# Supplementary material for: Revealing the genetic complexity of hypothyroidism: integrating complementary association methods
Source: Front Genet. 2024 Jun 11;15:1409226. doi: 10.3389/fgene.2024.1409226 (PMC11196612; doi:10.3389/fgene.2024.1409226)
Supplement: Supplementary file 1 [file Table2.XLSX]

## Sheet: Summary-index
Summary
Additional file 1: Supplementary tables S1-S10.
Table S1. A list of protein coding genes that are not included in PWAS analysis (total 2119).
Table S2. Summary statistics for hypothyroidism comparative study by GWAS from OT.
Table S3. Results of all GWAS (using 10.2M variants) and showing the significant withion gene length
Table S4. Results of coding GWAS with their associated significant genes.
Table S5. Results of PWAS with significant genes by their effect size and heritability modes.
Table S6. A sorted list of 715 genes identified by genetic associations from OT.
Table S7. Summary of TWAS according to cross-tissue UTMOST
Table S8. Results from 100 PWAS runs for males and females following resampling.
Table S8. Results of the Vnn diagrams partitions with gene names
Table S9. A list of coding GWAS variants and their statistics for females, males and both groups
Table S10. A list of genetic related genes for CH according to OMIM.

## Sheet: Table S1-Missing
Supplementary Table S1. 2119 Uniprot genes, not included in the coding geens analyzed by coding GWAS and PWAS
Q5VUY0	AADACL3
Q9NY61	AATF
Q9BZC7	ABCA2
Q9NYB9	ABI2
P16442	ABO
Q13085	ACACA
Q709F0	ACAD11
Q9BR61	ACBD6
Q96AP0	ACD
Q6ZUV0	ACOT7L
Q9NPH0	ACP6
Q08043	ACTN3
O43506	ADAM20
Q6NVV9	ADAM5
P59510	ADAMTS20
A8MUL3	ADARB2-AS1
Q86TW2	ADCK1
Q3MIX3	ADCK5
Q86SQ3	ADGRE4P
Q9HAR2	ADGRL3
P00325	ADH1B
P00326	ADH1C
P28332	ADH6
P86434	ADORA2A-AS1
P0DMS8	ADORA3
Q9BRR6	ADPGK
P18089	ADRA2B
P08588	ADRB1
Q9Y6Z5	AFDN-DT
P51826	AFF3
Q8TF27	AGAP11
Q99490	AGAP2
Q96P47	AGAP3
Q5VUJ5	AGAP7P
Q5VTM2	AGAP9
Q96MI9	AGBL1
Q8NEM8	AGBL3
Q9H0P7	AGPAT4-IT1
O00468	AGRN
P0C7V0	AHI1-DT
Q719I0	AHSA2P
Q9Y2D5	AKAP2
Q9ULX6	AKAP8L
Q5T2L2	AKR1C8
Q8NHP1	AKR7L
P30837	ALDH1B1
P43353	ALDH3B1
P49189	ALDH9A1
C9J202	ALG1L2
Q9H6U8	ALG9
Q8TCU4	ALMS1
Q9H560	ANKRD19P
Q5TYW2	ANKRD20A1
Q8NF67	ANKRD20A12P
Q5VUR7	ANKRD20A3P
A0PJZ0	ANKRD20A5P
Q5CZ79	ANKRD20A8P
Q6NSI1	ANKRD26P1
Q9BXX3	ANKRD30A
Q69YU3	ANKRD34A
A6QL64	ANKRD36
Q8N2N9	ANKRD36B
Q96IX9	ANKRD36BP1
Q53H64	ANKRD40CL
Q8N8A2	ANKRD44
Q9NQ90	ANO2
A1A5B4	ANO9
O43423	ANP32C
A6NF34	ANTXRL
A6NMY6	ANXA2P2
P09525	ANXA4
P13928	ANXA8
Q5VT79	ANXA8L1
P0DMC3	APELA
P51693	APLP1
Q6NTF7	APOBEC3H
Q9BPW4	APOL4
A6NM10	AQP12B
A0A075B734	AQP7B
A6NL99	AQP7P3
Q3KRB8	ARHGAP11B
Q9P227	ARHGAP23
Q96IT6	ARHGAP5-AS1
Q9HCE6	ARHGEF10L
Q6ZSZ5	ARHGEF18
Q8IVW6	ARID3B
Q66PJ3	ARL6IP4
Q6T311	ARL9
Q7Z3E5	ARMC9
Q5H9R4	ARMCX4
Q93070	ART4
Q495Z4	ASB16-AS1
Q9NQ33	ASCL3
Q6XD76	ASCL4
L0R819	ASDURF
Q8IXJ9	ASXL1
Q674R7	ATG9B
Q13315	ATM
Q5TC04	ATP1A1-AS1
P23634	ATP2B4
O75185	ATP2C2
A0A1B0GUX0	ATP6V1FNB
Q04656	ATP7A
P98198	ATP8B2
Q156A1	ATXN8
P0DMR3	ATXN8OS
O14965	AURKA
Q9Y2T1	AXIN2
P30530	AXL
A8MXE2	B3GALT9
Q6ZMB0	B3GNT6
P56817	BACE1
Q99933	BAG1
Q13072	BAGE
Q86Y30	BAGE2
Q86Y29	BAGE3
Q86Y28	BAGE4
Q86Y27	BAGE5
Q9P281	BAHCC1
Q6ZT62	BARGIN
Q9BXC9	BBS2
O60756	BCE1
Q8N888	BCORP1
A8MW95	BECN2
O15392	BIRC5
Q5H9B9	BMP2KL
Q12983	BNIP3
Q9H3K6	BOLA2, BOLA2B
Q14137	BOP1
Q9GZL8	BPESC1
Q86YQ2	BPIFA4P
P51587	BRCA2
A0A1B0GUI7	BRD3OS
P59051	BRWD1-AS2
Q96KV6	BTN2A3P
A8MVZ5	BTNL10
Q5T3Y7	BVES-AS1
A0A1B0GUT2	C10orf143
Q8IYJ2	C10orf67
Q6IPW1	C11orf71
A0A1B0GVM6	C11orf97
E9PRG8	C11orf98
A0A1B0GVH6	C13orf42
A0A1B0GUA9	C13orf46
Q9NPU4	C14orf132
Q7Z2V1	C16orf82
A8MU93	C17orf100
A0A1B0GUU1	C17orf113
A0A1B0GUV1	C17orf114
Q8WW18	C17orf50
Q8N4C9	C17orf78
A8MV24	C17orf98
Q96N68	C18orf15
Q96B23	C18orf25
A0A1B0GUS0	C19orf85
P0DN25	C1GALT1C1L
Q5VVS0	C1orf140
Q5SNV9	C1orf167
Q5T0J3	C1orf220
A0A0U1RR37	C1orf232
Q9BXJ5	C1QTNF2
P00736	C1R
Q8NBC4	C20orf203
A0A1B0GTL2	C20orf204
O14523	C2CD2L
P0DPF5	C2orf27A
Q96LS8	C2orf48
A6NN90	C2orf81
A0A1B0GVN3	C2orf92
Q3SXR2	C3orf36
A0A1B0GTC6	C3orf85
P0DN24	C3orf86
Q6ZMU1	C3P1
A6NFR6	C5orf60
Q9HD87	C6orf50
A4D0Y5	C7orf77
P07358	C8B
Q96CB5	C8orf44
P0DMQ9	C8orf89
Q8WTZ4	CA5BP1
Q13936	CACNA1C
Q8WXS5	CACNG8
Q8N1I8	CACTIN-AS1
P01258	CALCA
P06881	CALCA
P30988	CALCR
Q13555	CAMK2G
A6NHC0	CAPN8
Q6XLA1	CASC2
Q8IU53	CASC2
Q6UXS9	CASP12
Q9UKL3	CASP8AP2
A6NHX0	CASTOR2
Q8NAP1	CASTOR3
Q13166	CATR1
Q8N350	CBARP
Q4V339	CBWD6
Q6DHV5	CC2D2B
Q6ZP82	CCDC141
Q3MJ40	CCDC144B
Q8IYA2	CCDC144CP
Q6ZUS6	CCDC149
A6NI56	CCDC154
A0A0D9SF12	CCDC163
A0A096LP49	CCDC187
H7C350	CCDC188
P0DO97	CCDC192
A0A1B0GVG4	CCDC194
A0A1B0GUA6	CCDC195
A0A1B0GTZ2	CCDC196
Q8NCU1	CCDC197
A0A1B0GVQ3	CCDC200
A0A1B0GTI1	CCDC201
Q8TAB7	CCDC26
A0A096LPI5	CCDC28A-AS1
Q8N5R6	CCDC33
Q2TAC2	CCDC57
Q96M83	CCDC7
Q16627	CCL14
Q16663	CCL15
O15467	CCL16
P55774	CCL18
P55773	CCL23
P10147	CCL3
P16619	CCL3L1, CCL3L3
P13236	CCL4
Q8NHW4	CCL4L1, CCL4L2
P13501	CCL5
Q8N1B3	CCNQ
Q5T2Q4	CCNYL2
P0C7X3	CCNYL3
A6NM43	CCT8L1P
Q6UWJ8	CD164L2
Q8N6Q3	CD177
P41217	CD200
Q8TD46	CD200R1
P25063	CD24
A0A0K2S4Q6	CD300H
A8K4G0	CD300LB
A6NJW9	CD8B2
A4D256	CDC14C
Q9H251	CDH23
P0DO92	CDIPTOSP
P21127	CDK11B
Q00532	CDKL1
O76039	CDKL5
P51861	CDR1
Q8N9R6	CDRT4
Q15517	CDSN
Q6UY09	CEACAM20
Q9BXF3	CECR2
P0C854	CECR9
P19835	CEL
Q8N7Q2	CELF2-AS1
Q7Z7K6	CENPV
A0A0U1RR11	CENPVL1
P0DPI3	CENPVL2
A0A0U1RRI6	CENPVL3
Q9Y4F5	CEP170B
Q96L14	CEP170P1
Q96LK0	CEP19
Q9UKY3	CES1P1
O00748	CES2
Q6ZTR5	CFAP47
Q9C0B2	CFAP74
A0A1B0GU71	CFAP97D2
D6REC4	CFAP99
P08603	CFH
Q92496	CFHR4
A6NKQ9	CGB1
Q9P2M7	CGN
Q9BUX1	CHAC1
Q13111	CHAF1A
Q5T1J5	CHCHD2P9
Q86WJ1	CHD1L
P59074	CHMP4BP1
Q6ZTR7	CIBAR2
Q8TBR5	CIRBP-AS1
A0A1B0GTW7	CIROP
P0C7P0	CISD3
O75122	CLASP2
Q9Y6N3	CLCA3P
H7C241	CLDN34
O00501	CLDN5
Q6ZU45	CLEC20A
O75503	CLN5
Q96NS8	CLUHP3
Q9Y471	CMAHP
P30085	CMPK1
G9CGD6	CNK3/IPCEF1
Q9NXG0	CNTLN
Q96NU0	CNTNAP3B
Q9C0A0	CNTNAP4
Q9H9E3	COG4
P13942	COL11A2
Q6ZST2	COL25A1-DT
Q96A83	COL26A1
P02462	COL4A1
Q5SY13	COL5A1-AS1
Q9UBF2	COPG2
Q9P299	COPZ2
Q96H96	COQ2
O60397	COX7A2P2
P00450	CP
Q8IZJ3	CPAMD8
A0A1W2PPM1	CPHXL
A0A1W2PPK0	CPHXL2
P17927	CR1
Q9HC73	CRLF2
H7BZ55	CROCC2
Q86T23	CROCCP2
Q8IVE0	CROCCP3
Q49AN0	CRY2
Q8N1P7	CRYBG2
Q68DQ2	CRYBG3
A6NIL9	CRYM-AS1
Q6PB30	CSAG1
Q9Y5P2	CSAG2, CSAG3
Q8NCQ2	CSNK1G2-AS1
A0A1B0GTH6	CSNKA2IP
Q1MSJ5	CSPP1
Q5W188	CST9LP1
Q5HYN5	CT45A1
P0DMU9	CT45A10
Q5DJT8	CT45A2
Q8NHU0	CT45A3
P0DMU8	CT45A5
P0DMU7	CT45A6
P0DMV0	CT45A7
P0DMV1	CT45A8
P0DMV2	CT45A9
O75638	CTAG2
Q8IX95	CTAGE3P
Q5NE16	CTSL3P
A0A1B0GTU2	CTXND1
A0A1B0GV90	CTXND2
Q9P013	CWC15
Q9NXE8	CWC25
Q9H2A7	CXCL16
O96002	CXorf1
A8MYA2	CXorf49, CXorf49B
A0A1B0GTR3	CXorf51A
P0DPH9	CXorf51B
Q7L576	CYFIP1
Q96F07	CYFIP2
Q16678	CYP1B1
P08686	CYP21A2
Q4G0S4	CYP27C1
P11509	CYP2A6
P10635	CYP2D6
A0A087X1C5	CYP2D7
Q6ZSU1	CYP2G1P
P24462	CYP3A7
Q9HCS2	CYP4F12
Q9H0H9	CYP4F30P
P98187	CYP4F8
Q8N1L4	CYP4Z2P
Q16850	CYP51A1
Q99418	CYTH2
O43739	CYTH3
Q9UI36	DACH1
P0C864	DANCR
Q9NR90	DAZ3
P11182	DBT
Q9Y4B6	DCAF1
Q9NV06	DCAF13
A8MYV0	DCDC2C
Q6V1P9	DCHS2
Q9NPI6	DCP1A
Q8IU60	DCP2
P0DPQ6	DDIT3
Q99489	DDO
A8MPP1	DDX11L8
Q92771	DDX12P
Q92841	DDX17
Q9Y2R4	DDX52
A8MXU0	DEFB108A, DEFB108C
Q30KR1	DEFB109B
A0A096LNP1	DEFB131B
Q6NSW5	DENND10P1
Q6P3S1	DENND1B
O75140	DEPDC5
P0CG12	DERPC
Q5KSL6	DGKK
Q6UWP2	DHRS11
Q9P1J3	DHRS4-AS1
P0CG22	DHRS4L1
Q6PKH6	DHRS4L2
Q14236	DIAPH2-AS1
P49895	DIO1
Q92813	DIO2
P55073	DIO3
Q9NRI5	DISC1
Q155Q3	DIXDC1
Q9P1A6	DLGAP2
P56179	DLX6
Q96GE9	DMAC1
P11532	DMD
Q8N9W5	DNAAF3
Q9UFH2	DNAH17
Q8WWF6	DNAJB3
A6NH13	DNAJC9-AS1
O14645	DNALI1
Q6PK57	DNM1P34
Q6ZS02	DNM1P46
Q9ULA0	DNPEP
Q14184	DOC2B
Q96N67	DOCK7
Q9BZ29	DOCK9
Q9H4A9	DPEP2
A0A0U1RQF7	DPEP2NB
Q9H4B8	DPEP3
Q9H4G8	DPH3P1
Q6NXN4	DPY19L2P1
Q6ZN68	DPY19L2P2
Q12882	DPYD
P35462	DRD3
Q8TD84	DSCAML1
P59022	DSCR10
P59020	DSCR9
Q8IZU8	DSEL
Q03001	DST
O95147	DUSP14
O43812	DUX1
Q96PT4	DUX3
Q9UBX2	DUX4
P0CJ85	DUX4L2
P0CJ86	DUX4L3
P0CJ88	DUX4L5
P0CJ89	DUX4L6
P0CJ90	DUX4L7
Q6RFH8	DUX4L9
Q96PT3	DUX5
A0A1W2PPF3	DUXB
P54792	DVL1P1
Q5VYK3	ECPAS
Q19T08	ECSCR
A0A1B0GTR0	EDDM13
Q5VTE0	EEF1A1P5
P0DPD7	EEF1AKMT4
P0DPD8	EEF1AKMT4-ECE2
Q658K8	EEF1DP3
A8MWE9	EFCAB8
Q0D2K5	EGFEM1P
O14681	EI24
P78344	EIF4G2
Q96BJ8	ELMO3
P15502	ELN
Q92979	EMG1
Q96A84	EMID1
Q9Y6C2	EMILIN1
Q04741	EMX1
A6NNW6	ENO4
Q8TE69	EOLA1
Q9UF33	EPHA6
B3EWF7	EPM2A
A6NHQ4	EPOP
P58107	EPPK1
O76042	ERC2-IT1
P0DP91	ERCC6
Q5T890	ERCC6L2
Q8WZB0	ERCC6L2-AS1
A0A1W2PQ73	ERFL
Q76MJ5	ERN2
P60507	ERVFC1
P60608	ERVFC1-1
M5A8F1	ERVH48-1
P10265	ERVK-10
P10266	ERVK-10
P61580	ERVK-10
P87889	ERVK-10
Q9UQG0	ERVK-11
P61578	ERVK-16
O42043	ERVK-18
P63123	ERVK-18
Q9QC07	ERVK-18
O71037	ERVK-19
P61572	ERVK-19
P63120	ERVK-19
Q9WJR5	ERVK-19
Q9YNA8	ERVK-19
P61565	ERVK-21
P61571	ERVK-21
P62683	ERVK-21
P63119	ERVK-21
P61566	ERVK-24
P61581	ERVK-24
P63129	ERVK-24
P63145	ERVK-24
P61570	ERVK-25
P61579	ERVK-25
P63125	ERVK-25
P63136	ERVK-25
P61583	ERVK-5
Q9HDB8	ERVK-5
Q9HDB9	ERVK-5
Q69383	ERVK-6
Q69384	ERVK-6
Q7LDI9	ERVK-6
Q9BXR3	ERVK-6
Q9Y6I0	ERVK-6
P61567	ERVK-7
P61582	ERVK-7
P63130	ERVK-7
P63131	ERVK-7
P63135	ERVK-7
P61575	ERVK-8
P62685	ERVK-8
P63122	ERVK-8
P63133	ERVK-8
Q902F8	ERVK-8
P61573	ERVK-9
P63126	ERVK-9
P63127	ERVK-9
P63128	ERVK-9
Q9UKH3	ERVK-9
P61568	ERVK11-1
Q9NX77	ERVK13-1
P60509	ERVPABLB-1
P61550	ERVS71-1
Q1W209	ESRG
A0FGR8	ESYT2
Q3ZM63	ETDA
P0DPP9	ETDB
A0A1B0GVM5	ETDC
A0A1B0GW35	EXOC1L
Q2M3D2	EXOC3L2
P00488	F13A1
P55085	F2RL1
P12259	F5
P23610	F8A1, F8A2, F8A3
P12104	FABP2
A8MUU1	FABP5P3
O60427	FADS1
A8MWK0	FADS2B
Q8N9I5	FADS6
Q4KMX7	FAM106A
P0CH98	FAM106C
C9JC47	FAM157A
P0CG42	FAM157B
P0CG43	FAM157C
Q8N8A8	FAM169B
A6NC97	FAM172BP
Q6P0A1	FAM180B
Q5T1J6	FAM182A
Q96PV7	FAM193B
Q5SY85	FAM201A
Q63HN1	FAM205BP
A6NFA0	FAM205C
B1ANY3	FAM220BP
Q8IWN6	FAM223A
A6NKX1	FAM223B
P0C875	FAM228B
A0A1B0GUQ0	FAM236A
A0A1B0GV22	FAM236B
P0DP71	FAM236C
A0A1B0GTK5	FAM236D
A0A1B0GTK4	FAM237A
A0A1B0GVD1	FAM237B
A0A1B0GVK7	FAM240A
A0A1B0GVZ2	FAM240B
A0A494C0Y3	FAM246A
A0A494C0N9	FAM246B
P0DSO1	FAM246C
B3EWG5	FAM25C
Q5VT28	FAM27B, FAM27C
Q5T7N8	FAM27D1
Q08E93	FAM27E3
A6NHR8	FAM47DP
P0C841	FAM66E
H0Y354	FAM72C
Q5RGS3	FAM74A1
Q4VXF1	FAM74A3
Q5TZK3	FAM74A4, FAM74A6
A6NL05	FAM74A7
Q96LP2	FAM81B
Q9H4H8	FAM83D
A6NEL3	FAM86C2P
Q05BU3	FAM86JP
P0C7U9	FAM87A
A6NDY2	FAM90A10
A8MX19	FAM90A12P
P0C7W8	FAM90A13P
P0C7W9	FAM90A14
P0C7V4	FAM90A15P
P0DV73	FAM90A16
P0DV74	FAM90A17
P0DV75	FAM90A18
P0DV76	FAM90A19
A6NIJ5	FAM90A20P
A8MWA6	FAM90A22
A8MXZ1	FAM90A23
P0C7X0	FAM90A24P
A6NNH2	FAM90A27P
Q658T7	FAM90A2P
A8MXJ8	FAM90A5P
A6NKC0	FAM90A7
A6NJQ4	FAM90A8
A6NNJ1	FAM90A9
P62861	FAU
P35555	FBN1
Q96ME1	FBXL18
Q494R0	FBXL19-AS1
Q9UKT6	FBXL21P
B0L3A2	FBXW7-AS1
Q8WWV6	FCAMR
Q9Y6R7	FCGBP
P31995	FCGR2C
O75015	FCGR3B
Q7L513	FCRLA
Q6P4F2	FDX2
A9Z1Z3	FER1L4
A0AVI2	FER1L5
Q8NA97	FER1L6-AS1
Q96M78	FER1L6-AS2
O43320	FGF16
P09038	FGF2
A6NMB9	FIGNL2
Q75LS8	FKBP9P1
Q9NZU1	FLRT1
Q8TAF5	FLVCR1-DT
Q96PY5	FMNL2
Q99518	FMO2
O60774	FMO6P
Q8NAU1	FNDC5
Q9HBA9	FOLH1B
P41439	FOLR3
Q16676	FOXD1
Q3SYB3	FOXD4L6
A8MTJ6	FOXI3
A0A1W2PRP0	FOXL3
A0A2Z4LIS9	FOXO3B
A8MYZ6	FOXO6
Q86XX4	FRAS1
P0C7T7	FRMD6-AS1
Q9BZ68	FRMD8P1
Q6IN97	FRMPD2B
P23945	FSHR
E5RQL4	FTCDNL1
P0C7X4	FTH1P19
P21217	FUT3
Q11128	FUT5
P58550	FXYD6P3
Q9UN88	GABRQ
A8MPY1	GABRR3
Q96PS6	GAFA1
P0CL82	GAGE12I
Q4V321	GAGE13
Q13066	GAGE2B, GAGE2C
Q9UEU5	GAGE2D, GAGE8
Q4V326	GAGE2E
P0DSO3	GAGE4
Q13069	GAGE5
Q13070	GAGE6
O76087	GAGE7
Q9HCQ5	GALNT9
Q99501	GAS2L1
Q8NHY3	GAS2L2
O95177	GAS8-AS1
A0A0B4J2D5	GATD3B
Q9H227	GBA3
Q14397	GCKR
Q6ZNI0	GCNT7
Q8WZA8	GCRG224
P55107	GDF10
Q9UK05	GDF2
Q9H3C7	GGNBP2
P36268	GGT2P
A6NGU5	GGT3P
Q4G0N0	GGTA1
B5MD39	GGTLC3
P0DJR0	GIMD1
P36382	GJA5
P32189	GK
Q14409	GK3P
P0CG01	GKN3P
P16278	GLB1
A0A0U1RQE8	GLYATL1B
Q8IVK1	GLYCAM1
Q49A26	GLYR1
Q8NEA9	GMCL2
P84996	GNAS
A0A1W2PPG7	GNG14
Q96P88	GNRHR2
Q9HBQ8	GOLGA2P5
Q8N7Z2	GOLGA6L1
A6NI86	GOLGA6L10
H0YKK7	GOLGA6L19
H0YM25	GOLGA6L22
A6NEY3	GOLGA6L3
A8MZA4	GOLGA6L6
A0A1B0GV03	GOLGA6L7
A6NEM1	GOLGA6L9
A7E2F4	GOLGA8A
A6NN73	GOLGA8CP
Q0D2H9	GOLGA8DP
A6NC78	GOLGA8IP
D6RF30	GOLGA8K
Q5T7V8	GORAB
Q5T3I0	GPATCH4
Q86YW7	GPHB5
Q8IV16	GPIHBP1
Q6PRD1	GPR179
Q8NGA4	GPR32P1
Q49SQ1	GPR33
Q9NQ84	GPRC5C
P07203	GPX1
P18283	GPX2
P22352	GPX3
P36969	GPX4
P59796	GPX6
A4D1Z8	GRIFIN
Q9C0E4	GRIP2
Q4V328	GRIPAP1
Q2KHT4	GSG1
Q9NRJ2	GSN-AS1
P30711	GSTT1
A0A1W2PR19	GSTT4
O43708	GSTZ1
P78347	GTF2I
Q86UP8	GTF2IRD2
Q92664	GTF3A
O43824	GTPBP6
Q9NYZ3	GTSE1
X6R8D5	GUCA1ANB
O75343	GUCY1B2
Q15486	GUSBP1
Q6P575	GUSBP11
Q7Z2Y8	GVINP1
P02724	GYPA
Q4G0G2	H1-10-AS1
P60008	H1-9P
P0C5Y9	H2AB1
P0C5Z0	H2AB2, H2AB3
Q96KK5	H2AC12
Q99878	H2AC14
P04908	H2AC4, H2AC8
A0A3B3IU63	H2AL3
P57053	H2BC12L
Q99879	H2BC14
P23527	H2BC17
Q6DRA6	H2BC19P
Q6DN03	H2BC20P
P33778	H2BC3
Q93079	H2BC9
A0A2R8Y619	H2BK1
Q5TEC6	H3-7
P0DPK2	H3Y1
P0DPK5	H3Y2
Q99525	H4C7
P69891	HBG1
E2RYF7	HCG22
P08631	HCK
Q6MZN7	HCP5
Q7Z4V5	HDGFL2
A2RTY3	HEATR9
Q9BVR0	HERC2P3
P61576	HERV-K104
P63124	HERV-K104
P61574	HERVK_113
P62684	HERVK_113
P63121	HERVK_113
P63132	HERVK_113
Q902F9	HERVK_113
Q9H8Q6	HEXA-AS1
P07686	HEXB
P28067	HLA-DMA
P28068	HLA-DMB
P01909	HLA-DQA1
P01920	HLA-DQB1
P05538	HLA-DQB2
P79483	HLA-DRB3
P13762	HLA-DRB4
P01893	HLA-H
Q8NDA2	HMCN2
B2RPK0	HMGB1P1
Q86SG4	HMGN2P46
Q12766	HMGXB3
O97980	HMHB1
P20823	HNF1A
P35680	HNF1B
A0A2R8Y4L2	HNRNPA1L3
Q99729	HNRNPAB
B2RXH8	HNRNPCL2
B7ZW38	HNRNPCL3
P0DMR1	HNRNPCL4
P49639	HOXA1
C0HLZ6	HOXB-AS3
P32754	HPD
P13985	HRES1
P0DUH7	HRURF
A0A1B0GWH4	HSFX3
A0A1B0GTS1	HSFX4
Q14568	HSP90AA2P
Q58FG1	HSP90AA4P
Q58FG0	HSP90AA5P
Q58FF8	HSP90AB2P
Q58FF7	HSP90AB3P
Q58FF6	HSP90AB4P
Q58FF3	HSP90B2P
P48741	HSPA7
Q9BQS6	HSPB9
Q14602	ID2B
Q13907	IDI1
Q9NZ38	IDI2-AS1
P40305	IFI27
P01563	IFNA2
K9M1U5	IFNL4
Q6U949	IGF2-AS
Q86VF2	IGFN1
P01880	IGHD
P01860	IGHG3
P01871	IGHM
P23083	IGHV1-2
A0A0C4DH29	IGHV1-3
P0DTW3	IGHV1-38-4
A0A0A0MS14	IGHV1-45
A0A0C4DH39	IGHV1-58
A0A0G2JMI3	IGHV1-69-2
A0A0B4J2H0	IGHV1-69D
P0DP01	IGHV1-8
P01817	IGHV2-5
P01814	IGHV2-70
A0A0C4DH43	IGHV2-70D
P01762	IGHV3-11
P01766	IGHV3-13
P01764	IGHV3-23
P01768	IGHV3-30
P0DP02	IGHV3-30-3
P0DP03	IGHV3-30-5
P0DTE1	IGHV3-38-3
P0DP04	IGHV3-43D
P01763	IGHV3-48
A0A0A0MS15	IGHV3-49
P01767	IGHV3-53
A0A0J9YX35	IGHV3-64D
P01782	IGHV3-9
A0A0C4DH34	IGHV4-28
A0A087WSY4	IGHV4-30-2
P0DP06	IGHV4-30-4
P0DP07	IGHV4-31
P0DP08	IGHV4-38-2
A0A075B6R2	IGHV4-4
A0A0C4DH41	IGHV4-61
A0A0J9YXX1	IGHV5-10-1
A0A0J9YVY3	IGHV7-4-1
P0DTE2	IGHV8-51-1
P01834	IGKC
A0A0A0MT89	IGKJ1
P0DP09	IGKV1-13
P01611	IGKV1D-12
A0A0B4J2D9	IGKV1D-13
A0A075B6H8	IGKV1D-42
A0A087WSZ0	IGKV1D-8
A2NJV5	IGKV2-29
A0A087WW87	IGKV2-40
P01614	IGKV2D-40
A0A0A0MRZ8	IGKV3D-11
A0A087WSY6	IGKV3D-15
P0CG04	IGLC1
P0DOY2	IGLC2
P0DOY3	IGLC3
P0CF74	IGLC6
A0M8Q6	IGLC7
A0A0A0MT76	IGLJ1
P01701	IGLV1-51
A0A075B6I3	IGLV11-55
A0A075B6J9	IGLV2-18
A0A075B6J2	IGLV2-33
P01709	IGLV2-8
A0A075B6K4	IGLV3-10
A0A075B6K2	IGLV3-12
A0A075B6K0	IGLV3-16
P01717	IGLV3-25
A0A0A0MS00	IGLV3-32
A0A0G2JS06	IGLV5-39
A0A087WSX0	IGLV5-45
A0A075B6I7	IGLV5-48
P01721	IGLV6-57
A0A075B6I9	IGLV7-46
Q14164	IKBKE
Q9Y6K9	IKBKG
P29459	IL12A
P35225	IL13
Q8NI17	IL31RA
P20839	IMPDH1
P0DMQ5	INAFM2
O15225	INE1
Q92835	INPP5D
Q68E01	INTS3
A8MXQ7	IQANK1
A6NCM1	IQCA1L
B3KU38	IQCJ-SCHIP1
A0A1B0GVH7	IQCM
Q12912	IRAG2
P48200	IREB2
P53990	IST1
P17301	ITGA2
Q86UX2	ITIH5
Q14643	ITPR1
A6ND01	IZUMO1R
O75564	JRK
Q9P2N6	KANSL3
A0A087WTH5	KCNE1B
Q14654	KCNJ11
B7U540	KCNJ18
Q9H427	KCNK15
Q9H478	KCNQ1DN
Q6ZWJ8	KCP
Q8NB78	KDM1B
Q14695	KIAA0087
Q9UPP5	KIAA1107
Q0VF49	KIAA2012
Q96FN5	KIF12
Q9Y6Z4	KIF25-AS1
B7ZC32	KIF28P
P43626	KIR2DL1
P43627	KIR2DL2
Q99706	KIR2DL4
Q8N109	KIR2DL5A
Q8NHK3	KIR2DL5B
Q14954	KIR2DS1
P43631	KIR2DS2
Q14952	KIR2DS3
P43632	KIR2DS4
Q14953	KIR2DS5
Q14943	KIR3DS1
Q8N7Y1	KIRREL3-AS3
Q2M2Z5	KIZ
Q8TD94	KLF14
A0A0U1RQI7	KLF18
O43474	KLF4
Q8NEE0	KLHL30-AS1
Q9Y337	KLK5
P03952	KLKB1
Q107X0	KLKP1
P26717	KLRC2
Q9NZS2	KLRF1
P26718	KLRK1
Q9NQR1	KMT5A
Q4FZB7	KMT5B
O15131	KPNA5
A5PL33	KRBA1
Q8N9T8	KRI1
A6NCN2	KRT87P
Q8IUG1	KRTAP1-3
P60409	KRTAP10-7
G5E9R7	KRTAP4-16
Q9BYR0	KRTAP4-7
Q6L8H1	KRTAP5-4
Q8IUC3	KRTAP7-1
Q9BYP9	KRTAP9-9
Q8N6L1	KRTCAP2
Q86SY8	KTN1-AS1
Q9UN81	L1RE1
A8MY62	LACTBL1
Q6PKG0	LARP1
A0A0U1RRK4	LBHD2
Q71F78	LCA10
P0DV60	LCE7A
Q5VSP4	LCN1P1
Q6JVE9	LCN8
Q96B70	LENG9
A8MZ59	LEUTX
Q3ZCV2	LEXM
Q86UP9	LHFPL3
P48742	LHX1
Q6ZQX7	LIAT1
Q8N6C8	LILRA3
Q96GY3	LIN37
Q5TKA1	LIN9
A0A455ZAR2	LINC-PINT
P0C843	LINC00032
Q96N35	LINC00052
Q6XXX2	LINC00114
P58513	LINC00158
Q6ZV60	LINC00173
Q96KT6	LINC00208
Q5T6M2	LINC00242
Q8N2A0	LINC00269
Q6ZSB3	LINC00299
Q8NCQ3	LINC00301
Q3SY05	LINC00303
Q8N9R0	LINC00304
Q7Z4B0	LINC00305
Q8TCZ7	LINC00308
P59036	LINC00310
Q8N616	LINC00311
Q9Y6C7	LINC00312
P59037	LINC00313
P59091	LINC00315
Q6ZN03	LINC00322
Q6ZUF6	LINC00336
Q8N7U9	LINC00469
Q9BZP3	LINC00470
Q8N535	LINC00471
Q9H8W2	LINC00472
A8K010	LINC00473
Q9P2X8	LINC00474
Q96M19	LINC00477
Q96M42	LINC00479
Q8N8I6	LINC00482
Q8N0U6	LINC00518
Q86TU6	LINC00523
Q96FQ7	LINC00526
Q8N1L1	LINC00528
Q9H8X3	LINC00574
Q6W349	LINC00575
B1AMM8	LINC00587
Q9Y4M8	LINC00588
Q86U02	LINC00596
Q9H2U6	LINC00597
Q8N6U2	LINC00612
Q96LM1	LINC00615
Q86TS7	LINC00643
Q6ZRV3	LINC00696
A6NCI5	LINC00862
P0C866	LINC00869
Q8N9X3	LINC01356
Q5TEZ4	LINC01590
Q8WXQ3	LINC01599
B7Z368	LINC02881
E5RJ46	LINC02906
Q8N9X5	LINC02912
Q8NAJ2	LINC02913
Q6XZB0	LIPI
A0A1B0GVX0	LITAFD
Q8IVB5	LIX1L
Q96L11	LLCFC1
Q8WWI1	LMO7
P08519	LPA
Q16609	LPAL2
A6NCL2	LRCOL1
Q49AS3	LRRC37A5P
Q96E66	LRRC51
Q6ZSA7	LRRC55
Q05C16	LRRC63
Q6ZQY2	LRRC74B
Q8N2S1	LTBP4
Q8IV03	LURAP1L
Q538Z0	LUZP6
Q6UWN0	LYPD4
Q6UX82	LYPD8
Q6UWQ5	LYZL1
Q7Z4W2	LYZL2
O75951	LYZL6
O94854	MACF1
Q8WZ33	MAFIP
A6NCF6	MAGEA13P
P43359	MAGEA5P
Q9UJ55	MAGEL2
Q96QZ7	MAGI1
Q9H6Y5	MAGIX
Q9H0U3	MAGT1
Q5VYJ5	MALRD1
Q9P2G4	MAP10
A6NCE7	MAP1LC3B2
Q99558	MAP3K14
Q13387	MAPK8IP2
Q8N8E1	MAPKAPK5-AS1
P29966	MARCKS
A0A1B0GUY1	MARCOL
P27448	MARK3
A0A1B0GVZ6	MBD3L2B
A0A3B3IRV3	MCTS2
A0A1B0GVS7	MDFIC2
Q00987	MDM2
P0DP75	MED14OS
A0JLT2	MED19
Q02078	MEF2A
A0A087WXM9	MEIKIN
A6NDR6	MEIS3P1
A8K0S8	MEIS3P2
P0C7V9	METTL15P1
A6NDL7	METTL21EP
Q8IWA4	MFN1
P16455	MGMT
Q96PC5	MIA2
Q29983	MICA
L0R8F8	MIEF1
Q7Z6M3	MILR1
A8MYZ0	MINDY4B
Q75NE6	MIR17HG
Q0VDD5	MIR22HG
Q8N6C7	MIR7-3HG
Q13434	MKRN4P
Q6NVV0	MKRN9P
P55198	MLLT6
P39900	MMP12
A0A0U1RRL7	MMP24OS
Q9H239	MMP28
Q70IA6	MOB2
A6NHM9	MOXD2P
P0DKB6	MPC1L
A8MV57	MPTX1
P22897	MRC1
Q2M3A8	MRGPRG-AS1
P0DMT0	MRLN
Q6IN84	MRM1
Q6ZUA9	MROH5
Q9H579	MROH8
Q9BRJ2	MRPL45
P82921	MRPS21
Q3C1V0	MS4A18
A0A3B3IT52	MSANTD5
P0C860	MSL3P1
P08118	MSMB
Q9NZV6	MSRB1
P26927	MST1
Q2TV78	MST1L
Q04912	MST1R
P00395	MT-CO1
P03891	MT-ND2
P03923	MT-ND6
A0A0C5B5G6	MT-RNR1
Q8IVG9	MT-RNR2
A1L3X4	MT1DP
Q93083	MT1L
Q9Y483	MTF2
P11586	MTHFD1
Q8NCU8	MTLN
P0DMP1	MTRNR2L12
Q5JR59	MTUS2
Q13505	MTX1
P15941	MUC1
Q9H3R2	MUC13
Q7Z5P9	MUC19
Q02817	MUC2
Q02505	MUC3A
Q9H195	MUC3B
Q99102	MUC4
P98088	MUC5AC
Q3MIW9	MUCL3
P01106	MYC
Q8TBZ2	MYCBPAP
P12525	MYCLP1
P40205	MYCNOS
Q99836	MYD88
Q9HB07	MYG1
Q9H6N6	MYH16
A7E2Y1	MYH7B
A0A1B0GTQ4	MYMX
Q96JP2	MYO15B
Q96H55	MYO19
Q9UM54	MYO6
Q13459	MYO9B
A0A1B0GUC4	MYOCOS
Q6NSJ0	MYORG
Q9Y5N5	N6AMT1
Q9BZK3	NACA4P
Q8N7R0	NANOGP1
Q6NSW7	NANOGP8
P11245	NAT2
Q9UHF3	NAT8B
Q8N6N6	NATD1
Q8IW45	NAXD
A0A0U1RRE5	NBDY
P0C6P0	NBEAP1
Q3BBV0	NBPF1
Q6P3W6	NBPF10
Q86T75	NBPF11
Q5TAG4	NBPF12
Q5TI25	NBPF14
Q8N660	NBPF15
A0A087WUL8	NBPF19
P0DPF2	NBPF20
B4DH59	NBPF26
Q86XG9	NBPF5P
P0C2Y1	NBPF7P
Q3BBV2	NBPF8
P0DPF3	NBPF9
P13591	NCAM1
Q69YL0	NCBP2AS2
P14598	NCF1
A6NI72	NCF1B
A8MVU1	NCF1C
Q9HCH0	NCKAP5L
Q13772	NCOA4
Q9H4R4	NCOR1P1
P12036	NEFH
P07196	NEFL
P51956	NEK3
Q96EH8	NEURL3
Q8NBZ9	NEXN-AS1
O94856	NFASC
Q86UQ8	NFE4
A0A5F9ZHS7	NFILZ
Q9UBC1	NFKBIL1
Q6T4R5	NHS
Q9NZG7	NINJ2
Q8N9T2	NKAPP1
P0DMW2	NLRP2B
O60361	NME2P1
Q9UGY1	NOL12
Q7Z3S9	NOTCH2NLA
P0DPK3	NOTCH2NLB
P0DPK4	NOTCH2NLC
Q86UR1	NOXA1
A6NEC2	NPEPPSL1
F8W0I5	NPIPB12
Q92617	NPIPB3
Q12980	NPRL3
O95502	NPTXR
Q8N729	NPW
P0DQD5	NPY4R2
Q99463	NPY6R
O75469	NR1I2
Q9Y5X4	NR2E3
O60462	NRP2
P58400	NRXN1
Q9Y4C0	NRXN3
Q3KNT7	NSUN5P1
Q63ZY6	NSUN5P2
Q86YG4	NT5DC4
Q6ZSK4	NTM-AS1
P80303	NUCB2
P36639	NUDT1
Q6ZVK8	NUDT18
A0A024RBG1	NUDT4B
P52948	NUP98
Q9GZY0	NXF2, NXF2B
Q9UMX2	OAZ3
Q9BZK8	OCR1
Q96NG3	ODAD4
Q8IZS5	OFCC1
A8MZH6	OOSP1
A0A2R8YFM6	OOSP3
A0A2R8YFL7	OOSP4A
A0A2R8Y4Y8	OOSP4B
P04001	OPN1MW
P0DN78	OPN1MW3
Q96CV9	OPTN
Q8NH74	OR10A6
Q8NH08	OR10AC1
Q8NGN7	OR10D4P
P0C629	OR10J4
Q8NGY7	OR10J6P
Q8NGY0	OR10X1
Q8NH07	OR11H2
Q8NGC8	OR11H7
P0DN82	OR12D1
P58182	OR12D2
Q8NGS9	OR13C2
Q8NGS8	OR13C5
Q8NH95	OR13C6P
P0DN81	OR13C7
Q8NHC6	OR14L1P
Q8NGR6	OR1B1
P47884	OR1D4
Q8WZA6	OR1E3
Q8NHA8	OR1F12P
Q96R84	OR1F2P
Q8NH06	OR1P1
Q8NH92	OR1S1
Q9H205	OR2AG1
P59922	OR2B8P
Q8NGU4	OR2I1P
O76002	OR2J2
O76001	OR2J3
Q8NGY9	OR2L8
Q9NQN1	OR2S2
Q8NH01	OR2T11
A6NFC9	OR2W5P
Q8NHA6	OR2W6P
P47883	OR3A4P
Q8NGN8	OR4A4P
P0C604	OR4A8
Q8NGM1	OR4C15
Q8NGL9	OR4C16
Q8NH37	OR4C3
A6NMZ5	OR4C45
P0C645	OR4E1
Q8NGC6	OR4K17
Q96R72	OR4K3
Q8NGB6	OR4M2
A0A0X1KG70	OR4M2B
A0A096LPK9	OR4N4C
P0C623	OR4Q2
Q9Y5P1	OR51B2
Q9H339	OR51B5
Q8TCB6	OR51E1
A6NGY5	OR51F1
Q8NGK1	OR51G1
A6NMU1	OR52A4P
Q8NGJ3	OR52E1
Q8NH55	OR52E5
Q8NGH6	OR52L2P
Q8NH57	OR52P1
Q8NGF1	OR52R1
P0C646	OR52Z1P
Q8NGH8	OR56A4
P0C7T3	OR56A5
Q8NGI1	OR56B2P
P0C628	OR5AC1
Q8NH89	OR5AK3P
P0C617	OR5AL1
Q8NGL4	OR5D13
P0C626	OR5G3
P0DN80	OR5H8
Q8NGL2	OR5L1
Q8NGQ2	OR6Q1
Q8NGA2	OR7A2P
Q8NG99	OR7G2
Q96RD0	OR8B2
Q8NGG8	OR8B3
Q96RC9	OR8B4
Q9GZM6	OR8D2
Q15617	OR8G1
Q6IF36	OR8G2P
P0DMU2	OR8G3P
Q8NGG1	OR8J2
Q8NH51	OR8K3
Q8NH09	OR8S1
Q8NH85	OR8U3
P0C7N1	OR8U8
P0C7N5	OR8U9
Q8NGU1	OR9A1P
P0C7N8	OR9G9
Q96D31	ORAI1
P02763	ORM1
Q8N6M0	OTUD6B
Q6GQQ9	OTUD7B
Q7RTY7	OVCH1
Q7RTZ1	OVCH2
O00110	OVOL3
Q6IE37	OVOS1
Q6IE36	OVOS2
Q15070	OXA1L
Q99572	P2RX7
Q8IVL6	P3H3
A0A087WWA1	P3R3URF
Q6TGC4	PADI6
Q9BTK6	PAGR1
Q8WX93	PALLD
Q8IXS6	PALM2
I0J062	PANO1
Q86W56	PARG
Q8N5Y8	PARP16
Q9Y6F1	PARP3
O43316	PAX4
Q9BZA8	PCDH11Y
Q8N6Y1	PCDH20
Q9NRJ7	PCDHB16
Q96TA0	PCDHB18P
Q9Y5E6	PCDHB3
Q9UN66	PCDHB8
Q9Y5E1	PCDHB9
Q9Y5G9	PCDHGA4
Q9Y5G1	PCDHGB3
Q9Y5G0	PCDHGB5
P35227	PCGF2
Q16822	PCK2
Q15154	PCM1
Q58A44	PCOTH
P29122	PCSK6
Q5VU43	PDE4DIP
Q6A1A2	PDPK2P
Q86YL7	PDPN
Q6P474	PDXDC2P
Q9H5P4	PDZD7
A8MUH7	PDZK1P1
P16284	PECAM1
Q86TG7	PEG10
A0A1W2PR82	PERCC1
Q5SV97	PERM1
Q8N414	PGBD5
Q9C0D0	PHACTR1
Q8N8J0	PI4KAP1
A4QPH2	PI4KAP2
A0A0B4J2F0	PIGBOS1
P57054	PIGP
Q7Z7B1	PIGW
Q8TBF5	PIGX
Q5UE93	PIK3R6
O15428	PIN1P1
Q9Y237	PIN4
P78356	PIP4K2B
A2A3N6	PIPSL
Q7Z442	PKD1L2
Q7Z443	PKD1L3
Q9BZM2	PLA2G2F
Q8WY50	PLAC4
P00749	PLAU
Q8N3E9	PLCD3
Q9UPR0	PLCL2
Q9HB19	PLEKHA2
O95397	PLEKHA8P1
Q5SXH7	PLEKHS1
Q15195	PLGLA
Q16048	PMCHL1
Q9BQD1	PMCHL2
A0A1W2PS18	PMIS2
Q68D20	PMS2CL
A4D2B8	PMS2P1
Q13670	PMS2P11
O95744	PMS2P2
Q13401	PMS2P3
A8MQ11	PMS2P5
P54317	PNLIPRP2
Q9UL41	PNMA3
A0A0J9YXQ4	PNMA6E
A0A0J9YX94	PNMA6F
A0A1B0GUJ8	PNMA8C
Q6ZV29	PNPLA7
Q7Z5L7	PODN
Q9Y2S7	POLDIP2
A0A3B3IS91	POLG
Q9H1A7	POLR2J3
Q6EEV4	POLR2M
A6NF01	POM121B
A8CG34	POM121C
Q3SYA9	POM121L1P
P16435	POR
Q6S8J7	POTEA
A0JP26	POTEB3
Q6S5H5	POTEG
Q9BYX7	POTEKP
A6NI47	POTEM
Q9Y536	PPIAL4A
A0A0B4J2A2	PPIAL4C
A0A075B759	PPIAL4E
P0DN26	PPIAL4F
A0A075B767	PPIAL4H
Q6NXS1	PPP1R2B
O14990	PPP1R2C
Q96PQ5	PPP1R2P1
Q96SB3	PPP1R9B
Q66LE6	PPP2R2D
Q96LZ3	PPP3R2
Q5MIZ7	PPP4R3B
Q6ZMV5	PPP4R3C
Q9NRI7	PPY2P
D3DTV9	PRAC2
Q86YV5	PRAG1
O95521	PRAMEF1
O60809	PRAMEF10
O60813	PRAMEF11
O95522	PRAMEF12
Q5VWM6	PRAMEF13
P0DUQ1	PRAMEF15
Q5VWM3	PRAMEF18
Q5SWL8	PRAMEF19
Q5VT98	PRAMEF20
A3QJZ6	PRAMEF22
A6NGN4	PRAMEF25
H0Y7S4	PRAMEF26
A3QJZ7	PRAMEF27
A0A0G2JMD5	PRAMEF33
O60810	PRAMEF4
Q5TYX0	PRAMEF5
Q5VXH5	PRAMEF7
Q5VWM4	PRAMEF8
P0DUQ2	PRAMEF9
P04280	PRB1
P02812	PRB2
Q04118	PRB3
P10163	PRB4
Q9NQV6	PRDM10
Q96N53	PRDM10-DT
Q92954	PRG4
P02810	PRH1, PRH2
Q2TBC4	PRICKLE4
P49643	PRIM2
Q96LW4	PRIMPOL
C0HM02	PRKCH
Q9BZL6	PRKD2
P78527	PRKDC
O43930	PRKY
Q9NNZ6	PRM3
O60678	PRMT3
F7VJQ1	PRNP
Q8NCQ7	PROCA1
O43272	PRODH
A6NEY8	PRORSD1P
Q2NL68	PROSER3
O75400	PRPF40A
P23942	PRPH2
P21108	PRPS1L1
Q14558	PRPSAP1
P0DPQ3	PRR20G
Q96S07	PRR25
A8MZF0	PRR33
Q9Y520	PRRC2C
A0A1B0GWB2	PRRT1B
P07478	PRSS2
A6NIE9	PRSS29P
Q8NHM4	PRSS3P2
Q7RTY9	PRSS41
Q7RTY3	PRSS45P
A8MTI9	PRSS47P
Q9UI38	PRSS50
A0A1B0GVH4	PRSS51
P0CW18	PRSS56
Q9NYI0	PSD3
Q13046	PSG7
P49720	PSMB3
Q96PY0	PSMG3-AS1
O15172	PSPHP1
Q9Y2R2	PTPN22
Q9HD43	PTPRH
Q9UMZ3	PTPRQ
P0DTF9	PTTG1IP2
Q9NZH5	PTTG2
Q9NZH4	PTTG3P
A0A1B0GWK0	PVALEF
Q2TAK8	PWWP3A
Q53H96	PYCR3
W6CW81	PYDC5
Q9NRI6	PYY2
Q5JQD4	PYY3
Q9Y3T6	R3HCC1
Q7Z5L2	R3HCC1L
Q92928	RAB1C
Q13636	RAB31
P0DI83	RAB34
Q8N4Z0	RAB42
Q7Z6P3	RAB44
Q53S08	RAB6D
Q96AH8	RAB7B
Q6WBX8	RAD9B
Q9UHV5	RAPGEFL1
Q96S79	RASL10B
A6NK89	RASSF10
Q8WWW0	RASSF5
Q8IY67	RAVER1
A6NC62	RBAKDN
O43251	RBFOX2
Q8N0T1	RBIS
P0DW28	RBM10
Q9P1G2	RBM12B-AS1
Q8NDT2	RBM15B
Q8IUH3	RBM45
Q9Y5S9	RBM8A
P0DJD4	RBMY1C
P09455	RBP1
P10745	RBP3
Q96I51	RCC1L
Q8NG50	RDM1
O95072	REC8
A0A1B0GV85	REELD1
Q96HR9	REEP6
Q8N5W9	RFLNB
P0C7P2	RFPL3S
Q2KHR2	RFX7
P47804	RGR
P18577	RHCE
Q6ZWK4	RHEX
Q9BWJ2	RHPN1-AS1
A8MT19	RHPN2P1
Q9H4K1	RIBC2
Q13278	RIG
Q9UFD9	RIMBP3
A6NNM3	RIMBP3B
Q9UQ26	RIMS2
Q8WYP3	RIN2
Q9H6W3	RIOX1
Q9Y4L5	RNF115
Q5TA31	RNF187
Q6NUR6	RNF216P1
M0QZC1	RNF225
A6NIN4	RNF227
Q8NI28	RNF32-DT
O75150	RNF40
Q9HAU8	RNPEPL1
Q6NVV1	RPL13AP3
A6NKH3	RPL37AP8
Q59GN2	RPL39P5
Q6DKI1	RPL7L1
Q8NHW5	RPLP0P6
Q9NQ39	RPS10P5
Q5JNZ5	RPS26P11
Q8TD47	RPS4Y2
Q9P2E9	RRBP1
Q2M238	RRN3P1
A6NIE6	RRN3P2
Q9NSQ0	RRP7BP
Q96LW2	RSKR
O15255	RTL8C
Q66K80	RUSC1-AS1
Q8N488	RYBP
P34925	RYK
P29034	S100A2
Q5SY68	S100A7L2
P0DJI8	SAA1
A6NKF1	SAC3D1
A6NJ88	SAGE2P
Q6SPF0	SAMD1
Q6SZW1	SARM1
Q86VE3	SATL1
P0C264	SBK3
O15126	SCAMP1
Q9GZW5	SCAND2P
Q96GP6	SCARF2
Q4G0T1	SCART1
P0DMR2	SCGB1C2
P0DPB3	SCHIP1
O43819	SCO2
C0HLS1	SCRIB
Q9BWW7	SCRT1
Q9NQ36	SCUBE2
Q7RTU7	SCX
A0A286YEY9	SCYGR1
A0A286YEX9	SCYGR10
A0A286YFB4	SCYGR2
A0A286YF60	SCYGR3
A0A286YEV6	SCYGR4
A0A286YF46	SCYGR5
A0A286YF77	SCYGR6
A0A286YF01	SCYGR7
A0A286YFG1	SCYGR8
P0DSO2	SCYGR9
Q6ZPB5	SDIM1
A6NKP2	SDR42E2
Q9HB31	SEBOX
P0C7V7	SEC11B
O75396	SEC22B
O60613	SELENOF
Q8IZQ5	SELENOH
Q9C0D9	SELENOI
Q9Y6D0	SELENOK
Q8WWX9	SELENOM
Q9NZV5	SELENON
Q9BVL4	SELENOO
P49908	SELENOP
Q9BQE4	SELENOS
P62341	SELENOT
P59797	SELENOV
P63302	SELENOW
P14151	SELL
P16109	SELP
Q6ZVN7	SEM1
Q13214	SEMA3B
Q99611	SEPHS2
C0HM01	SEPTIN14P20
Q16181	SEPTIN7
Q9NQF3	SERHL
Q6UXR4	SERPINA13P
P20848	SERPINA2
Q96P15	SERPINB11
Q5TG53	SERTAD4-AS1
A0A1B0GWG4	SERTM2
P0DME0	SETSIP
Q8IWL1	SFTPA2
P11686	SFTPC
Q96LD1	SGCZ
O14492	SH2B2
Q9BTD1	SHANK2-AS3
Q9BYB0	SHANK3
B8ZZ34	SHISA8
A6NMB1	SIGLEC16
A0A0B4J2F2	SIK1B
A0AV02	SLC12A8
A6NK97	SLC22A20P
Q8N4F4	SLC22A24
Q5H9E4	SLC25A53
Q5K4L6	SLC27A3
L0R6Q1	SLC35A4
P0C7Q5	SLC35G4
O43826	SLC37A4
Q99624	SLC38A3
Q6P5W5	SLC39A4
Q5BKX6	SLC45A4
Q9UN76	SLC6A14
Q8MH63	SLC7A5P1
Q9GIP4	SLC7A5P2
A6NJY1	SLC9B1P1
Q6IEE8	SLFN12L
P0DP57	SLURP2
Q99717	SMAD5
Q9Y6J3	SMAD5-AS1
Q8NDV3	SMC1B
Q8TEV8	SMCR5
P0DMW3	SMIM10L1
P0DMW4	SMIM10L2A
P0DMW5	SMIM10L2B
A6NLE4	SMIM23
A0A096LP01	SMIM26
A0A1B0GUW7	SMIM27
Q86T20	SMIM29
A0A1B0GVY4	SMIM31
A0A1B0GUA5	SMIM32
A0A1B0GW64	SMIM33
A0A1B0GVV1	SMIM35
A0A1B0GVT2	SMIM36
A0A286YFK9	SMIM38
A0A1B0GW54	SMIM39
Q5STR5	SMIM40
A0A2R8YCJ5	SMIM41
A0A5F9ZH02	SMIM42
Q4W5P6	SMIM43
A0A286YF18	SMIM44
A0A590UK83	SMIM45
Q9HBX3	SND1-IT1
Q9BXW3	SNHG12
A8MWD9	SNRPGP15
B1AK76	SNURFL
Q9Y5W8	SNX13
Q8IUI4	SNX29P2
Q9UNH7	SNX6
Q9UNH6	SNX7
O14512	SOCS7
A0A1B0GVQ0	SPAAR
W5XKT8	SPACA6
Q6PDA7	SPAG11A
Q8N9U9	SPANXA2-OT1
Q9NS25	SPANXB1
Q9NY87	SPANXC
Q5MJ10	SPANXN2
Q5VX52	SPATA1
Q5VYP0	SPATA31A3
Q5VU36	SPATA31A5
Q8IWB4	SPATA31A7
P0DKV0	SPATA31C1
B4DYI2	SPATA31C2
P0C874	SPATA31D3
Q6ZUB0	SPATA31D4
Q8NBT2	SPC24
P0DUX0	SPDYE10
P0DTA3	SPDYE11
P0DUX1	SPDYE12
A0A494C0Z2	SPDYE13
P0DUD3	SPDYE14
P0DUD4	SPDYE15
A6NNV3	SPDYE16
P0DUD2	SPDYE17
P0DV79	SPDYE18
A0A494C086	SPDYE21
A6NIY4	SPDYE5
P0CI01	SPDYE6
Q495Y7	SPDYE7P
P0DUD1	SPDYE8
A0A494C191	SPDYE9
A0A087WV53	SPEGNB
A0A1B0GUW6	SPEM3
Q9HCB6	SPON1
Q9BUD6	SPON2
Q8TCT7	SPPL2B
A0A1B0GTR4	SPRR5
A0A0U1RRN3	SPTY2D1OS
Q9C0H9	SRCIN1
P31213	SRD5A2
O75044	SRGAP2
P0DMP2	SRGAP2B
P0DJJ0	SRGAP2C
Q9BRL6	SRSF8
A2VEC9	SSPOP
P32745	SSTR3
O60224	SSX4, SSX4B
Q7RTT6	SSX6P
Q7RTT4	SSX8P
Q7RTT3	SSX9P
Q8IZP2	ST13P4
Q8NFI4	ST13P5
P0CL83	STAG3L1
P0CL84	STAG3L2
P0CL85	STAG3L3
Q8TBR4	STAG3L4
Q9P246	STIM2
Q8NE28	STKLD1
A6NGW2	STRCP1
P0DN84	STRIT1
Q8NBJ7	SUMF2
G2XKQ0	SUMO1P1
Q6EEV6	SUMO4
O94901	SUN1
Q3ZLR7	SUPT20HL1
P0C7V6	SUPT20HL2
Q8N4V2	SVOP
Q92777	SYN2
O15061	SYNM
Q9UMZ2	SYNRG
Q58G82	SYT14P1
X6R8R1	SYT15B
Q5T011	SZT2
Q9P1P4	TAAR3P
Q96RI9	TAAR9
Q8N5C8	TAB3
O75478	TADA2A
P0DW14	TAF11L10
A0A1W2PQ09	TAF11L11
A0A1W2PPW3	TAF11L12
A0A1W2PPH5	TAF11L13
A0A1W2PPL8	TAF11L14
A6NLC8	TAF11L2
A0A1W2PRV1	TAF11L3
A0A1W2PPE2	TAF11L4
A0A1W2PP81	TAF11L5
P0DW11	TAF11L6
P0DW12	TAF11L7
P0DW13	TAF11L8
A0A1W2PR64	TAF11L9
Q92804	TAF15
Q16594	TAF9
O15533	TAPBP
P0DSN6	TAS2R33
P0DTE0	TAS2R36
P59539	TAS2R45
Q9UK61	TASOR
Q9BYX2	TBC1D2
Q8IZP1	TBC1D3
A6NDS4	TBC1D3B
Q6IPX1	TBC1D3C
A0A087WVF3	TBC1D3D
A0A087X179	TBC1D3E
A6NER0	TBC1D3F
Q6DHY5	TBC1D3G
P0C7X1	TBC1D3H
A0A087WXS9	TBC1D3I
A0A087X1G2	TBC1D3K
B9A6J9	TBC1D3L
Q15813	TBCE
P24557	TBXAS1
Q15170	TCEAL1
Q6IPX3	TCEAL6
B4DZS4	TCP11X1
P51864	TDGF1P3
Q8IZJ6	TDH
Q9BXT4	TDRD1
Q3Y452	TDRG1
P28347	TEAD1
Q99594	TEAD3
Q15561	TEAD4
Q5XG87	TENT4A
Q8NDF8	TENT4B
O43151	TET3
Q9BXU3	TEX13A
A0A0J9YWL9	TEX13C
A0A0J9YY54	TEX13D
O15482	TEX28, TEX28P1, TEX28P2
A0A1B0GUV7	TEX48
A0A1B0GTY4	TEX50
A6NCN8	TEX52
A0A1B0GU33	TEX53
A0A1B0GVG6	TEX54
P01137	TGFB1
A0A1W2PP97	THSD8
O14925	TIMM23
Q5SRD1	TIMM23B
A0A2R8Y7D0	TINCR
A0A1W2PR48	TLE7
A8MYB1	TMCO5B
P0DPE3	TMDD1
B3SHH9	TMEM114
Q9BXJ8	TMEM120A
Q6IEE7	TMEM132E
A8MWL7	TMEM14DP
Q1AE95	TMEM183BP
Q8NFB2	TMEM185A
Q9H0A3	TMEM191A
P0C7N4	TMEM191B
A6NGB0	TMEM191C
Q5HYL7	TMEM196
A0A494BZU4	TMEM217B
P0DP42	TMEM225B
A6NJY4	TMEM238L
A6NEH6	TMEM247
Q2WGJ8	TMEM249
Q8N6I4	TMEM251
A0A087WTH1	TMEM265
A0A1B0GVZ9	TMEM269
A0A286YF58	TMEM271
A0A1B0GTI8	TMEM272
A0A0U1RQS6	TMEM275
Q6P5X7	TMEM71
Q6ZMR5	TMPRSS11A
Q6ZXV5	TMTC3
Q9UBN6	TNFRSF10D
P28908	TNFRSF8
P45379	TNNT2
Q16473	TNXA
Q8WZ04	TOMT
Q8N6T0	TOP6BL
Q9H496	TOR1AIP2
Q13625	TP53BP2
P0DV77	TPRX2
Q17RH7	TPRXL
P20231	TPSB2
Q9NRR2	TPSG1
Q9HAU6	TPT1P8
P56180	TPTE
Q5T6R2	TPTE2P1
P0DSE1	TRA
P0DTU3	TRA
P01848	TRAC
A0A075B6Y3	TRAJ3
A0A075B700	TRAJ31
A0A075B6Y9	TRAJ42
A0A0A6YYC5	TRAV14DV4
A0A075B6W5	TRAV23DV6
A0A087WT03	TRAV26-1
A0A087WT01	TRAV27
A0A087WSZ9	TRAV30
A0A075B6V5	TRAV36DV7
A0A075B6T7	TRAV6
A0A0B4J237	TRAV8-2
P01737	TRAV8-4
A0A0B4J262	TRAV8-6
A0A075B6T8	TRAV9-1
A0A087WT02	TRAV9-2
P0DSE2	TRB
P0DTU4	TRB
P01850	TRBC1
A0A5B9	TRBC2
P0DPI4	TRBD1
A0A0J9YXA8	TRBJ1-1
A0A0J9YX06	TRBJ1-2
A0A0J9YWP8	TRBJ1-3
A0A0J9YXG5	TRBJ1-4
A0A0J9YXM7	TRBJ1-5
A0A0J9YWX3	TRBJ1-6
A0A0A0MTA7	TRBJ2-1
A0A0A0MT94	TRBJ2-2
A0A0A0MT87	TRBJ2-4
A0A0A0MTA4	TRBJ2-5
A0A0A0MT70	TRBJ2-6
A0A0A0MT78	TRBJ2-7
A0A0K0K1G6	TRBV10-3
A0A584	TRBV11-2
A0A5A6	TRBV11-3
P01733	TRBV12-3
A0A0B4J2E0	TRBV12-4
A0A1B0GX78	TRBV12-5
A0A0A6YYD4	TRBV13
A0A5B0	TRBV14
A0A087WV62	TRBV16
A0A087X0K7	TRBV17
A0A087X0M5	TRBV18
A0A075B6N1	TRBV19
A0A1B0GX68	TRBV2
A0A075B6N3	TRBV24-1
A0A075B6N4	TRBV25-1
A0A0K0K1C4	TRBV27
A0A577	TRBV4-1
A0A589	TRBV4-3
A0A0A0MS03	TRBV5-3
A0A0C4DH59	TRBV5-4
A0A597	TRBV5-5
A0A5A2	TRBV5-8
A0A0J9YXY3	TRBV6-2
P0DPF7	TRBV6-3
A0A0A6YYG2	TRBV6-6
A0A0A6YYG3	TRBV6-8
A0A0J9YX75	TRBV6-9
A0A1B0GXF2	TRBV7-2
A0A075B6L6	TRBV7-3
A0A1B0GX95	TRBV7-4
A0A1B0GX31	TRBV7-6
A0A1B0GX51	TRBV7-8
P04435	TRBV7-9
A0A0B4J1U6	TRBV9
B7Z8K6	TRDC
A0A075B706	TRDJ1
A0JD37	TRDV3
O43280	TREH
P0CF51	TRGC1
P03986	TRGC2
A0A075B6S0	TRGJ1
A0A0A0MS01	TRGV10
A0A075B6L2	TRGV11
Q7L0X0	TRIL
A6NCK2	TRIM43B
Q8IWZ4	TRIM48
A0A3B3IT33	TRIM51G
A6NGJ6	TRIM64
A6NLI5	TRIM64C
A6NK02	TRIM75
Q13507	TRPC3
A6NMA1	TRPC5OS
Q9HCF6	TRPM3
Q9H1D0	TRPV6
Q3SY00	TSGA10IP
P16473	TSHR
Q9H1Z9	TSPAN10
Q96FV3	TSPAN17
Q9H489	TSPY26P
A0A494C1R9	TSPY9
H0UI37	TSTD3
Q6P2S7	TTC41P
Q8TAM2	TTC8
Q8N841	TTLL6
A6PVC2	TTLL8
Q9BZA0	TTTY10
Q9BZ98	TTTY12
Q9BZ97	TTTY13
Q9H853	TUBA4B
Q3ZCM7	TUBB8
Q96RT8	TUBGCP5
P49411	TUFM
A0A6I8PU40	TUG1
A0A1B0GTB2	TUNAR
Q9BZA5	TXLNGY
Q9H3M7	TXNIP
Q16881	TXNRD1
Q9NNW7	TXNRD2
Q86VQ6	TXNRD3
Q6F5E7	TXNRD3NB
Q6NUM6	TYW1B
P0CG48	UBC
Q8IWF7	UBE2DNL
[truncated: 120 more rows]

## Sheet: Table S2- OT
Table S2. GWAS studies top variants from summary statistics of 6 large-scale GWAS (extracted from OT)
Study			Overlapping loci
Hypothyroidism/myxoedema | non-cancer illness code, self-reported (UKB Neale v2 2018)			115
Hypothyroidism (Kichaev G 2018)			88
Hypothyroidism or myxedema (Donertas 2021)			87
Hypothyroidism (Sakaue S 2021)			55
Hypothyroidism nos (UKB SAIGE 2018)			48
"Hypothyroidism, other/unspecified" (FINNGEN_R5 2021)			33
Details on variants and chromosomal location
Hypothyroidism/myxoedema | non-cancer illness code, self-reported (UKB Neale v2 2018). 115 Var
Variant	rsID	Cytoband
1_1370113_A_G	rs2649599	1p36
1_2771146_A_T		1p36
1_19312389_T_C	rs2473808	1p36
1_19534612_A_G	rs10917477	1p36
1_23709205_A_G	rs509420	1p36
1_25025090_G_A	rs4320727	1p36
1_107819547_GAC_G	rs78765971	1p13
1_109823461_T_C	rs484959	1p13
1_113834946_A_G	rs2476601	1p13
1_156815190_T_C	rs926103	1q23
1_160460999_C_CAG	rs111465867	1q23
1_167436181_G_T	rs1723022	1q24
1_200791966_C_CA	rs565482917	1q32
1_236465834_C_A	rs12117927	1q43
2_1403856_C_T	rs11675342	2p25
2_8321247_C_T	rs71387227	2p25
2_12504610_C_T	rs1534430	2p24
2_55628454_CTATT_C	rs72143203	2p16
2_62317256_A_C	rs7583027	2p15
2_162254026_A_G	rs2111485	2q24
2_162280432_A_G	rs72871627	2q24
2_191105394_C_G	rs7582694	2q32
2_203880280_T_C	rs11571297	2q33
2_241504758_A_G	rs7596240	2q37
3_12265644_C_CT	rs191397909	3p25
3_39311520_T_C	rs11711810	3p22
3_106216106_G_T	rs13090803	3q13
3_119495392_C_T	rs4688009	3q13
3_122028949_C_T	rs79871905	3q13
3_187923342_T_C	rs114558062	3q27
3_188407079_TA_T	rs76897057	3q28
4_10716965_G_A	rs7437047	4p16
4_26109971_G_A	rs34046593	4p15
4_40297676_GAGAGAGAGAGAGAGAGACAA_G	rs747379838	4p14
4_102527974_A_G	rs113473633	4q24
4_122625127_A_G	rs6833591	4q27
4_148724495_C_CTT	rs546532456	4q31
4_186082920_C_T	rs3775291	4q35
5_72389909_T_C	rs6452444	5q13
5_77247384_A_T	rs7727976	5q13
5_103260136_G_T	rs28157	5q21
5_111230662_C_T	rs114378220	5q22
5_134083592_C_T	rs244672	5q31
6_447558_CATGGGGGCGGGGG_C	rs779689222	6p25
6_25588587_C_T	rs13212936	6p22
6_26471243_A_G	rs80098994	6p22
6_27868997_TA_T	rs1211602224	6p22
6_28508798_C_A	rs35331191	6p22
6_33489356_G_A	rs78306789	6p21
6_35578768_C_CA	rs11376572	6p21
6_90267049_G_A	rs72928038	6q15
6_90280331_G_A	rs654537	6q15
6_135158773_A_ATT	rs759246197	6q23
6_135816421_G_A	rs7759326	6q23
6_148200156_C_T	rs9497965	6q24
6_165632995_C_G	rs753760	6q27
6_166990385_C_A	rs933243	6q27
7_37342861_T_G	rs60600003	7p14
7_100698285_A_G	rs221781	7q22
8_8462453_G_C	rs2921053	8p23
8_11582510_G_A	rs4841567	8p23
8_60483273_T_C	rs6992869	8q12
8_127184843_A_G	rs2445610	8q24
8_128150251_A_C	rs10956412	8q24
8_128557125_G_A	rs1561924	8q24
8_132917082_C_A	rs13269733	8q24
8_133201981_G_T	rs7006080	8q24
8_140629163_C_T	rs11783023	8q24
9_4173913_AAC_A	rs898370999	9p24
9_5438435_C_A	rs911760	9p24
9_21589042_G_A	rs2123340	9p21
9_97786731_A_G	rs7850258	9q22
10_6056861_T_C	rs706779	10p15
10_6132450_C_T	rs118093004	10p15
10_6365868_G_T	rs10906344	10p15
10_62020112_C_T	rs71508903	10q21
10_62274260_G_T	rs7088891	10q21
10_88052573_CATCACTAGATATAATATAATGATATAATAT_C	rs1285870086	10q23
10_99523573_C_A	rs10748781	10q24
10_122380394_T_C	rs3850765	10q26
11_335885_G_T	rs61876259	11p15
11_35245397_G_A	rs736374	11p13
11_61832870_A_C	rs174574	11q12
11_95578258_T_C	rs4409785	11q21
12_9757536_C_A	rs10844706	12p13
12_9771862_CAGGCAGTG_C	rs767474411	12p13
12_56078494_CA_C	rs1398310988	12q13
12_103499163_G_T	rs12582330	12q23
12_111446804_T_C	rs3184504	12q24
13_24212439_T_C	rs9507287	13q12
13_24212777_T_G	rs17364832	13q12
13_28029870_T_C	rs76428106	13q12
13_42489695_A_T	rs66749983	13q14
14_68285926_C_T	rs8008961	14q24
14_98156341_G_A	rs10143433	14q32
14_105731746_T_C	rs4271507	14q32
15_38535939_G_T	rs8043085	15q14
16_50301163_C_A	rs78534766	16q12
16_67515644_T_C	rs13333582	16q22
16_79282918_A_G	rs8054578	16q23
17_7337072_C_T	rs61759532	17p13
17_30580392_G_A	rs147854423	17q11
17_42147006_AAGAAAGAAAGAC_A	rs376390649	17q21
17_47420878_C_T	rs543135444	17q21
18_69849610_A_C	rs893001	18q22
18_79416474_C_CTGTCCAGACCTCCG	rs111614980	18q23
19_4837545_C_A	rs10424978	19p13
19_7240765_G_T	rs4804433	19p13
19_10352442_G_C	rs34536443	19p13
19_18272984_C_T	rs1549142	19p13
19_49693735_A_G	rs12980063	19q13
20_17879343_T_TA	rs66472080	20p12
21_15426267_T_A	rs2823272	21q21
22_30125266_CCAG_C	rs1454294221	22q12
22_37195250_T_G	rs229540	22q12
Hypothyroidism (Kichaev G 2018). 88 Var
Variant	rsID	Cytoband
1_1370113_A_G	rs2649599	1p36
1_2771146_A_T		1p36
1_19312389_T_C	rs2473808	1p36
1_19534612_A_G	rs10917477	1p36
1_25025090_G_A	rs4320727	1p36
1_107819547_GAC_G	rs78765971	1p13
1_109823461_T_C	rs484959	1p13
1_113834946_A_G	rs2476601	1p13
1_167436181_G_T	rs1723022	1q24
1_200791966_C_CA	rs565482917	1q32
1_236465834_C_A	rs12117927	1q43
2_1403856_C_T	rs11675342	2p25
2_8321247_C_T	rs71387227	2p25
2_12504610_C_T	rs1534430	2p24
2_55628454_CTATT_C	rs72143203	2p16
2_62317256_A_C	rs7583027	2p15
2_162254026_A_G	rs2111485	2q24
2_191105394_C_G	rs7582694	2q32
2_203880280_T_C	rs11571297	2q33
2_241504758_A_G	rs7596240	2q37
3_12265644_C_CT	rs191397909	3p25
3_39311520_T_C	rs11711810	3p22
3_106216106_G_T	rs13090803	3q13
3_119495392_C_T	rs4688009	3q13
3_122028949_C_T	rs79871905	3q13
3_188407079_TA_T	rs76897057	3q28
4_10716965_G_A	rs7437047	4p16
4_26109971_G_A	rs34046593	4p15
4_40297676_GAGAGAGAGAGAGAGAGACAA_G	rs747379838	4p14
4_122625127_A_G	rs6833591	4q27
4_148724495_C_CTT	rs546532456	4q31
5_72389909_T_C	rs6452444	5q13
5_77247384_A_T	rs7727976	5q13
5_103260136_G_T	rs28157	5q21
5_111230662_C_T	rs114378220	5q22
5_134083592_C_T	rs244672	5q31
6_447558_CATGGGGGCGGGGG_C	rs779689222	6p25
6_35578768_C_CA	rs11376572	6p21
6_90280331_G_A	rs654537	6q15
6_135158773_A_ATT	rs759246197	6q23
6_135816421_G_A	rs7759326	6q23
6_148200156_C_T	rs9497965	6q24
6_165632995_C_G	rs753760	6q27
6_166990385_C_A	rs933243	6q27
7_37342861_T_G	rs60600003	7p14
7_100698285_A_G	rs221781	7q22
8_8462453_G_C	rs2921053	8p23
8_60483273_T_C	rs6992869	8q12
8_127184843_A_G	rs2445610	8q24
8_128150251_A_C	rs10956412	8q24
8_128557125_G_A	rs1561924	8q24
8_132917082_C_A	rs13269733	8q24
8_133201981_G_T	rs7006080	8q24
8_140629163_C_T	rs11783023	8q24
9_5438435_C_A	rs911760	9p24
9_21589042_G_A	rs2123340	9p21
9_97786731_A_G	rs7850258	9q22
10_6056861_T_C	rs706779	10p15
10_6365868_G_T	rs10906344	10p15
10_62020112_C_T	rs71508903	10q21
10_62274260_G_T	rs7088891	10q21
10_99523573_C_A	rs10748781	10q24
10_122380394_T_C	rs3850765	10q26
11_335885_G_T	rs61876259	11p15
11_35245397_G_A	rs736374	11p13
11_61832870_A_C	rs174574	11q12
11_95578258_T_C	rs4409785	11q21
12_56078494_CA_C	rs1398310988	12q13
12_103499163_G_T	rs12582330	12q23
12_111446804_T_C	rs3184504	12q24
13_24212439_T_C	rs9507287	13q12
13_42489695_A_T	rs66749983	13q14
14_68285926_C_T	rs8008961	14q24
14_98156341_G_A	rs10143433	14q32
15_38535939_G_T	rs8043085	15q14
16_79282918_A_G	rs8054578	16q23
17_7337072_C_T	rs61759532	17p13
17_42147006_AAGAAAGAAAGAC_A	rs376390649	17q21
18_69849610_A_C	rs893001	18q22
19_4837545_C_A	rs10424978	19p13
19_7240765_G_T	rs4804433	19p13
19_10352442_G_C	rs34536443	19p13
19_18272984_C_T	rs1549142	19p13
19_49693735_A_G	rs12980063	19q13
20_17879343_T_TA	rs66472080	20p12
21_15426267_T_A	rs2823272	21q21
22_30125266_CCAG_C	rs1454294221	22q12
22_37195250_T_G	rs229540	22q12
Hypothyroidism or myxedema (Donertas 2021). 87 Var
Variant	rsID	Cytoband
1_1370113_A_G	rs2649599	1p36
1_2771146_A_T		1p36
1_19312389_T_C	rs2473808	1p36
1_19534612_A_G	rs10917477	1p36
1_25025090_G_A	rs4320727	1p36
1_107819547_GAC_G	rs78765971	1p13
1_109823461_T_C	rs484959	1p13
1_113834946_A_G	rs2476601	1p13
1_167436181_G_T	rs1723022	1q24
1_200791966_C_CA	rs565482917	1q32
1_236465834_C_A	rs12117927	1q43
2_1403856_C_T	rs11675342	2p25
2_8321247_C_T	rs71387227	2p25
2_12504610_C_T	rs1534430	2p24
2_55628454_CTATT_C	rs72143203	2p16
2_62317256_A_C	rs7583027	2p15
2_162254026_A_G	rs2111485	2q24
2_191105394_C_G	rs7582694	2q32
2_241504758_A_G	rs7596240	2q37
3_12265644_C_CT	rs191397909	3p25
3_39311520_T_C	rs11711810	3p22
3_106216106_G_T	rs13090803	3q13
3_119495392_C_T	rs4688009	3q13
3_122028949_C_T	rs79871905	3q13
3_188407079_TA_T	rs76897057	3q28
4_10716965_G_A	rs7437047	4p16
4_26109971_G_A	rs34046593	4p15
4_40297676_GAGAGAGAGAGAGAGAGACAA_G	rs747379838	4p14
4_122625127_A_G	rs6833591	4q27
4_148724495_C_CTT	rs546532456	4q31
5_72389909_T_C	rs6452444	5q13
5_77247384_A_T	rs7727976	5q13
5_103260136_G_T	rs28157	5q21
5_111230662_C_T	rs114378220	5q22
5_134083592_C_T	rs244672	5q31
6_447558_CATGGGGGCGGGGG_C	rs779689222	6p25
6_35578768_C_CA	rs11376572	6p21
6_90280331_G_A	rs654537	6q15
6_135158773_A_ATT	rs759246197	6q23
6_135816421_G_A	rs7759326	6q23
6_148200156_C_T	rs9497965	6q24
6_165632995_C_G	rs753760	6q27
6_166990385_C_A	rs933243	6q27
7_37342861_T_G	rs60600003	7p14
7_100698285_A_G	rs221781	7q22
8_8462453_G_C	rs2921053	8p23
8_60483273_T_C	rs6992869	8q12
8_127184843_A_G	rs2445610	8q24
8_128150251_A_C	rs10956412	8q24
8_128557125_G_A	rs1561924	8q24
8_132917082_C_A	rs13269733	8q24
8_133201981_G_T	rs7006080	8q24
8_140629163_C_T	rs11783023	8q24
9_5438435_C_A	rs911760	9p24
9_21589042_G_A	rs2123340	9p21
9_97786731_A_G	rs7850258	9q22
10_6056861_T_C	rs706779	10p15
10_6365868_G_T	rs10906344	10p15
10_62020112_C_T	rs71508903	10q21
10_62274260_G_T	rs7088891	10q21
10_99523573_C_A	rs10748781	10q24
10_122380394_T_C	rs3850765	10q26
11_335885_G_T	rs61876259	11p15
11_35245397_G_A	rs736374	11p13
11_61832870_A_C	rs174574	11q12
11_95578258_T_C	rs4409785	11q21
12_56078494_CA_C	rs1398310988	12q13
12_103499163_G_T	rs12582330	12q23
12_111446804_T_C	rs3184504	12q24
13_24212439_T_C	rs9507287	13q12
13_42489695_A_T	rs66749983	13q14
14_68285926_C_T	rs8008961	14q24
14_98156341_G_A	rs10143433	14q32
15_38535939_G_T	rs8043085	15q14
16_79282918_A_G	rs8054578	16q23
17_7337072_C_T	rs61759532	17p13
17_42147006_AAGAAAGAAAGAC_A	rs376390649	17q21
18_69849610_A_C	rs893001	18q22
19_4837545_C_A	rs10424978	19p13
19_7240765_G_T	rs4804433	19p13
19_10352442_G_C	rs34536443	19p13
19_18272984_C_T	rs1549142	19p13
19_49693735_A_G	rs12980063	19q13
20_17879343_T_TA	rs66472080	20p12
21_15426267_T_A	rs2823272	21q21
22_30125266_CCAG_C	rs1454294221	22q12
22_37195250_T_G	rs229540	22q12
Hypothyroidism (Sakaue S 2021) 55 Var
Variant	rsID	Cytoband
1_2771146_A_T		1p36
1_19534612_A_G	rs10917477	1p36
1_107819547_GAC_G	rs78765971	1p13
1_109823461_T_C	rs484959	1p13
1_113834946_A_G	rs2476601	1p13
1_156815190_T_C	rs926103	1q23
1_167436181_G_T	rs1723022	1q24
1_236465834_C_A	rs12117927	1q43
2_1403856_C_T	rs11675342	2p25
2_12504610_C_T	rs1534430	2p24
2_55628454_CTATT_C	rs72143203	2p16
2_162254026_A_G	rs2111485	2q24
2_191105394_C_G	rs7582694	2q32
2_203880280_T_C	rs11571297	2q33
3_12265644_C_CT	rs191397909	3p25
3_106216106_G_T	rs13090803	3q13
3_188407079_TA_T	rs76897057	3q28
4_10716965_G_A	rs7437047	4p16
4_26109971_G_A	rs34046593	4p15
4_148724495_C_CTT	rs546532456	4q31
4_186082920_C_T	rs3775291	4q35
5_77247384_A_T	rs7727976	5q13
5_103260136_G_T	rs28157	5q21
5_134083592_C_T	rs244672	5q31
6_90267049_G_A	rs72928038	6q15
6_135816421_G_A	rs7759326	6q23
6_148200156_C_T	rs9497965	6q24
6_165632995_C_G	rs753760	6q27
8_8462453_G_C	rs2921053	8p23
8_127184843_A_G	rs2445610	8q24
8_132917082_C_A	rs13269733	8q24
9_5438435_C_A	rs911760	9p24
9_21589042_G_A	rs2123340	9p21
9_97786731_A_G	rs7850258	9q22
10_62020112_C_T	rs71508903	10q21
10_99523573_C_A	rs10748781	10q24
11_335885_G_T	rs61876259	11p15
11_35245397_G_A	rs736374	11p13
11_95578258_T_C	rs4409785	11q21
12_9771862_CAGGCAGTG_C	rs767474411	12p13
12_111446804_T_C	rs3184504	12q24
13_24212439_T_C	rs9507287	13q12
13_42489695_A_T	rs66749983	13q14
15_38535939_G_T	rs8043085	15q14
17_7337072_C_T	rs61759532	17p13
17_42147006_AAGAAAGAAAGAC_A	rs376390649	17q21
17_47420878_C_T	rs543135444	17q21
18_69849610_A_C	rs893001	18q22
19_4837545_C_A	rs10424978	19p13
19_7240765_G_T	rs4804433	19p13
19_10352442_G_C	rs34536443	19p13
19_18272984_C_T	rs1549142	19p13
19_49693735_A_G	rs12980063	19q13
22_30125266_CCAG_C	rs1454294221	22q12
22_37195250_T_G	rs229540	22q12
Hypothyroidism nos (UKB SAIGE 2018) 48 Var
Variant	rsID	Cytoband
1_107819547_GAC_G	rs78765971	1p13
1_109823461_T_C	rs484959	1p13
1_113834946_A_G	rs2476601	1p13
1_156815190_T_C	rs926103	1q23
1_167436181_G_T	rs1723022	1q24
2_1403856_C_T	rs11675342	2p25
2_12504610_C_T	rs1534430	2p24
2_162254026_A_G	rs2111485	2q24
2_191105394_C_G	rs7582694	2q32
2_203880280_T_C	rs11571297	2q33
3_106216106_G_T	rs13090803	3q13
3_188407079_TA_T	rs76897057	3q28
4_10716965_G_A	rs7437047	4p16
4_26109971_G_A	rs34046593	4p15
4_148724495_C_CTT	rs546532456	4q31
5_77247384_A_T	rs7727976	5q13
5_103260136_G_T	rs28157	5q21
6_25588587_C_T	rs13212936	6p22
6_27868997_TA_T	rs1211602224	6p22
6_90267049_G_A	rs72928038	6q15
6_148200156_C_T	rs9497965	6q24
6_166990385_C_A	rs933243	6q27
8_8462453_G_C	rs2921053	8p23
8_127184843_A_G	rs2445610	8q24
8_128557125_G_A	rs1561924	8q24
8_132917082_C_A	rs13269733	8q24
9_5438435_C_A	rs911760	9p24
9_21589042_G_A	rs2123340	9p21
9_97786731_A_G	rs7850258	9q22
10_6056861_T_C	rs706779	10p15
10_62020112_C_T	rs71508903	10q21
11_335885_G_T	rs61876259	11p15
11_35245397_G_A	rs736374	11p13
11_95578258_T_C	rs4409785	11q21
12_9757536_C_A	rs10844706	12p13
12_9771862_CAGGCAGTG_C	rs767474411	12p13
12_56078494_CA_C	rs1398310988	12q13
12_103499163_G_T	rs12582330	12q23
12_111446804_T_C	rs3184504	12q24
13_24212439_T_C	rs9507287	13q12
13_28029870_T_C	rs76428106	13q12
13_42489695_A_T	rs66749983	13q14
15_38535939_G_T	rs8043085	15q14
17_7337072_C_T	rs61759532	17p13
19_4837545_C_A	rs10424978	19p13
19_49693735_A_G	rs12980063	19q13
22_30125266_CCAG_C	rs1454294221	22q12
22_37195250_T_G	rs229540	22q12
"Hypothyroidism, other/unspecified" (FINNGEN_R5 2021) 33 Var
Variant	rsID	Cytoband
1_19312389_T_C	rs2473808	1p36
1_107819547_GAC_G	rs78765971	1p13
1_109823461_T_C	rs484959	1p13
1_113834946_A_G	rs2476601	1p13
2_1403856_C_T	rs11675342	2p25
2_12504610_C_T	rs1534430	2p24
2_162254026_A_G	rs2111485	2q24
2_191105394_C_G	rs7582694	2q32
2_203880280_T_C	rs11571297	2q33
3_188407079_TA_T	rs76897057	3q28
4_26109971_G_A	rs34046593	4p15
4_148724495_C_CTT	rs546532456	4q31
4_186082920_C_T	rs3775291	4q35
5_134083592_C_T	rs244672	5q31
6_90280331_G_A	rs654537	6q15
6_148200156_C_T	rs9497965	6q24
6_165632995_C_G	rs753760	6q27
8_127184843_A_G	rs2445610	8q24
9_21589042_G_A	rs2123340	9p21
9_97786731_A_G	rs7850258	9q22
10_6056861_T_C	rs706779	10p15
10_62020112_C_T	rs71508903	10q21
10_62274260_G_T	rs7088891	10q21
10_99523573_C_A	rs10748781	10q24
11_95578258_T_C	rs4409785	11q21
12_9771862_CAGGCAGTG_C	rs767474411	12p13
12_56078494_CA_C	rs1398310988	12q13
12_111446804_T_C	rs3184504	12q24
13_24212777_T_G	rs17364832	13q12
17_7337072_C_T	rs61759532	17p13
19_4837545_C_A	rs10424978	19p13
19_10352442_G_C	rs34536443	19p13
22_37195250_T_G	rs229540	22q12

## Sheet: Table S3 g-GWAS
Table S3. GWAS with 10583 significant variants <5e-08
Unnamed: 0	#CHROM	POS	ID	REF	ALT	PROVISIONAL_REF?	A1	OMITTED	A1_FREQ	FIRTH?	TEST	OBS_CT	OR	LOG(OR)_SE	Z_STAT	P	ERRCODE	gene_symbol	length	name
6642060	11	212262	rs12574034	T	C	Y	C	T	0.280715	N	ADD	272759	0.763082	0.0113205	-23.885	4.38482e-126	.	RIC8A	5492	RIC8 guanine nucleotide exchange factor A
3967659	6	32605189	rs9272426	A	G	Y	G	A	0.447675	N	ADD	258948	1.29656	0.0129805	20.0079	4.69899e-89	.	no_gene_found	-1	no_gene_found
3967803	6	32607516	rs9272588	T	C	Y	C	T	0.460386	N	ADD	268807	1.28961	0.0127311	19.9779	8.57096e-89	.	no_gene_found	-1	no_gene_found
3966524	6	32586794	rs9271365	T	G	Y	G	T	0.430691	N	ADD	274056	1.28346	0.0125941	19.8153	2.19681e-87	.	no_gene_found	-1	no_gene_found
3967706	6	32606314	rs9272505	C	T	Y	T	C	0.459965	N	ADD	269665	1.28575	0.0127111	19.7738	5.01088e-87	.	no_gene_found	-1	no_gene_found
3967707	6	32606315	rs9272506	A	G	Y	G	A	0.459965	N	ADD	269665	1.28575	0.0127111	19.7738	5.0109e-87	.	no_gene_found	-1	no_gene_found
3967742	6	32606819	rs9272539	G	A	Y	A	G	0.459847	N	ADD	270168	1.28414	0.0126782	19.7259	1.29152e-86	.	no_gene_found	-1	no_gene_found
3967607	6	32604152	rs9272324	A	G	Y	G	A	0.450805	N	ADD	272505	1.28101	0.0126398	19.593	1.77435e-85	.	no_gene_found	-1	no_gene_found
3966481	6	32585967	rs3104412	A	G	Y	G	A	0.452626	N	ADD	274056	1.269	0.0125925	18.9183	8.05477e-80	.	no_gene_found	-1	no_gene_found
3966456	6	32585504	rs3129761	G	C	Y	C	G	0.457545	N	ADD	270265	1.27064	0.0126901	18.8744	1.85333e-79	.	no_gene_found	-1	no_gene_found
3969090	6	32636376	rs2856698	C	G	Y	G	C	0.326789	N	ADD	273536	1.271	0.013035	18.3968	1.39388e-75	.	no_gene_found	-1	no_gene_found
409638	1	114303808	rs6679677	C	A	Y	A	C	0.102761	N	ADD	274215	1.4048	0.0185537	18.3194	5.79256e-75	.	no_gene_found	-1	no_gene_found
3953707	6	31082127	rs3130552	G	A	Y	A	G	0.358485	N	ADD	274215	1.26434	0.0128083	18.3127	6.55511e-75	.	no_gene_found	-1	no_gene_found
3968391	6	32625952	rs9273354	C	G	Y	C	G	0.492556	N	ADD	260337	0.787913	0.0130542	-18.2599	1.72478e-74	.	no_gene_found	-1	no_gene_found
3953705	6	31081989	rs3130977	T	C	Y	C	T	0.358636	N	ADD	274215	1.26276	0.012805	18.2194	3.61819e-74	.	no_gene_found	-1	no_gene_found
3968481	6	32627515	rs1056315	C	A	Y	A	C	0.3306	N	ADD	266886	1.26973	0.0131919	18.1026	3.0387e-73	.	no_gene_found	-1	no_gene_found
3969106	6	32636610	rs9274674	C	A	Y	A	C	0.323441	N	ADD	268251	1.26613	0.0132191	17.8501	2.88537e-71	.	no_gene_found	-1	no_gene_found
3966523	6	32586787	rs9271364	A	G	Y	A	G	0.497377	N	ADD	274064	0.798398	0.0126407	-17.8113	5.77864e-71	.	no_gene_found	-1	no_gene_found
3969122	6	32636866	rs3134996	A	T	Y	A	T	0.357712	N	ADD	274215	0.78696	0.0135696	-17.6555	9.22833e-70	.	no_gene_found	-1	no_gene_found
3969118	6	32636757	rs3134998	T	C	Y	T	C	0.359614	N	ADD	272238	0.786566	0.0136211	-17.6255	1.57036e-69	.	no_gene_found	-1	no_gene_found
3967985	6	32610436	rs1048372	T	C	Y	T	C	0.393705	N	ADD	272919	0.793454	0.0132552	-17.4542	3.19974e-68	.	no_gene_found	-1	no_gene_found
3969095	6	32636494	rs9274662	T	C	Y	T	C	0.35304	N	ADD	271530	0.789419	0.0136708	-17.2966	4.9926e-67	.	no_gene_found	-1	no_gene_found
3953629	6	31075622	rs9263626	T	C	Y	C	T	0.44812	N	ADD	274209	1.24244	0.0125572	17.2873	5.86851e-67	.	no_gene_found	-1	no_gene_found
3953646	6	31076978	rs2517529	C	G	Y	G	C	0.448132	N	ADD	274215	1.24214	0.012557	17.2683	8.153e-67	.	no_gene_found	-1	no_gene_found
3969333	6	32640772	rs3134988	G	A	Y	G	A	0.353859	N	ADD	270411	0.790271	0.0136916	-17.1916	3.0695e-66	.	no_gene_found	-1	no_gene_found
3966542	6	32587067	rs9271375	G	A	Y	A	G	0.47642	N	ADD	274043	1.24081	0.0125891	17.1392	7.56635e-66	.	no_gene_found	-1	no_gene_found
3967582	6	32603742	rs9272293	A	G	Y	A	G	0.383259	N	ADD	272324	0.796306	0.013298	-17.1282	9.14039e-66	.	no_gene_found	-1	no_gene_found
3953708	6	31082188	rs3130978	G	A	Y	A	G	0.347262	N	ADD	274165	1.24452	0.0128843	16.9781	1.19232e-64	.	no_gene_found	-1	no_gene_found
3953709	6	31082197	rs3130979	G	C	Y	C	G	0.347198	N	ADD	274152	1.24453	0.0128847	16.978	1.19442e-64	.	no_gene_found	-1	no_gene_found
3953628	6	31075601	6:31075601_GTTT_G	GTTT	G	Y	G	GTTT	0.451016	N	ADD	271108	1.23834	0.0126059	16.9579	1.68117e-64	.	no_gene_found	-1	no_gene_found
3968605	6	32629297	rs9273704	T	C	Y	T	C	0.365335	N	ADD	271730	0.794841	0.0135405	-16.9574	1.69603e-64	.	no_gene_found	-1	no_gene_found
3968446	6	32626977	rs9273386	T	C	Y	T	C	0.411551	N	ADD	271756	0.800664	0.0131266	-16.9362	2.4354e-64	.	no_gene_found	-1	no_gene_found
3968311	6	32621378	rs17843654	T	A	Y	T	A	0.410022	N	ADD	262013	0.797747	0.013344	-16.9337	2.5387e-64	.	no_gene_found	-1	no_gene_found
3968086	6	32612430	rs6926894	T	C	Y	T	C	0.409323	N	ADD	274215	0.802272	0.013069	-16.8573	9.27139e-64	.	no_gene_found	-1	no_gene_found
3969331	6	32640693	rs1694127	A	G	Y	A	G	0.343309	N	ADD	271968	0.792312	0.0138124	-16.8544	9.73487e-64	.	no_gene_found	-1	no_gene_found
3969102	6	32636591	rs9274669	A	G	Y	A	G	0.378711	N	ADD	273833	0.798484	0.0133523	-16.8541	9.79318e-64	.	no_gene_found	-1	no_gene_found
3968422	6	32626492	rs9273370	G	A	Y	G	A	0.377694	N	ADD	262055	0.795177	0.0136541	-16.7855	3.11697e-63	.	no_gene_found	-1	no_gene_found
3968948	6	32634405	rs1049053	C	T	Y	C	T	0.318829	N	ADD	257632	0.783107	0.0145775	-16.7715	3.94552e-63	.	no_gene_found	-1	no_gene_found
3968594	6	32629015	rs281864341	G	C	Y	G	C	0.410346	N	ADD	253180	0.796486	0.0135953	-16.7371	7.02969e-63	.	no_gene_found	-1	no_gene_found
3968616	6	32629438	rs9273772	T	C	Y	T	C	0.412375	N	ADD	254066	0.797207	0.0135453	-16.7321	7.64548e-63	.	no_gene_found	-1	no_gene_found
3968593	6	32628996	rs9273560	C	A	Y	C	A	0.410065	N	ADD	253710	0.796779	0.0135842	-16.7238	8.79717e-63	.	no_gene_found	-1	no_gene_found
3968615	6	32629432	rs9273767	A	G	Y	A	G	0.412348	N	ADD	254112	0.797403	0.013544	-16.7155	1.01025e-62	.	no_gene_found	-1	no_gene_found
3967655	6	32605027	rs112853082	C	CACA	Y	C	CACA	0.404462	N	ADD	269402	0.801962	0.0132378	-16.6715	2.11187e-62	.	no_gene_found	-1	no_gene_found
3968243	6	32615816	rs17612669	G	A	Y	G	A	0.357502	N	ADD	273231	0.797831	0.0135821	-16.6291	4.28843e-62	.	no_gene_found	-1	no_gene_found
3968774	6	32632006	rs9274306	T	G	Y	T	G	0.438106	N	ADD	252158	0.800034	0.0134314	-16.6103	5.86658e-62	.	no_gene_found	-1	no_gene_found
3968217	6	32615427	rs17843575	C	T	Y	C	T	0.404997	N	ADD	269719	0.803432	0.0131855	-16.5988	7.10651e-62	.	no_gene_found	-1	no_gene_found
3967664	6	32605257	rs1047989	C	A	Y	C	A	0.411787	N	ADD	271422	0.804772	0.0130918	-16.5902	8.20068e-62	.	no_gene_found	-1	no_gene_found
3965682	6	32572202	rs9270911	C	T	Y	C	T	0.414329	N	ADD	273551	0.805495	0.0130455	-16.5803	9.67407e-62	.	no_gene_found	-1	no_gene_found
3967603	6	32604124	rs9272320	G	A	Y	G	A	0.407699	N	ADD	272240	0.805105	0.0131483	-16.4875	4.51107e-61	.	no_gene_found	-1	no_gene_found
3955847	6	31242762	rs3134745	C	T	Y	T	C	0.327571	N	ADD	274215	1.23951	0.0130616	16.4388	1.00861e-60	.	no_gene_found	-1	no_gene_found
3966403	6	32584625	rs3129758	A	G	Y	A	G	0.36445	N	ADD	274146	0.801399	0.013478	-16.4265	1.23664e-60	.	no_gene_found	-1	no_gene_found
3968477	6	32627456	rs9273429	G	A	Y	G	A	0.255077	N	ADD	273709	0.777431	0.015336	-16.4163	1.46304e-60	.	no_gene_found	-1	no_gene_found
3968761	6	32631783	rs9274284	G	A	Y	G	A	0.240173	N	ADD	268307	0.770967	0.0158838	-16.3758	2.84856e-60	.	no_gene_found	-1	no_gene_found
3968576	6	32628751	rs9273534	C	T	Y	C	T	0.386896	N	ADD	272346	0.804565	0.0132941	-16.3572	3.8675e-60	.	no_gene_found	-1	no_gene_found
3968579	6	32628784	rs3020628	C	A	Y	C	A	0.386891	N	ADD	272295	0.804692	0.0132926	-16.3471	4.55955e-60	.	no_gene_found	-1	no_gene_found
3968578	6	32628776	rs2854273	C	A	Y	C	A	0.386892	N	ADD	272302	0.804699	0.0132926	-16.3465	4.60865e-60	.	no_gene_found	-1	no_gene_found
3967710	6	32606325	rs9272508	G	A	Y	G	A	0.40283	N	ADD	265251	0.804003	0.0133469	-16.3448	4.73681e-60	.	no_gene_found	-1	no_gene_found
3967839	6	32608014	rs9272625	T	C	Y	T	C	0.398008	N	ADD	264343	0.803129	0.0134139	-16.3442	4.78693e-60	.	no_gene_found	-1	no_gene_found
3965681	6	32572180	rs9270910	G	C	Y	G	C	0.412266	N	ADD	271628	0.80693	0.0131345	-16.3324	5.80443e-60	.	no_gene_found	-1	no_gene_found
3968270	6	32620283	rs17843604	C	T	Y	C	T	0.413491	N	ADD	266129	0.806009	0.0132137	-16.321	6.99411e-60	.	no_gene_found	-1	no_gene_found
3968698	6	32630761	rs9274205	C	T	Y	C	T	0.386308	N	ADD	272552	0.805021	0.013302	-16.3049	9.1152e-60	.	no_gene_found	-1	no_gene_found
3969008	6	32635205	rs9274573	C	T	Y	C	T	0.386202	N	ADD	273450	0.805549	0.0132755	-16.2879	1.20197e-59	.	no_gene_found	-1	no_gene_found
3968522	6	32628065	rs281864453	C	G	Y	C	G	0.38596	N	ADD	273627	0.805608	0.0132741	-16.2842	1.27739e-59	.	no_gene_found	-1	no_gene_found
3968868	6	32633380	rs281861581	G	A	Y	G	A	0.386383	N	ADD	273239	0.805657	0.0132768	-16.2762	1.4564e-59	.	no_gene_found	-1	no_gene_found
3969010	6	32635226	rs9274575	T	G	Y	T	G	0.386283	N	ADD	273271	0.805697	0.0132739	-16.2761	1.45871e-59	.	no_gene_found	-1	no_gene_found
3968686	6	32630557	rs9274187	G	A	Y	G	A	0.389609	N	ADD	273478	0.806135	0.0132446	-16.2711	1.58343e-59	.	no_gene_found	-1	no_gene_found
3968685	6	32630543	6:32630543_C_T	C	T	Y	C	T	0.389607	N	ADD	273477	0.806138	0.0132445	-16.271	1.5853e-59	.	no_gene_found	-1	no_gene_found
3968524	6	32628093	rs9273479	T	C	Y	T	C	0.385846	N	ADD	273765	0.805829	0.0132707	-16.2677	1.67289e-59	.	no_gene_found	-1	no_gene_found
3969023	6	32635365	rs9274584	G	A	Y	G	A	0.387066	N	ADD	272606	0.805763	0.0132852	-16.2561	2.02144e-59	.	no_gene_found	-1	no_gene_found
3967853	6	32608184	rs9272634	A	T	Y	A	T	0.390443	N	ADD	273183	0.806425	0.0132408	-16.2486	2.28708e-59	.	no_gene_found	-1	no_gene_found
3968648	6	32629802	rs1049092	A	G	Y	A	G	0.385756	N	ADD	274014	0.806073	0.013268	-16.2482	2.29981e-59	.	no_gene_found	-1	no_gene_found
3968106	6	32612816	rs9273135	A	G	Y	A	G	0.393542	N	ADD	271290	0.806193	0.0132612	-16.2453	2.40994e-59	.	no_gene_found	-1	no_gene_found
3968181	6	32614382	rs9273271	A	C	Y	A	C	0.391734	N	ADD	272893	0.806526	0.0132393	-16.241	2.58665e-59	.	no_gene_found	-1	no_gene_found
3968970	6	32634695	rs9274543	G	A	Y	G	A	0.391181	N	ADD	272265	0.806382	0.0132506	-16.2407	2.60133e-59	.	no_gene_found	-1	no_gene_found
3969030	6	32635467	rs9274596	G	T	Y	G	T	0.386396	N	ADD	273204	0.806077	0.0132754	-16.2388	2.68001e-59	.	no_gene_found	-1	no_gene_found
3968470	6	32627362	rs9273418	A	C	Y	A	C	0.390501	N	ADD	273057	0.806583	0.0132369	-16.2387	2.68753e-59	.	no_gene_found	-1	no_gene_found
3968699	6	32630794	rs9274207	A	G	Y	A	G	0.389629	N	ADD	272856	0.806351	0.0132553	-16.2378	2.724e-59	.	no_gene_found	-1	no_gene_found
3968104	6	32612800	rs9273132	T	G	Y	T	G	0.393541	N	ADD	271288	0.806276	0.0132614	-16.2372	2.7501e-59	.	no_gene_found	-1	no_gene_found
3968105	6	32612807	rs9273134	C	T	Y	C	T	0.393543	N	ADD	271289	0.806281	0.0132613	-16.237	2.76028e-59	.	no_gene_found	-1	no_gene_found
3968589	6	32628953	rs9273556	C	G	Y	C	G	0.386467	N	ADD	273264	0.806086	0.0132799	-16.2324	2.97358e-59	.	no_gene_found	-1	no_gene_found
3969021	6	32635361	rs9274583	G	A	Y	G	A	0.387007	N	ADD	272659	0.806033	0.0132842	-16.2321	2.99004e-59	.	no_gene_found	-1	no_gene_found
3968654	6	32629904	rs1049086	A	G	Y	A	G	0.38559	N	ADD	274203	0.806303	0.0132638	-16.2318	3.00427e-59	.	no_gene_found	-1	no_gene_found
3969029	6	32635450	rs9274595	G	A	Y	G	A	0.386379	N	ADD	273238	0.80616	0.013275	-16.2315	3.01859e-59	.	no_gene_found	-1	no_gene_found
3969072	6	32636130	rs3828806	C	T	Y	C	T	0.385565	N	ADD	274113	0.806297	0.0132661	-16.2295	3.11759e-59	.	no_gene_found	-1	no_gene_found
3969073	6	32636131	rs3828807	G	C	Y	G	C	0.385565	N	ADD	274113	0.806297	0.0132661	-16.2295	3.1176e-59	.	no_gene_found	-1	no_gene_found
3968972	6	32634702	rs9274545	A	C	Y	A	C	0.391165	N	ADD	272252	0.806518	0.0132515	-16.2269	3.25661e-59	.	no_gene_found	-1	no_gene_found
3968971	6	32634699	rs9274544	G	A	Y	G	A	0.391163	N	ADD	272255	0.806521	0.0132513	-16.2267	3.26452e-59	.	no_gene_found	-1	no_gene_found
3968556	6	32628473	rs9273509	T	C	Y	T	C	0.385624	N	ADD	274171	0.806358	0.0132643	-16.2261	3.29635e-59	.	no_gene_found	-1	no_gene_found
3968557	6	32628474	rs9273510	G	C	Y	G	C	0.385624	N	ADD	274171	0.806358	0.0132643	-16.2261	3.29635e-59	.	no_gene_found	-1	no_gene_found
3968478	6	32627460	rs9273430	T	G	Y	T	G	0.390167	N	ADD	273552	0.806822	0.0132336	-16.2203	3.62669e-59	.	no_gene_found	-1	no_gene_found
3968475	6	32627441	rs9273427	A	C	Y	A	C	0.390138	N	ADD	273612	0.806885	0.0132311	-16.2174	3.79964e-59	.	no_gene_found	-1	no_gene_found
3968082	6	32612396	rs9273084	T	C	Y	T	C	0.390771	N	ADD	273783	0.806789	0.0132388	-16.217	3.82656e-59	.	no_gene_found	-1	no_gene_found
3969028	6	32635435	rs9274594	C	T	Y	C	T	0.386722	N	ADD	273002	0.806263	0.0132796	-16.2163	3.87089e-59	.	no_gene_found	-1	no_gene_found
3967933	6	32609404	rs9272722	C	T	Y	C	T	0.42456	N	ADD	248490	0.801722	0.0136284	-16.2156	3.91356e-59	.	no_gene_found	-1	no_gene_found
3968474	6	32627396	rs9273425	C	T	Y	C	T	0.390556	N	ADD	272975	0.806803	0.0132393	-16.2151	3.94713e-59	.	no_gene_found	-1	no_gene_found
3968160	6	32614080	rs9273242	T	C	Y	T	C	0.394105	N	ADD	267694	0.805435	0.013344	-16.215	3.95335e-59	.	no_gene_found	-1	no_gene_found
3967800	6	32607492	rs9272586	G	C	Y	G	C	0.390319	N	ADD	272842	0.80661	0.0132543	-16.2148	3.96267e-59	.	no_gene_found	-1	no_gene_found
3967856	6	32608213	rs9272637	G	A	Y	G	A	0.390448	N	ADD	273218	0.806797	0.0132399	-16.2148	3.96319e-59	.	no_gene_found	-1	no_gene_found
3968752	6	32631620	rs9274269	C	T	Y	C	T	0.390195	N	ADD	271914	0.806235	0.0132833	-16.2143	3.99534e-59	.	no_gene_found	-1	no_gene_found
3967904	6	32609216	rs1142328	G	T	Y	G	T	0.392174	N	ADD	270840	0.806358	0.0132769	-16.2107	4.24016e-59	.	no_gene_found	-1	no_gene_found
3968300	6	32620775	rs17843619	C	A	Y	C	A	0.390148	N	ADD	274215	0.807296	0.0132073	-16.2081	4.42351e-59	.	no_gene_found	-1	no_gene_found
3968753	6	32631632	rs9274270	C	A	Y	C	A	0.390307	N	ADD	271787	0.806272	0.0132857	-16.2081	4.42354e-59	.	no_gene_found	-1	no_gene_found
3968179	6	32614343	rs9273269	G	A	Y	G	A	0.391916	N	ADD	272653	0.806837	0.0132441	-16.206	4.57704e-59	.	no_gene_found	-1	no_gene_found
3968178	6	32614330	rs9273267	T	C	Y	T	C	0.391915	N	ADD	272651	0.806839	0.0132441	-16.2058	4.58639e-59	.	no_gene_found	-1	no_gene_found
3968464	6	32627235	rs9273409	C	T	Y	C	T	0.390121	N	ADD	273560	0.806994	0.0132341	-16.2035	4.76236e-59	.	no_gene_found	-1	no_gene_found
3967806	6	32607558	rs9272593	A	G	Y	A	G	0.390775	N	ADD	272338	0.806638	0.0132615	-16.2034	4.77388e-59	.	no_gene_found	-1	no_gene_found
3967807	6	32607561	rs9272594	C	T	Y	C	T	0.390775	N	ADD	272338	0.806638	0.0132615	-16.2034	4.77388e-59	.	no_gene_found	-1	no_gene_found
3967845	6	32608096	rs9272629	G	T	Y	G	T	0.396894	N	ADD	264762	0.804842	0.0133991	-16.2033	4.7794e-59	.	no_gene_found	-1	no_gene_found
3968176	6	32614303	rs9273264	A	G	Y	A	G	0.391925	N	ADD	272635	0.806856	0.0132449	-16.2032	4.78492e-59	.	no_gene_found	-1	no_gene_found
3968758	6	32631712	rs9274279	A	G	Y	A	G	0.390463	N	ADD	271665	0.806349	0.0132864	-16.1999	5.0495e-59	.	no_gene_found	-1	no_gene_found
3969051	6	32635903	rs3828794	G	C	Y	G	C	0.398639	N	ADD	267799	0.806405	0.0132823	-16.1997	5.06869e-59	.	no_gene_found	-1	no_gene_found
3967823	6	32607750	rs9272609	T	C	Y	T	C	0.389775	N	ADD	273322	0.80689	0.0132461	-16.1986	5.15505e-59	.	no_gene_found	-1	no_gene_found
3968689	6	32630619	6:32630619_G_A	G	A	Y	G	A	0.389548	N	ADD	273575	0.806934	0.0132452	-16.1955	5.42632e-59	.	no_gene_found	-1	no_gene_found
3967814	6	32607638	rs9272599	A	G	Y	A	G	0.391078	N	ADD	272370	0.806797	0.013257	-16.1939	5.56401e-59	.	no_gene_found	-1	no_gene_found
3967810	6	32607583	rs9279900	C	T	Y	C	T	0.390833	N	ADD	272334	0.806764	0.0132599	-16.1934	5.60937e-59	.	no_gene_found	-1	no_gene_found
3968998	6	32635067	rs9274565	T	A	Y	T	A	0.39029	N	ADD	273767	0.807183	0.0132287	-16.1925	5.69598e-59	.	no_gene_found	-1	no_gene_found
3968441	6	32626920	rs36206058	C	G	Y	C	G	0.390159	N	ADD	273537	0.807119	0.013234	-16.1919	5.75273e-59	.	no_gene_found	-1	no_gene_found
3968442	6	32626925	rs9273382	A	G	Y	A	G	0.390159	N	ADD	273537	0.807119	0.013234	-16.1919	5.75274e-59	.	no_gene_found	-1	no_gene_found
3966440	6	32585163	rs3129759	G	A	Y	G	A	0.366009	N	ADD	271314	0.803066	0.0135469	-16.1896	5.97147e-59	.	no_gene_found	-1	no_gene_found
3968459	6	32627175	rs9273405	A	C	Y	A	C	0.391378	N	ADD	271998	0.806899	0.0132538	-16.1884	6.08882e-59	.	no_gene_found	-1	no_gene_found
3967826	6	32607780	rs9272611	C	T	Y	C	T	0.389616	N	ADD	273622	0.807135	0.0132388	-16.1846	6.48044e-59	.	no_gene_found	-1	no_gene_found
3968583	6	32628835	rs3020625	A	C	Y	A	C	0.386788	N	ADD	273129	0.806649	0.0132775	-16.1828	6.67212e-59	.	no_gene_found	-1	no_gene_found
3968980	6	32634838	rs9274552	A	C	Y	A	C	0.389165	N	ADD	274215	0.807494	0.0132135	-16.1819	6.76531e-59	.	no_gene_found	-1	no_gene_found
3967906	6	32609222	rs3208105	A	T	Y	A	T	0.392745	N	ADD	270048	0.806522	0.0132881	-16.1816	6.79835e-59	.	no_gene_found	-1	no_gene_found
3968582	6	32628833	rs9273544	A	G	Y	A	G	0.386784	N	ADD	273132	0.806666	0.0132776	-16.1811	6.85988e-59	.	no_gene_found	-1	no_gene_found
3967941	6	32609514	rs34719927	C	T	Y	C	T	0.389758	N	ADD	273962	0.807342	0.0132272	-16.1794	7.04508e-59	.	no_gene_found	-1	no_gene_found
3969047	6	32635813	rs3828791	A	G	Y	A	G	0.38961	N	ADD	274174	0.807383	0.0132251	-16.1781	7.19703e-59	.	no_gene_found	-1	no_gene_found
3968426	6	32626590	rs9273372	C	G	Y	C	G	0.389921	N	ADD	273916	0.807375	0.0132263	-16.1774	7.28417e-59	.	no_gene_found	-1	no_gene_found
3968427	6	32626601	rs9273373	A	G	Y	A	G	0.389921	N	ADD	273916	0.807375	0.0132263	-16.1774	7.28417e-59	.	no_gene_found	-1	no_gene_found
3968866	6	32633369	rs9274453	C	A	Y	C	A	0.390784	N	ADD	272826	0.807202	0.0132403	-16.1765	7.38814e-59	.	no_gene_found	-1	no_gene_found
3968527	6	32628127	rs9273482	T	C	Y	T	C	0.389898	N	ADD	273868	0.807418	0.0132256	-16.1742	7.66909e-59	.	no_gene_found	-1	no_gene_found
3968692	6	32630661	6:32630661_T_C	T	C	Y	T	C	0.38966	N	ADD	273662	0.807168	0.0132451	-16.1738	7.71737e-59	.	no_gene_found	-1	no_gene_found
3967878	6	32608680	rs9272661	C	T	Y	C	T	0.390058	N	ADD	273604	0.807328	0.013233	-16.1736	7.74631e-59	.	no_gene_found	-1	no_gene_found
3968074	6	32612097	rs9273056	T	G	Y	T	G	0.38992	N	ADD	273841	0.807387	0.0132288	-16.1732	7.79525e-59	.	no_gene_found	-1	no_gene_found
3968084	6	32612410	rs9273086	C	T	Y	C	T	0.389808	N	ADD	274031	0.807456	0.0132242	-16.1723	7.90813e-59	.	no_gene_found	-1	no_gene_found
3968272	6	32620311	rs17612781	T	C	Y	T	C	0.38977	N	ADD	273665	0.807433	0.0132266	-16.1716	7.99678e-59	.	no_gene_found	-1	no_gene_found
3968231	6	32615651	rs17843582	G	A	Y	G	A	0.389764	N	ADD	274057	0.807476	0.0132235	-16.1714	8.02296e-59	.	no_gene_found	-1	no_gene_found
3969042	6	32635713	rs9274607	T	C	Y	T	C	0.389652	N	ADD	274141	0.807455	0.0132252	-16.1712	8.05279e-59	.	no_gene_found	-1	no_gene_found
3968667	6	32630176	rs9274106	T	A	Y	T	A	0.390068	N	ADD	273674	0.807396	0.0132303	-16.1706	8.13549e-59	.	no_gene_found	-1	no_gene_found
3968466	6	32627263	rs9273412	T	C	Y	T	C	0.390068	N	ADD	273714	0.807429	0.0132291	-16.169	8.34874e-59	.	no_gene_found	-1	no_gene_found
3967877	6	32608629	rs9272656	A	G	Y	A	G	0.390247	N	ADD	273423	0.807349	0.0132356	-16.1685	8.41526e-59	.	no_gene_found	-1	no_gene_found
3968246	6	32615850	rs17843590	A	G	Y	A	G	0.394808	N	ADD	269437	0.806438	0.0133055	-16.1683	8.43533e-59	.	no_gene_found	-1	no_gene_found
3967867	6	32608331	rs9272645	C	G	Y	C	G	0.390767	N	ADD	272949	0.807175	0.0132493	-16.168	8.47887e-59	.	no_gene_found	-1	no_gene_found
3967832	6	32607859	rs9272614	C	T	Y	C	T	0.389569	N	ADD	273714	0.80734	0.0132372	-16.1673	8.57828e-59	.	no_gene_found	-1	no_gene_found
3967880	6	32608710	rs9272664	C	T	Y	C	T	0.390138	N	ADD	273562	0.807415	0.0132316	-16.1672	8.58783e-59	.	no_gene_found	-1	no_gene_found
3969018	6	32635345	rs9274580	G	A	Y	G	A	0.387954	N	ADD	271880	0.806571	0.0132964	-16.1671	8.61128e-59	.	no_gene_found	-1	no_gene_found
3969019	6	32635347	rs9274581	A	C	Y	A	C	0.387954	N	ADD	271880	0.806571	0.0132964	-16.1671	8.61128e-59	.	no_gene_found	-1	no_gene_found
3969020	6	32635348	rs9274582	T	C	Y	T	C	0.387954	N	ADD	271880	0.806571	0.0132964	-16.1671	8.61128e-59	.	no_gene_found	-1	no_gene_found
3967741	6	32606809	rs9272538	T	C	Y	T	C	0.390566	N	ADD	272808	0.807154	0.0132519	-16.1668	8.64117e-59	.	no_gene_found	-1	no_gene_found
3968218	6	32615431	rs17843576	G	A	Y	G	A	0.389683	N	ADD	274159	0.807546	0.013222	-16.1667	8.66748e-59	.	no_gene_found	-1	no_gene_found
3968388	6	32625885	rs9273350	C	G	Y	C	G	0.389757	N	ADD	274145	0.807519	0.0132246	-16.166	8.76081e-59	.	no_gene_found	-1	no_gene_found
3968585	6	32628844	rs9273547	T	C	Y	T	C	0.386743	N	ADD	273174	0.806842	0.0132768	-16.1656	8.81838e-59	.	no_gene_found	-1	no_gene_found
3967622	6	32604410	rs9272350	T	A	Y	T	A	0.390016	N	ADD	273599	0.807371	0.0132363	-16.1656	8.82049e-59	.	no_gene_found	-1	no_gene_found
3969062	6	32636038	rs3828798	A	T	Y	A	T	0.389596	N	ADD	274139	0.807511	0.0132256	-16.1656	8.82141e-59	.	no_gene_found	-1	no_gene_found
3968266	6	32620148	rs17843600	T	G	Y	T	G	0.389891	N	ADD	273870	0.807498	0.0132276	-16.1643	8.99848e-59	.	no_gene_found	-1	no_gene_found
3968468	6	32627299	rs9273414	A	T	Y	A	T	0.389894	N	ADD	273977	0.807527	0.0132256	-16.164	9.04402e-59	.	no_gene_found	-1	no_gene_found
3968467	6	32627292	rs9273413	A	G	Y	A	G	0.389891	N	ADD	273983	0.807529	0.0132256	-16.1638	9.07486e-59	.	no_gene_found	-1	no_gene_found
3968303	6	32620836	rs17612893	A	T	Y	A	T	0.389977	N	ADD	273720	0.807506	0.0132276	-16.1636	9.10918e-59	.	no_gene_found	-1	no_gene_found
3967791	6	32607389	rs9272578	T	C	Y	T	C	0.389901	N	ADD	273435	0.807353	0.0132398	-16.163	9.19102e-59	.	no_gene_found	-1	no_gene_found
3968469	6	32627321	rs9273416	T	G	Y	T	G	0.389882	N	ADD	273993	0.807555	0.0132244	-16.1629	9.21149e-59	.	no_gene_found	-1	no_gene_found
3967661	6	32605207	rs3187964	C	G	Y	C	G	0.387782	N	ADD	273108	0.806908	0.0132754	-16.1612	9.47571e-59	.	no_gene_found	-1	no_gene_found
3968395	6	32625989	rs9273356	A	G	Y	A	G	0.38973	N	ADD	274186	0.807605	0.0132221	-16.161	9.50477e-59	.	no_gene_found	-1	no_gene_found
3968366	6	32623300	rs9273330	C	T	Y	C	T	0.392395	N	ADD	270852	0.806763	0.0132868	-16.1609	9.52376e-59	.	no_gene_found	-1	no_gene_found
3967968	6	32610109	rs34826728	A	C	Y	A	C	0.389646	N	ADD	274091	0.807585	0.0132244	-16.16	9.64985e-59	.	no_gene_found	-1	no_gene_found
3968621	6	32629496	rs9273800	G	T	Y	G	T	0.389797	N	ADD	274090	0.807602	0.0132239	-16.1591	9.80274e-59	.	no_gene_found	-1	no_gene_found
3968282	6	32620529	rs17843610	T	C	Y	T	C	0.389888	N	ADD	273807	0.807548	0.0132283	-16.1587	9.86817e-59	.	no_gene_found	-1	no_gene_found
3968606	6	32629314	rs9273710	G	A	Y	G	A	0.391134	N	ADD	272344	0.807153	0.013259	-16.1583	9.93334e-59	.	no_gene_found	-1	no_gene_found
3968765	6	32631843	rs9274292	G	T	Y	G	T	0.390021	N	ADD	272233	0.807008	0.0132702	-16.1582	9.94699e-59	.	no_gene_found	-1	no_gene_found
3968462	6	32627211	rs9273407	T	C	Y	T	C	0.390174	N	ADD	273483	0.807492	0.0132331	-16.1581	9.95752e-59	.	no_gene_found	-1	no_gene_found
3968230	6	32615638	rs17843581	A	C	Y	A	C	0.38977	N	ADD	274032	0.807606	0.0132247	-16.1578	1.00062e-58	.	no_gene_found	-1	no_gene_found
3968301	6	32620827	rs17843621	C	T	Y	C	T	0.389843	N	ADD	273919	0.807607	0.0132246	-16.1577	1.00248e-58	.	no_gene_found	-1	no_gene_found
3967962	6	32610047	rs9272756	T	C	Y	T	C	0.389652	N	ADD	274120	0.807622	0.013224	-16.157	1.01374e-58	.	no_gene_found	-1	no_gene_found
3968087	6	32612488	rs9273088	A	C	Y	A	C	0.38976	N	ADD	274215	0.807645	0.0132223	-16.157	1.01447e-58	.	no_gene_found	-1	no_gene_found
3968107	6	32612823	rs9273136	T	C	Y	T	C	0.39277	N	ADD	271081	0.806974	0.0132742	-16.1564	1.0238e-58	.	no_gene_found	-1	no_gene_found
3968108	6	32612827	rs9273137	G	A	Y	G	A	0.39277	N	ADD	271081	0.806974	0.0132742	-16.1564	1.0238e-58	.	no_gene_found	-1	no_gene_found
3968392	6	32625960	rs9273355	A	G	Y	A	G	0.38974	N	ADD	274153	0.807655	0.0132222	-16.1562	1.02693e-58	.	no_gene_found	-1	no_gene_found
3968268	6	32620174	rs17612748	A	G	Y	A	G	0.389866	N	ADD	273908	0.807585	0.0132278	-16.1559	1.03127e-58	.	no_gene_found	-1	no_gene_found
3968281	6	32620513	rs17843609	T	C	Y	T	C	0.389751	N	ADD	273948	0.807605	0.0132263	-16.1558	1.03337e-58	.	no_gene_found	-1	no_gene_found
3968539	6	32628247	rs9273493	T	C	Y	T	C	0.389725	N	ADD	274197	0.807673	0.0132216	-16.1553	1.0424e-58	.	no_gene_found	-1	no_gene_found
3968276	6	32620391	rs17843605	G	T	Y	G	T	0.389737	N	ADD	274121	0.807698	0.0132197	-16.1552	1.04319e-58	.	no_gene_found	-1	no_gene_found
3968428	6	32626614	rs9273374	A	G	Y	A	G	0.389723	N	ADD	274197	0.807677	0.0132214	-16.1551	1.04608e-58	.	no_gene_found	-1	no_gene_found
3968283	6	32620531	rs17843611	T	C	Y	T	C	0.389848	N	ADD	273885	0.807597	0.0132277	-16.1549	1.04828e-58	.	no_gene_found	-1	no_gene_found
3968284	6	32620538	rs17612838	G	C	Y	G	C	0.389848	N	ADD	273886	0.807596	0.0132278	-16.1548	1.05005e-58	.	no_gene_found	-1	no_gene_found
3967812	6	32607605	rs9272597	A	G	Y	A	G	0.390472	N	ADD	272762	0.80727	0.0132532	-16.1544	1.05722e-58	.	no_gene_found	-1	no_gene_found
3968280	6	32620507	rs17612831	A	T	Y	A	T	0.389747	N	ADD	273937	0.807633	0.0132259	-16.1537	1.06969e-58	.	no_gene_found	-1	no_gene_found
3968382	6	32624829	rs35983205	T	C	Y	T	C	0.390311	N	ADD	273342	0.807452	0.01324	-16.1534	1.07392e-58	.	no_gene_found	-1	no_gene_found
3968145	6	32613756	rs9273218	C	A	Y	C	A	0.389719	N	ADD	274200	0.807697	0.0132213	-16.1534	1.07538e-58	.	no_gene_found	-1	no_gene_found
3968146	6	32613759	rs9273220	C	T	Y	C	T	0.389719	N	ADD	274200	0.807697	0.0132213	-16.1534	1.07538e-58	.	no_gene_found	-1	no_gene_found
3968436	6	32626801	rs9273376	C	T	Y	C	T	0.389718	N	ADD	274198	0.807702	0.0132216	-16.1525	1.09001e-58	.	no_gene_found	-1	no_gene_found
3968871	6	32633409	rs9274459	T	A	Y	T	A	0.390564	N	ADD	272941	0.807486	0.0132388	-16.1517	1.10405e-58	.	no_gene_found	-1	no_gene_found
3967784	6	32607281	rs9272574	G	A	Y	G	A	0.390548	N	ADD	272713	0.807285	0.0132543	-16.1516	1.10707e-58	.	no_gene_found	-1	no_gene_found
3968479	6	32627489	rs9273433	A	G	Y	A	G	0.390063	N	ADD	273702	0.807613	0.0132295	-16.1512	1.11367e-58	.	no_gene_found	-1	no_gene_found
3968073	6	32612050	rs9273053	A	T	Y	A	T	0.39007	N	ADD	273780	0.807607	0.01323	-16.1511	1.11485e-58	.	no_gene_found	-1	no_gene_found
3968565	6	32628595	rs9273524	T	C	Y	T	C	0.389617	N	ADD	274069	0.807673	0.0132251	-16.151	1.1165e-58	.	no_gene_found	-1	no_gene_found
3968528	6	32628138	rs9273483	G	A	Y	G	A	0.389732	N	ADD	274145	0.807716	0.0132218	-16.151	1.11713e-58	.	no_gene_found	-1	no_gene_found
3968142	6	32613696	rs9273213	T	A	Y	T	A	0.389713	N	ADD	274202	0.807725	0.0132213	-16.1507	1.12365e-58	.	no_gene_found	-1	no_gene_found
3968497	6	32627714	rs1063355	T	G	Y	T	G	0.389711	N	ADD	274215	0.807724	0.0132216	-16.1504	1.12801e-58	.	no_gene_found	-1	no_gene_found
3968977	6	32634785	rs9274548	A	G	Y	A	G	0.390142	N	ADD	273584	0.807711	0.0132231	-16.1499	1.13807e-58	.	no_gene_found	-1	no_gene_found
3967844	6	32608093	rs9272628	T	C	Y	T	C	0.389662	N	ADD	273813	0.807581	0.0132337	-16.1491	1.15264e-58	.	no_gene_found	-1	no_gene_found
3968115	6	32612899	rs9273143	T	G	Y	T	G	0.390467	N	ADD	272666	0.807362	0.0132508	-16.1486	1.16096e-58	.	no_gene_found	-1	no_gene_found
3968304	6	32620885	rs17843624	A	T	Y	A	T	0.389779	N	ADD	274014	0.807722	0.0132236	-16.1482	1.16912e-58	.	no_gene_found	-1	no_gene_found
3968978	6	32634786	rs9274549	A	G	Y	A	G	0.390137	N	ADD	273587	0.80773	0.013223	-16.1482	1.1697e-58	.	no_gene_found	-1	no_gene_found
3968125	6	32613146	rs9273166	A	G	Y	A	G	0.391695	N	ADD	272198	0.807402	0.0132485	-16.1478	1.1772e-58	.	no_gene_found	-1	no_gene_found
3968078	6	32612233	rs9273069	C	T	Y	C	T	0.39012	N	ADD	273640	0.807635	0.0132311	-16.1472	1.18882e-58	.	no_gene_found	-1	no_gene_found
3968161	6	32614091	rs9273243	G	A	Y	G	A	0.389885	N	ADD	273919	0.807666	0.0132292	-16.1467	1.19894e-58	.	no_gene_found	-1	no_gene_found
3968454	6	32627117	rs9273399	C	A	Y	C	A	0.391162	N	ADD	272488	0.80739	0.0132508	-16.1461	1.2097e-58	.	no_gene_found	-1	no_gene_found
3968279	6	32620459	rs17612809	C	T	Y	C	T	0.389797	N	ADD	273953	0.807713	0.0132264	-16.1456	1.21928e-58	.	no_gene_found	-1	no_gene_found
3967990	6	32610495	rs1048439	A	G	Y	A	G	0.389663	N	ADD	274120	0.807765	0.0132228	-16.1452	1.22683e-58	.	no_gene_found	-1	no_gene_found
3968162	6	32614108	rs9273244	A	G	Y	A	G	0.389888	N	ADD	273920	0.807692	0.0132288	-16.1447	1.23678e-58	.	no_gene_found	-1	no_gene_found
3968163	6	32614110	rs9273245	G	A	Y	G	A	0.389888	N	ADD	273920	0.807692	0.0132288	-16.1447	1.23678e-58	.	no_gene_found	-1	no_gene_found
3968373	6	32623445	rs9273343	T	C	Y	T	C	0.389826	N	ADD	274104	0.807742	0.0132251	-16.1446	1.2399e-58	.	no_gene_found	-1	no_gene_found
3968192	6	32614555	rs9273291	T	C	Y	T	C	0.389733	N	ADD	274122	0.807773	0.0132236	-16.1435	1.26256e-58	.	no_gene_found	-1	no_gene_found
3968190	6	32614495	rs9273287	A	G	Y	A	G	0.389852	N	ADD	273978	0.80774	0.0132262	-16.1433	1.26629e-58	.	no_gene_found	-1	no_gene_found
3968144	6	32613712	rs9273215	G	A	Y	G	A	0.389733	N	ADD	274215	0.807812	0.0132208	-16.1433	1.26655e-58	.	no_gene_found	-1	no_gene_found
3968512	6	32627906	rs1063349	T	C	Y	T	C	0.389917	N	ADD	274017	0.807748	0.0132258	-16.143	1.27118e-58	.	no_gene_found	-1	no_gene_found
3968253	6	32615971	rs17843595	T	A	Y	T	A	0.389855	N	ADD	273953	0.807741	0.0132266	-16.1427	1.2774e-58	.	no_gene_found	-1	no_gene_found
3968254	6	32615972	rs17843596	T	A	Y	T	A	0.389855	N	ADD	273953	0.807741	0.0132266	-16.1427	1.2774e-58	.	no_gene_found	-1	no_gene_found
3968071	6	32612003	rs9273046	C	T	Y	C	T	0.390149	N	ADD	273693	0.807689	0.013231	-16.1423	1.2874e-58	.	no_gene_found	-1	no_gene_found
3967795	6	32607411	rs9272581	G	A	Y	G	A	0.390061	N	ADD	273289	0.807534	0.013243	-16.1422	1.28962e-58	.	no_gene_found	-1	no_gene_found
3968126	6	32613173	rs9273168	T	C	Y	T	C	0.391672	N	ADD	272196	0.807463	0.0132485	-16.142	1.2921e-58	.	no_gene_found	-1	no_gene_found
3968079	6	32612287	rs9273074	A	G	Y	A	G	0.390182	N	ADD	273621	0.807668	0.0132333	-16.1414	1.30456e-58	.	no_gene_found	-1	no_gene_found
3968080	6	32612288	rs9273075	A	G	Y	A	G	0.390182	N	ADD	273621	0.807668	0.0132333	-16.1414	1.30456e-58	.	no_gene_found	-1	no_gene_found
3967804	6	32607524	rs9272589	T	C	Y	T	C	0.391695	N	ADD	271686	0.80723	0.0132671	-16.1412	1.30909e-58	.	no_gene_found	-1	no_gene_found
3967805	6	32607526	rs116150265	T	C	Y	T	C	0.391695	N	ADD	271686	0.80723	0.0132671	-16.1412	1.30909e-58	.	no_gene_found	-1	no_gene_found
3968191	6	32614511	rs9273288	T	A	Y	T	A	0.389729	N	ADD	274125	0.807798	0.0132235	-16.1411	1.31112e-58	.	no_gene_found	-1	no_gene_found
3968269	6	32620241	rs17843603	G	A	Y	G	A	0.38973	N	ADD	274015	0.807823	0.0132222	-16.1405	1.3249e-58	.	no_gene_found	-1	no_gene_found
3967562	6	32603487	rs3104367	T	C	Y	T	C	0.390473	N	ADD	273033	0.807561	0.0132424	-16.1404	1.32654e-58	.	no_gene_found	-1	no_gene_found
3968439	6	32626895	rs9273380	G	A	Y	G	A	0.390303	N	ADD	273394	0.807633	0.0132369	-16.1402	1.33041e-58	.	no_gene_found	-1	no_gene_found
3968255	6	32615990	rs17612719	T	C	Y	T	C	0.389724	N	ADD	274102	0.807794	0.0132247	-16.1402	1.33147e-58	.	no_gene_found	-1	no_gene_found
3968852	6	32633181	rs9274438	T	C	Y	T	C	0.390091	N	ADD	273590	0.80775	0.0132285	-16.1397	1.34195e-58	.	no_gene_found	-1	no_gene_found
3968389	6	32625906	rs9273351	T	C	Y	T	C	0.389827	N	ADD	274050	0.80779	0.0132255	-16.1395	1.34545e-58	.	no_gene_found	-1	no_gene_found
3968127	6	32613177	rs9273170	A	G	Y	A	G	0.391664	N	ADD	272199	0.807493	0.0132484	-16.1393	1.35008e-58	.	no_gene_found	-1	no_gene_found
3968228	6	32615611	rs17612610	A	T	Y	A	T	0.38992	N	ADD	273883	0.807774	0.0132272	-16.1389	1.36025e-58	.	no_gene_found	-1	no_gene_found
3968229	6	32615613	rs17612617	G	T	Y	G	T	0.38992	N	ADD	273883	0.807774	0.0132272	-16.1389	1.36025e-58	.	no_gene_found	-1	no_gene_found
3967921	6	32609312	rs1129808	A	C	Y	A	C	0.392379	N	ADD	270956	0.807092	0.0132796	-16.1388	1.36186e-58	.	no_gene_found	-1	no_gene_found
3967666	6	32605274	rs1130034	T	C	Y	T	C	0.389357	N	ADD	272964	0.807262	0.013267	-16.1383	1.37213e-58	.	no_gene_found	-1	no_gene_found
3968278	6	32620435	rs17843607	G	A	Y	G	A	0.389719	N	ADD	274122	0.807837	0.013223	-16.1382	1.37467e-58	.	no_gene_found	-1	no_gene_found
3968390	6	32625928	rs9273352	G	T	Y	G	T	0.389808	N	ADD	274058	0.807826	0.0132246	-16.1373	1.3954e-58	.	no_gene_found	-1	no_gene_found
3968065	6	32611873	rs9273033	T	C	Y	T	C	0.389774	N	ADD	273992	0.807826	0.0132251	-16.1366	1.41112e-58	.	no_gene_found	-1	no_gene_found
3968066	6	32611874	rs9273034	G	T	Y	G	T	0.389774	N	ADD	273992	0.807826	0.0132251	-16.1366	1.41112e-58	.	no_gene_found	-1	no_gene_found
3968215	6	32615400	rs17843573	C	T	Y	C	T	0.389654	N	ADD	274146	0.80788	0.0132218	-16.1356	1.43472e-58	.	no_gene_found	-1	no_gene_found
3968234	6	32615702	rs17612625	A	C	Y	A	C	0.389653	N	ADD	274171	0.807871	0.0132227	-16.1354	1.4394e-58	.	no_gene_found	-1	no_gene_found
3968297	6	32620743	rs17843618	A	T	Y	A	T	0.389731	N	ADD	274074	0.807861	0.0132234	-16.1353	1.43991e-58	.	no_gene_found	-1	no_gene_found
3968488	6	32627600	rs9273443	G	T	Y	G	T	0.389741	N	ADD	274158	0.807878	0.0132227	-16.1347	1.45418e-58	.	no_gene_found	-1	no_gene_found
3968517	6	32627967	rs1063346	A	G	Y	A	G	0.391682	N	ADD	271588	0.807227	0.0132728	-16.1345	1.45904e-58	.	no_gene_found	-1	no_gene_found
3968518	6	32627969	rs3204428	C	T	Y	C	T	0.391682	N	ADD	271588	0.807227	0.0132728	-16.1345	1.45904e-58	.	no_gene_found	-1	no_gene_found
3969045	6	32635754	rs3828789	G	T	Y	G	T	0.389543	N	ADD	274083	0.807847	0.0132261	-16.1334	1.48506e-58	.	no_gene_found	-1	no_gene_found
3968235	6	32615710	rs17612633	G	C	Y	G	C	0.389648	N	ADD	274169	0.807895	0.0132228	-16.133	1.49667e-58	.	no_gene_found	-1	no_gene_found
3969046	6	32635809	rs3828790	T	C	Y	T	C	0.387729	N	ADD	274215	0.807357	0.0132649	-16.132	1.52024e-58	.	no_gene_found	-1	no_gene_found
3968287	6	32620622	rs17612858	A	T	Y	A	T	0.389727	N	ADD	274016	0.80787	0.0132262	-16.1312	1.53921e-58	.	no_gene_found	-1	no_gene_found
3968296	6	32620739	rs17612887	C	T	Y	C	T	0.389745	N	ADD	274064	0.807907	0.0132238	-16.1306	1.55404e-58	.	no_gene_found	-1	no_gene_found
3968957	6	32634514	rs9274529	A	G	Y	A	G	0.389714	N	ADD	273952	0.80786	0.0132275	-16.1306	1.55565e-58	.	no_gene_found	-1	no_gene_found
3968141	6	32613610	rs9273209	C	T	Y	C	T	0.38986	N	ADD	273993	0.807897	0.0132253	-16.1298	1.5758e-58	.	no_gene_found	-1	no_gene_found
3967799	6	32607470	rs9272584	A	T	Y	A	T	0.390007	N	ADD	273217	0.807609	0.0132475	-16.1297	1.57736e-58	.	no_gene_found	-1	no_gene_found
3968374	6	32623475	rs9273346	C	G	Y	C	G	0.389631	N	ADD	273948	0.80787	0.0132277	-16.1294	1.58655e-58	.	no_gene_found	-1	no_gene_found
3968156	6	32613998	rs9273239	C	T	Y	C	T	0.390402	N	ADD	273231	0.807654	0.0132443	-16.1293	1.58709e-58	.	no_gene_found	-1	no_gene_found
3968157	6	32614000	rs9273240	C	T	Y	C	T	0.390402	N	ADD	273231	0.807654	0.0132443	-16.1293	1.58709e-58	.	no_gene_found	-1	no_gene_found
3968364	6	32623233	rs9273328	G	A	Y	G	A	0.389487	N	ADD	273963	0.807895	0.0132268	-16.128	1.62111e-58	.	no_gene_found	-1	no_gene_found
3967618	6	32604372	rs9272346	G	A	Y	G	A	0.389054	N	ADD	273521	0.807587	0.0132517	-16.1266	1.65845e-58	.	no_gene_found	-1	no_gene_found
3968295	6	32620733	rs17612878	G	T	Y	G	T	0.389742	N	ADD	274061	0.807964	0.0132229	-16.1264	1.66448e-58	.	no_gene_found	-1	no_gene_found
3968437	6	32626865	rs78556970	A	C	Y	A	C	0.388747	N	ADD	272452	0.807326	0.0132719	-16.1264	1.66513e-58	.	no_gene_found	-1	no_gene_found
3968294	6	32620726	rs17612872	T	C	Y	T	C	0.389741	N	ADD	274060	0.807964	0.0132231	-16.1262	1.66961e-58	.	no_gene_found	-1	no_gene_found
3968233	6	32615668	rs17843584	G	T	Y	G	T	0.389503	N	ADD	273877	0.807886	0.0132291	-16.1262	1.67025e-58	.	no_gene_found	-1	no_gene_found
3968493	6	32627646	rs9273445	A	G	Y	A	G	0.389967	N	ADD	273886	0.807908	0.0132275	-16.1261	1.67371e-58	.	no_gene_found	-1	no_gene_found
3968291	6	32620667	rs17843616	T	C	Y	T	C	0.389734	N	ADD	274041	0.807967	0.013223	-16.126	1.67507e-58	.	no_gene_found	-1	no_gene_found
3967642	6	32604826	rs9272393	T	A	Y	T	A	0.3902	N	ADD	272713	0.807604	0.0132512	-16.1256	1.68624e-58	.	no_gene_found	-1	no_gene_found
3968289	6	32620658	rs17843613	C	T	Y	C	T	0.389711	N	ADD	274030	0.807953	0.0132245	-16.1255	1.69018e-58	.	no_gene_found	-1	no_gene_found
3968367	6	32623307	rs9273331	C	T	Y	C	T	0.389603	N	ADD	273820	0.807901	0.0132287	-16.1252	1.6968e-58	.	no_gene_found	-1	no_gene_found
3968237	6	32615754	rs17612640	G	A	Y	G	A	0.389505	N	ADD	273877	0.807898	0.0132291	-16.1249	1.70428e-58	.	no_gene_found	-1	no_gene_found
3968329	6	32621828	rs17613285	G	A	Y	G	A	0.38964	N	ADD	273685	0.807887	0.0132301	-16.1249	1.70575e-58	.	no_gene_found	-1	no_gene_found
3968492	6	32627635	rs9273444	T	G	Y	T	G	0.389965	N	ADD	273886	0.807921	0.0132275	-16.1249	1.70595e-58	.	no_gene_found	-1	no_gene_found
3968188	6	32614426	rs9273279	C	T	Y	C	T	0.389747	N	ADD	274120	0.807962	0.0132249	-16.1241	1.72703e-58	.	no_gene_found	-1	no_gene_found
3968293	6	32620723	rs17612865	G	T	Y	G	T	0.389737	N	ADD	274059	0.807987	0.0132231	-16.124	1.72963e-58	.	no_gene_found	-1	no_gene_found
3968486	6	32627573	rs9273441	C	G	Y	C	G	0.389774	N	ADD	274097	0.807969	0.0132246	-16.1239	1.73442e-58	.	no_gene_found	-1	no_gene_found
3968143	6	32613703	rs9273214	C	T	Y	C	T	0.389848	N	ADD	274018	0.80796	0.0132253	-16.1238	1.73655e-58	.	no_gene_found	-1	no_gene_found
3968759	6	32631763	rs9274283	T	C	Y	T	C	0.391507	N	ADD	271699	0.807432	0.013266	-16.1237	1.73879e-58	.	no_gene_found	-1	no_gene_found
3968368	6	32623317	rs9273332	A	T	Y	A	T	0.38962	N	ADD	273805	0.807918	0.013229	-16.1232	1.75205e-58	.	no_gene_found	-1	no_gene_found
3968290	6	32620663	rs17843615	T	C	Y	T	C	0.389721	N	ADD	274036	0.807997	0.0132233	-16.1228	1.76359e-58	.	no_gene_found	-1	no_gene_found
3968256	6	32616003	rs17612727	G	T	Y	G	T	0.38974	N	ADD	274088	0.807983	0.0132246	-16.1226	1.77026e-58	.	no_gene_found	-1	no_gene_found
3968257	6	32616004	rs17612734	A	G	Y	A	G	0.38974	N	ADD	274088	0.807983	0.0132246	-16.1226	1.77026e-58	.	no_gene_found	-1	no_gene_found
3968185	6	32614414	rs9273277	T	A	Y	T	A	0.389741	N	ADD	274101	0.807988	0.0132242	-16.1226	1.77146e-58	.	no_gene_found	-1	no_gene_found
3968186	6	32614415	rs9273278	T	C	Y	T	C	0.389741	N	ADD	274101	0.807988	0.0132242	-16.1226	1.77146e-58	.	no_gene_found	-1	no_gene_found
3968369	6	32623325	rs9273333	T	C	Y	T	C	0.389619	N	ADD	273805	0.807926	0.013229	-16.1225	1.77218e-58	.	no_gene_found	-1	no_gene_found
3968182	6	32614392	rs9273273	G	T	Y	G	T	0.389741	N	ADD	274101	0.807988	0.0132243	-16.1224	1.77581e-58	.	no_gene_found	-1	no_gene_found
3968183	6	32614405	rs9273274	C	T	Y	C	T	0.389741	N	ADD	274100	0.807989	0.0132243	-16.1223	1.7773e-58	.	no_gene_found	-1	no_gene_found
3968184	6	32614407	rs9273275	A	G	Y	A	G	0.389741	N	ADD	274100	0.807989	0.0132243	-16.1223	1.7773e-58	.	no_gene_found	-1	no_gene_found
3968120	6	32613050	rs9273156	G	A	Y	G	A	0.389294	N	ADD	273485	0.807738	0.0132438	-16.122	1.7861e-58	.	no_gene_found	-1	no_gene_found
3968158	6	32614025	rs9273241	C	T	Y	C	T	0.390385	N	ADD	273225	0.807742	0.0132436	-16.1219	1.79e-58	.	no_gene_found	-1	no_gene_found
3968100	6	32612725	rs9273121	C	T	Y	C	T	0.389921	N	ADD	273867	0.807992	0.0132245	-16.1218	1.79314e-58	.	no_gene_found	-1	no_gene_found
3968101	6	32612726	rs9273122	A	G	Y	A	G	0.389921	N	ADD	273867	0.807992	0.0132245	-16.1218	1.79315e-58	.	no_gene_found	-1	no_gene_found
3968363	6	32623219	rs9273326	T	C	Y	T	C	0.389616	N	ADD	274079	0.808033	0.0132215	-16.1217	1.79575e-58	.	no_gene_found	-1	no_gene_found
3968981	6	32634870	rs9274554	A	G	Y	A	G	0.390344	N	ADD	273269	0.807897	0.013232	-16.1216	1.79925e-58	.	no_gene_found	-1	no_gene_found
3967596	6	32603968	rs3104364	A	G	Y	A	G	0.388996	N	ADD	273625	0.807782	0.0132412	-16.1212	1.81134e-58	.	no_gene_found	-1	no_gene_found
3967687	6	32605754	rs9272474	T	A	Y	T	A	0.388633	N	ADD	272809	0.807436	0.0132678	-16.121	1.81594e-58	.	no_gene_found	-1	no_gene_found
3968327	6	32621778	rs17613271	A	G	Y	A	G	0.389576	N	ADD	273832	0.807943	0.0132295	-16.1204	1.83551e-58	.	no_gene_found	-1	no_gene_found
3968193	6	32614575	rs9273294	C	A	Y	C	A	0.389744	N	ADD	274113	0.808012	0.0132242	-16.1203	1.83684e-58	.	no_gene_found	-1	no_gene_found
3967863	6	32608303	rs9272642	T	C	Y	T	C	0.391187	N	ADD	272549	0.807592	0.0132568	-16.1199	1.84791e-58	.	no_gene_found	-1	no_gene_found
3967864	6	32608304	rs9272643	G	A	Y	G	A	0.391187	N	ADD	272549	0.807592	0.0132568	-16.1199	1.84791e-58	.	no_gene_found	-1	no_gene_found
3968147	6	32613804	rs9273224	A	T	Y	A	T	0.389721	N	ADD	274151	0.808039	0.0132225	-16.1198	1.85125e-58	.	no_gene_found	-1	no_gene_found
3968148	6	32613817	rs9273225	A	G	Y	A	G	0.389721	N	ADD	274151	0.80804	0.0132225	-16.1198	1.8534e-58	.	no_gene_found	-1	no_gene_found
3968121	6	32613062	rs9273158	G	C	Y	G	C	0.389294	N	ADD	273489	0.807779	0.0132433	-16.1188	1.88307e-58	.	no_gene_found	-1	no_gene_found
3968328	6	32621810	rs17613278	T	G	Y	T	G	0.389612	N	ADD	273657	0.807955	0.0132304	-16.1182	1.90171e-58	.	no_gene_found	-1	no_gene_found
3968122	6	32613104	rs9273160	T	G	Y	T	G	0.391855	N	ADD	271958	0.807673	0.0132522	-16.1179	1.90995e-58	.	no_gene_found	-1	no_gene_found
3968460	6	32627180	rs9273406	G	C	Y	G	C	0.390908	N	ADD	272674	0.807747	0.0132467	-16.1177	1.91616e-58	.	no_gene_found	-1	no_gene_found
3968206	6	32614941	rs17843568	G	T	Y	G	T	0.389741	N	ADD	274095	0.808043	0.0132241	-16.1175	1.92076e-58	.	no_gene_found	-1	no_gene_found
3967672	6	32605400	rs9272442	C	T	Y	C	T	0.387562	N	ADD	273421	0.807504	0.0132662	-16.1167	1.94731e-58	.	no_gene_found	-1	no_gene_found
3968451	6	32627105	rs9273396	T	A	Y	T	A	0.390964	N	ADD	272740	0.807783	0.0132449	-16.1165	1.95226e-58	.	no_gene_found	-1	no_gene_found
3968208	6	32614946	rs17843570	T	G	Y	T	G	0.389739	N	ADD	274096	0.808056	0.0132242	-16.1163	1.95981e-58	.	no_gene_found	-1	no_gene_found
3968123	6	32613114	rs9273163	G	T	Y	G	T	0.391847	N	ADD	271977	0.807692	0.0132522	-16.1162	1.96289e-58	.	no_gene_found	-1	no_gene_found
3967940	6	32609513	rs9272725	G	T	Y	G	T	0.389418	N	ADD	273747	0.807878	0.0132379	-16.1161	1.96526e-58	.	no_gene_found	-1	no_gene_found
3968035	6	32611289	rs9272969	A	G	Y	A	G	0.390001	N	ADD	273708	0.807997	0.0132291	-16.1158	1.97578e-58	.	no_gene_found	-1	no_gene_found
3968365	6	32623242	rs9273329	G	A	Y	G	A	0.389623	N	ADD	274080	0.8081	0.0132218	-16.115	2.00189e-58	.	no_gene_found	-1	no_gene_found
3968887	6	32633617	rs9274470	G	A	Y	G	A	0.390524	N	ADD	272963	0.807872	0.01324	-16.1142	2.02921e-58	.	no_gene_found	-1	no_gene_found
3967597	6	32604000	rs3104363	G	T	Y	G	T	0.389002	N	ADD	273617	0.807853	0.0132416	-16.114	2.03506e-58	.	no_gene_found	-1	no_gene_found
3968200	6	32614842	rs17843564	A	G	Y	A	G	0.389724	N	ADD	274093	0.808089	0.0132243	-16.113	2.06793e-58	.	no_gene_found	-1	no_gene_found
3968201	6	32614847	rs17843565	A	G	Y	A	G	0.389724	N	ADD	274093	0.808089	0.0132243	-16.113	2.06793e-58	.	no_gene_found	-1	no_gene_found
3968308	6	32620992	rs17612935	A	G	Y	A	G	0.39006	N	ADD	273580	0.808011	0.0132304	-16.1129	2.07119e-58	.	no_gene_found	-1	no_gene_found
3968744	6	32631496	6:32631496_C_A	C	A	Y	C	A	0.390692	N	ADD	272784	0.807812	0.0132463	-16.1122	2.09537e-58	.	no_gene_found	-1	no_gene_found
3968745	6	32631499	6:32631499_G_A	G	A	Y	G	A	0.390692	N	ADD	272784	0.807812	0.0132463	-16.1122	2.09537e-58	.	no_gene_found	-1	no_gene_found
3968203	6	32614866	rs17843567	A	G	Y	A	G	0.389717	N	ADD	274091	0.808102	0.0132244	-16.1117	2.11291e-58	.	no_gene_found	-1	no_gene_found
3968336	6	32621932	rs17843682	T	C	Y	T	C	0.390156	N	ADD	273448	0.807971	0.013235	-16.111	2.1353e-58	.	no_gene_found	-1	no_gene_found
3968337	6	32621947	rs17843683	G	C	Y	G	C	0.390156	N	ADD	273446	0.807977	0.013235	-16.1105	2.15326e-58	.	no_gene_found	-1	no_gene_found
3968338	6	32621948	rs17843684	G	A	Y	G	A	0.390156	N	ADD	273446	0.807977	0.013235	-16.1105	2.15326e-58	.	no_gene_found	-1	no_gene_found
3968339	6	32621949	rs17613326	G	C	Y	G	C	0.390156	N	ADD	273446	0.807977	0.013235	-16.1105	2.15326e-58	.	no_gene_found	-1	no_gene_found
3968974	6	32634736	rs9274546	C	T	Y	C	T	0.390545	N	ADD	273099	0.807914	0.01324	-16.1103	2.15969e-58	.	no_gene_found	-1	no_gene_found
3969093	6	32636434	rs9274660	A	G	Y	A	G	0.389397	N	ADD	273989	0.808122	0.0132244	-16.1098	2.17801e-58	.	no_gene_found	-1	no_gene_found
3968590	6	32628967	rs9273559	C	T	Y	C	T	0.390898	N	ADD	272950	0.807941	0.0132386	-16.1095	2.1886e-58	.	no_gene_found	-1	no_gene_found
3968220	6	32615458	rs17612576	G	A	Y	G	A	0.389815	N	ADD	274215	0.808212	0.013218	-16.1092	2.19953e-58	.	no_gene_found	-1	no_gene_found
3968332	6	32621901	rs17613299	C	G	Y	C	G	0.390156	N	ADD	273465	0.807996	0.0132346	-16.1091	2.20077e-58	.	no_gene_found	-1	no_gene_found
3968034	6	32611229	rs9272962	G	T	Y	G	T	0.390138	N	ADD	273585	0.808037	0.0132318	-16.1087	2.21669e-58	.	no_gene_found	-1	no_gene_found
3968333	6	32621908	rs17613305	T	C	Y	T	C	0.390157	N	ADD	273464	0.807999	0.0132347	-16.1087	2.21777e-58	.	no_gene_found	-1	no_gene_found
3968334	6	32621911	rs17613312	G	A	Y	G	A	0.390157	N	ADD	273464	0.807999	0.0132347	-16.1087	2.21777e-58	.	no_gene_found	-1	no_gene_found
3968330	6	32621888	rs17843679	A	G	Y	A	G	0.390152	N	ADD	273464	0.80801	0.0132349	-16.1074	2.26214e-58	.	no_gene_found	-1	no_gene_found
3968331	6	32621893	rs17843680	A	G	Y	A	G	0.390152	N	ADD	273464	0.80801	0.0132349	-16.1074	2.26214e-58	.	no_gene_found	-1	no_gene_found
3968155	6	32613973	rs9273236	G	C	Y	G	C	0.390551	N	ADD	273046	0.807846	0.0132481	-16.1067	2.28847e-58	.	no_gene_found	-1	no_gene_found
3968452	6	32627109	rs9273397	A	G	Y	A	G	0.390961	N	ADD	272728	0.807891	0.0132449	-16.1064	2.30115e-58	.	no_gene_found	-1	no_gene_found
3968453	6	32627115	rs9273398	G	T	Y	G	T	0.390984	N	ADD	272695	0.807913	0.013245	-16.1042	2.38176e-58	.	no_gene_found	-1	no_gene_found
3968057	6	32611723	rs9273020	G	T	Y	G	T	0.390181	N	ADD	273622	0.808032	0.0132359	-16.1042	2.38286e-58	.	no_gene_found	-1	no_gene_found
3968058	6	32611725	rs9273021	A	G	Y	A	G	0.390181	N	ADD	273622	0.808032	0.0132359	-16.1042	2.38286e-58	.	no_gene_found	-1	no_gene_found
3967801	6	32607510	rs9272587	G	A	Y	G	A	0.393442	N	ADD	270356	0.807404	0.0132845	-16.1038	2.39858e-58	.	no_gene_found	-1	no_gene_found
3968036	6	32611302	rs9272971	G	C	Y	G	C	0.390121	N	ADD	273634	0.808096	0.013232	-16.103	2.43107e-58	.	no_gene_found	-1	no_gene_found
3967722	6	32606559	rs9272525	C	A	Y	C	A	0.391478	N	ADD	271830	0.807612	0.0132701	-16.1019	2.47197e-58	.	no_gene_found	-1	no_gene_found
3968335	6	32621928	rs17843681	G	A	Y	G	A	0.390211	N	ADD	273398	0.808053	0.0132361	-16.1019	2.47281e-58	.	no_gene_found	-1	no_gene_found
3968258	6	32616036	rs17612741	A	G	Y	A	G	0.389736	N	ADD	274070	0.808202	0.0132248	-16.1019	2.47532e-58	.	no_gene_found	-1	no_gene_found
3968252	6	32615952	rs17843594	T	C	Y	T	C	0.389606	N	ADD	273769	0.808109	0.013232	-16.1017	2.48097e-58	.	no_gene_found	-1	no_gene_found
3968037	6	32611315	rs9272974	C	T	Y	C	T	0.390119	N	ADD	273632	0.80812	0.0132321	-16.1006	2.5259e-58	.	no_gene_found	-1	no_gene_found
3967922	6	32609341	rs9272712	C	T	Y	C	T	0.392477	N	ADD	270840	0.807442	0.0132849	-16.0998	2.56003e-58	.	no_gene_found	-1	no_gene_found
3968559	6	32628538	rs9273514	G	T	Y	G	T	0.390282	N	ADD	273525	0.808124	0.0132326	-16.0996	2.5674e-58	.	no_gene_found	-1	no_gene_found
3968560	6	32628539	rs9273515	G	A	Y	G	A	0.390282	N	ADD	273525	0.808124	0.0132326	-16.0996	2.56742e-58	.	no_gene_found	-1	no_gene_found
3968094	6	32612648	rs9273112	A	T	Y	A	T	0.38971	N	ADD	273638	0.808137	0.0132331	-16.0979	2.64062e-58	.	no_gene_found	-1	no_gene_found
3968198	6	32614752	rs17612496	T	G	Y	T	G	0.389586	N	ADD	273543	0.808165	0.0132311	-16.0975	2.65573e-58	.	no_gene_found	-1	no_gene_found
3968117	6	32612979	rs9273146	A	T	Y	A	T	0.38917	N	ADD	273626	0.808061	0.013241	-16.0953	2.75249e-58	.	no_gene_found	-1	no_gene_found
3968118	6	32612981	rs9273147	A	G	Y	A	G	0.38917	N	ADD	273626	0.808061	0.013241	-16.0953	2.75249e-58	.	no_gene_found	-1	no_gene_found
3968135	6	32613384	rs9273188	C	T	Y	C	T	0.389353	N	ADD	273275	0.80811	0.0132376	-16.0948	2.77307e-58	.	no_gene_found	-1	no_gene_found
3968222	6	32615520	rs17843578	G	A	Y	G	A	0.389442	N	ADD	273946	0.808214	0.0132297	-16.0947	2.77811e-58	.	no_gene_found	-1	no_gene_found
3967656	6	32605043	rs9272416	C	T	Y	C	T	0.388097	N	ADD	273460	0.807878	0.0132555	-16.0947	2.77819e-58	.	no_gene_found	-1	no_gene_found
3968194	6	32614705	rs17843563	T	G	Y	T	G	0.389576	N	ADD	273546	0.808209	0.0132312	-16.0934	2.8383e-58	.	no_gene_found	-1	no_gene_found
3968195	6	32614706	rs17612475	G	A	Y	G	A	0.389576	N	ADD	273546	0.808209	0.0132312	-16.0934	2.8383e-58	.	no_gene_found	-1	no_gene_found
3968196	6	32614726	rs17612482	C	T	Y	C	T	0.389576	N	ADD	273546	0.808209	0.0132312	-16.0934	2.8383e-58	.	no_gene_found	-1	no_gene_found
3968277	6	32620399	rs17843606	G	T	Y	G	T	0.390196	N	ADD	274215	0.808739	0.0131906	-16.0932	2.84713e-58	.	no_gene_found	-1	no_gene_found
3968326	6	32621759	rs17843676	C	G	Y	C	G	0.389846	N	ADD	273911	0.808282	0.013226	-16.0928	2.86493e-58	.	no_gene_found	-1	no_gene_found
3968098	6	32612691	rs9273118	A	G	Y	A	G	0.389606	N	ADD	273760	0.808223	0.0132306	-16.0928	2.86519e-58	.	no_gene_found	-1	no_gene_found
3968021	6	32611029	rs1065036	T	C	Y	T	C	0.390373	N	ADD	273440	0.808154	0.013236	-16.0927	2.87216e-58	.	no_gene_found	-1	no_gene_found
3967688	6	32605759	rs9272476	T	A	Y	T	A	0.388512	N	ADD	272913	0.807781	0.0132656	-16.0915	2.92664e-58	.	no_gene_found	-1	no_gene_found
3967699	6	32606085	rs9272494	A	T	Y	A	T	0.387541	N	ADD	273304	0.807749	0.0132692	-16.0902	2.99024e-58	.	no_gene_found	-1	no_gene_found
3968099	6	32612699	rs9273119	T	A	Y	T	A	0.389606	N	ADD	273761	0.808261	0.01323	-16.09	2.99743e-58	.	no_gene_found	-1	no_gene_found
3967701	6	32606176	rs9272497	A	T	Y	A	T	0.387413	N	ADD	273455	0.807807	0.0132658	-16.0889	3.05053e-58	.	no_gene_found	-1	no_gene_found
3968927	6	32634141	rs9274506	T	C	Y	T	C	0.390616	N	ADD	272997	0.808181	0.0132372	-16.0888	3.0584e-58	.	no_gene_found	-1	no_gene_found
3968680	6	32630401	rs9274176	C	T	Y	C	T	0.387802	N	ADD	271814	0.807462	0.0132933	-16.0878	3.10882e-58	.	no_gene_found	-1	no_gene_found
3968132	6	32613340	rs9273185	A	G	Y	A	G	0.389242	N	ADD	273421	0.808235	0.0132339	-16.0877	3.11342e-58	.	no_gene_found	-1	no_gene_found
3968096	6	32612672	rs9273115	C	A	Y	C	A	0.389597	N	ADD	273778	0.808285	0.0132302	-16.0875	3.12025e-58	.	no_gene_found	-1	no_gene_found
3968095	6	32612664	rs9273114	C	G	Y	C	G	0.389596	N	ADD	273777	0.808287	0.01323	-16.0875	3.12127e-58	.	no_gene_found	-1	no_gene_found
3968251	6	32615919	rs17612697	G	A	Y	G	A	0.389577	N	ADD	273788	0.808281	0.0132315	-16.0863	3.18423e-58	.	no_gene_found	-1	no_gene_found
3968175	6	32614284	rs9273261	A	G	Y	A	G	0.389935	N	ADD	273862	0.808296	0.0132304	-16.0861	3.19116e-58	.	no_gene_found	-1	no_gene_found
3968354	6	32622990	rs9273315	C	T	Y	C	T	0.390016	N	ADD	273685	0.808308	0.0132302	-16.0854	3.23209e-58	.	no_gene_found	-1	no_gene_found
3968250	6	32615918	rs17612690	A	C	Y	A	C	0.389575	N	ADD	273788	0.808292	0.0132314	-16.0853	3.23517e-58	.	no_gene_found	-1	no_gene_found
3968371	6	32623430	rs9273339	G	A	Y	G	A	0.39001	N	ADD	274215	0.808482	0.0132169	-16.0853	3.23741e-58	.	no_gene_found	-1	no_gene_found
3968352	6	32622979	rs9273313	T	C	Y	T	C	0.390015	N	ADD	273687	0.808312	0.0132302	-16.085	3.25141e-58	.	no_gene_found	-1	no_gene_found
3968351	6	32622973	rs9273312	C	T	Y	C	T	0.390016	N	ADD	273686	0.808311	0.0132303	-16.0849	3.25388e-58	.	no_gene_found	-1	no_gene_found
3968045	6	32611509	rs5002183	T	C	Y	T	C	0.390412	N	ADD	273446	0.808255	0.0132348	-16.0847	3.26713e-58	.	no_gene_found	-1	no_gene_found
3968046	6	32611510	rs5002182	G	C	Y	G	C	0.390412	N	ADD	273446	0.808255	0.0132348	-16.0847	3.26713e-58	.	no_gene_found	-1	no_gene_found
3968353	6	32622986	rs9273314	T	C	Y	T	C	0.390014	N	ADD	273686	0.808314	0.0132303	-16.0847	3.26892e-58	.	no_gene_found	-1	no_gene_found
3968150	6	32613930	rs9273230	T	A	Y	T	A	0.390273	N	ADD	273630	0.808274	0.0132334	-16.0846	3.26981e-58	.	no_gene_found	-1	no_gene_found
3967686	6	32605738	rs9272473	G	A	Y	G	A	0.388253	N	ADD	273175	0.807888	0.0132634	-16.0842	3.2912e-58	.	no_gene_found	-1	no_gene_found
3968151	6	32613937	rs9273231	C	A	Y	C	A	0.390272	N	ADD	273627	0.80828	0.0132333	-16.0841	3.29579e-58	.	no_gene_found	-1	no_gene_found
3967692	6	32605920	rs9272482	G	A	Y	G	A	0.38742	N	ADD	273489	0.807878	0.0132643	-16.084	3.30315e-58	.	no_gene_found	-1	no_gene_found
3967694	6	32605943	rs9272484	G	A	Y	G	A	0.387421	N	ADD	273488	0.807877	0.0132645	-16.084	3.30483e-58	.	no_gene_found	-1	no_gene_found
3968355	6	32623003	rs9273317	T	C	Y	T	C	0.390021	N	ADD	273684	0.808328	0.0132299	-16.0839	3.31025e-58	.	no_gene_found	-1	no_gene_found
3968356	6	32623004	rs9273318	T	C	Y	T	C	0.390021	N	ADD	273684	0.808328	0.0132299	-16.0839	3.31025e-58	.	no_gene_found	-1	no_gene_found
3968350	6	32622967	rs9273311	G	A	Y	G	A	0.390014	N	ADD	273689	0.808329	0.0132302	-16.0834	3.33746e-58	.	no_gene_found	-1	no_gene_found
3968153	6	32613954	rs9273234	A	G	Y	A	G	0.390267	N	ADD	273624	0.808308	0.0132333	-16.0816	3.4328e-58	.	no_gene_found	-1	no_gene_found
3968154	6	32613957	rs9273235	T	A	Y	T	A	0.390267	N	ADD	273624	0.808308	0.0132333	-16.0816	3.4328e-58	.	no_gene_found	-1	no_gene_found
3968137	6	32613424	rs9273191	C	T	Y	C	T	0.389385	N	ADD	273294	0.808277	0.0132357	-16.0815	3.43941e-58	.	no_gene_found	-1	no_gene_found
3967635	6	32604697	rs9272376	C	T	Y	C	T	0.390188	N	ADD	269571	0.806946	0.0133383	-16.0813	3.44978e-58	.	no_gene_found	-1	no_gene_found
3967636	6	32604699	rs9272377	C	T	Y	C	T	0.390188	N	ADD	269571	0.806946	0.0133383	-16.0813	3.44979e-58	.	no_gene_found	-1	no_gene_found
3968131	6	32613305	rs9273179	A	G	Y	A	G	0.389237	N	ADD	273425	0.808312	0.0132334	-16.0811	3.46302e-58	.	no_gene_found	-1	no_gene_found
3968152	6	32613944	rs9273232	A	T	Y	A	T	0.390265	N	ADD	273624	0.80832	0.0132333	-16.0804	3.50088e-58	.	no_gene_found	-1	no_gene_found
3968316	6	32621513	rs17613167	A	T	Y	A	T	0.390062	N	ADD	273623	0.80834	0.0132319	-16.0803	3.50482e-58	.	no_gene_found	-1	no_gene_found
3968317	6	32621515	rs17613174	T	A	Y	T	A	0.390062	N	ADD	273623	0.80834	0.0132319	-16.0803	3.50483e-58	.	no_gene_found	-1	no_gene_found
3968318	6	32621526	rs17843661	G	C	Y	G	C	0.390062	N	ADD	273623	0.80834	0.0132319	-16.0803	3.50483e-58	.	no_gene_found	-1	no_gene_found
3968319	6	32621529	rs17843662	C	A	Y	C	A	0.390062	N	ADD	273623	0.80834	0.0132319	-16.0803	3.50483e-58	.	no_gene_found	-1	no_gene_found
3968320	6	32621550	rs17613181	A	G	Y	A	G	0.390062	N	ADD	273623	0.80834	0.0132319	-16.0803	3.50483e-58	.	no_gene_found	-1	no_gene_found
3968682	6	32630407	rs9274177	A	G	Y	A	G	0.387807	N	ADD	271809	0.80754	0.0132935	-16.0803	3.50697e-58	.	no_gene_found	-1	no_gene_found
3968238	6	32615801	rs17843586	A	G	Y	A	G	0.389723	N	ADD	273592	0.808303	0.0132352	-16.0797	3.53931e-58	.	no_gene_found	-1	no_gene_found
3968239	6	32615802	rs17843587	C	T	Y	C	T	0.389723	N	ADD	273592	0.808303	0.0132352	-16.0797	3.53931e-58	.	no_gene_found	-1	no_gene_found
3968315	6	32621505	rs17613153	A	G	Y	A	G	0.390059	N	ADD	273625	0.808345	0.013232	-16.0797	3.54189e-58	.	no_gene_found	-1	no_gene_found
3968240	6	32615807	rs17843588	A	G	Y	A	G	0.38972	N	ADD	273589	0.808312	0.013235	-16.0791	3.57431e-58	.	no_gene_found	-1	no_gene_found
3968241	6	32615813	rs17612654	C	T	Y	C	T	0.38972	N	ADD	273589	0.808312	0.013235	-16.0791	3.57432e-58	.	no_gene_found	-1	no_gene_found
3968242	6	32615814	rs17612661	A	G	Y	A	G	0.38972	N	ADD	273589	0.808312	0.013235	-16.0791	3.57432e-58	.	no_gene_found	-1	no_gene_found
3967913	6	32609236	rs4193	G	A	Y	G	A	0.395784	N	ADD	266739	0.806795	0.0133527	-16.0781	3.63168e-58	.	no_gene_found	-1	no_gene_found
3967757	6	32607046	rs9272556	A	T	Y	A	T	0.390056	N	ADD	273622	0.80839	0.0132299	-16.078	3.63805e-58	.	no_gene_found	-1	no_gene_found
3967683	6	32605708	rs9272468	G	A	Y	G	A	0.388292	N	ADD	273238	0.807998	0.0132605	-16.0775	3.66922e-58	.	no_gene_found	-1	no_gene_found
3968044	6	32611504	rs5002184	T	C	Y	T	C	0.390414	N	ADD	273443	0.808341	0.0132345	-16.077	3.69692e-58	.	no_gene_found	-1	no_gene_found
3967682	6	32605705	rs9272467	G	T	Y	G	T	0.38829	N	ADD	273239	0.80801	0.0132604	-16.0766	3.72387e-58	.	no_gene_found	-1	no_gene_found
3968224	6	32615551	rs17843580	A	G	Y	A	G	0.396639	N	ADD	266484	0.806355	0.0133882	-16.0762	3.74782e-58	.	no_gene_found	-1	no_gene_found
3968347	6	32622928	rs9273306	G	A	Y	G	A	0.39004	N	ADD	273644	0.8084	0.0132323	-16.0742	3.86861e-58	.	no_gene_found	-1	no_gene_found
3968348	6	32622929	rs9273307	T	C	Y	T	C	0.39004	N	ADD	273644	0.8084	0.0132323	-16.0742	3.86861e-58	.	no_gene_found	-1	no_gene_found
3968040	6	32611373	rs9272981	G	A	Y	G	A	0.390133	N	ADD	273657	0.808426	0.0132312	-16.0731	3.93846e-58	.	no_gene_found	-1	no_gene_found
3968513	6	32627923	rs1063348	A	G	Y	A	G	0.391703	N	ADD	272432	0.808385	0.0132354	-16.0718	4.02222e-58	.	no_gene_found	-1	no_gene_found
3967755	6	32607036	6:32607036_AT_A	AT	A	Y	AT	A	0.390062	N	ADD	273587	0.808462	0.0132298	-16.0715	4.04335e-58	.	no_gene_found	-1	no_gene_found
3967756	6	32607042	rs9272555	G	A	Y	G	A	0.390061	N	ADD	273588	0.808462	0.0132298	-16.0714	4.04956e-58	.	no_gene_found	-1	no_gene_found
3968249	6	32615877	rs17612683	A	G	Y	A	G	0.38959	N	ADD	273770	0.808487	0.0132313	-16.0673	4.32321e-58	.	no_gene_found	-1	no_gene_found
3968248	6	32615863	rs17843592	A	G	Y	A	G	0.389476	N	ADD	273923	0.808525	0.0132285	-16.0671	4.33719e-58	.	no_gene_found	-1	no_gene_found
3968247	6	32615856	rs17843591	T	C	Y	T	C	0.389476	N	ADD	273922	0.808526	0.0132286	-16.0669	4.35125e-58	.	no_gene_found	-1	no_gene_found
3968755	6	32631657	rs9274274	T	C	Y	T	C	0.240843	N	ADD	265521	0.774107	0.0159362	-16.0669	4.35486e-58	.	no_gene_found	-1	no_gene_found
3967641	6	32604793	rs9272389	T	C	Y	T	C	0.392263	N	ADD	270770	0.807659	0.0132958	-16.0664	4.38964e-58	.	no_gene_found	-1	no_gene_found
3967640	6	32604776	rs9272387	G	C	Y	G	C	0.392263	N	ADD	270767	0.807663	0.0132956	-16.0663	4.39844e-58	.	no_gene_found	-1	no_gene_found
3968244	6	32615841	rs17612676	C	A	Y	C	A	0.38947	N	ADD	273926	0.808536	0.0132286	-16.0659	4.42069e-58	.	no_gene_found	-1	no_gene_found
3968245	6	32615843	rs17843589	T	A	Y	T	A	0.38947	N	ADD	273926	0.808536	0.0132286	-16.0659	4.42069e-58	.	no_gene_found	-1	no_gene_found
3968020	6	32611012	rs1048726	A	T	Y	A	T	0.390592	N	ADD	273293	0.808381	0.013241	-16.0654	4.45823e-58	.	no_gene_found	-1	no_gene_found
3967727	6	32606617	rs9272528	C	G	Y	C	G	0.393445	N	ADD	269463	0.807339	0.0133214	-16.0653	4.46868e-58	.	no_gene_found	-1	no_gene_found
3968754	6	32631652	rs9274273	A	T	Y	A	T	0.240838	N	ADD	265525	0.774142	0.0159361	-16.0641	4.55366e-58	.	no_gene_found	-1	no_gene_found
3968918	6	32634032	rs9274501	A	G	Y	A	G	0.390768	N	ADD	272989	0.808444	0.0132379	-16.0633	4.61547e-58	.	no_gene_found	-1	no_gene_found
3968102	6	32612752	rs9273124	A	G	Y	A	G	0.389949	N	ADD	273851	0.808595	0.0132271	-16.0622	4.69353e-58	.	no_gene_found	-1	no_gene_found
3968103	6	32612754	rs9273125	A	G	Y	A	G	0.389949	N	ADD	273851	0.808595	0.0132271	-16.0622	4.69354e-58	.	no_gene_found	-1	no_gene_found
3968321	6	32621682	rs17843671	C	T	Y	C	T	0.390386	N	ADD	273219	0.808478	0.0132395	-16.0581	5.01628e-58	.	no_gene_found	-1	no_gene_found
3968322	6	32621683	rs17613243	A	G	Y	A	G	0.390386	N	ADD	273219	0.808478	0.0132395	-16.0581	5.01628e-58	.	no_gene_found	-1	no_gene_found
3968484	6	32627535	rs28724234	G	T	Y	G	T	0.390749	N	ADD	273173	0.808553	0.0132347	-16.0569	5.11391e-58	.	no_gene_found	-1	no_gene_found
3968019	6	32610972	rs1130158	G	A	Y	G	A	0.39074	N	ADD	273178	0.808441	0.0132435	-16.0568	5.12426e-58	.	no_gene_found	-1	no_gene_found
3968128	6	32613224	rs9273172	A	C	Y	A	C	0.388681	N	ADD	273412	0.808471	0.0132413	-16.0566	5.13817e-58	.	no_gene_found	-1	no_gene_found
3967637	6	32604727	rs9272379	T	C	Y	T	C	0.390314	N	ADD	269388	0.807148	0.0133441	-16.0556	5.22049e-58	.	no_gene_found	-1	no_gene_found
3968226	6	32615582	rs17612597	A	C	Y	A	C	0.389167	N	ADD	273672	0.808496	0.0132404	-16.0554	5.24398e-58	.	no_gene_found	-1	no_gene_found
3968014	6	32610935	rs1130151	A	G	Y	A	G	0.390752	N	ADD	273053	0.80846	0.0132436	-16.0549	5.28319e-58	.	no_gene_found	-1	no_gene_found
3968227	6	32615597	rs17612604	A	C	Y	A	C	0.389163	N	ADD	273668	0.808513	0.0132404	-16.0538	5.37655e-58	.	no_gene_found	-1	no_gene_found
3968349	6	32622949	rs9273309	T	G	Y	T	G	0.390165	N	ADD	273459	0.808593	0.0132344	-16.0535	5.39916e-58	.	no_gene_found	-1	no_gene_found
3968015	6	32610946	rs1130152	A	T	Y	A	T	0.390748	N	ADD	273052	0.808475	0.0132437	-16.0534	5.41289e-58	.	no_gene_found	-1	no_gene_found
3968017	6	32610951	rs1130155	C	G	Y	C	G	0.390742	N	ADD	273056	0.808482	0.0132437	-16.0527	5.47324e-58	.	no_gene_found	-1	no_gene_found
3968361	6	32623156	rs9273324	C	T	Y	C	T	0.389863	N	ADD	273592	0.808607	0.0132349	-16.0517	5.55845e-58	.	no_gene_found	-1	no_gene_found
3968030	6	32611170	rs9272958	C	A	Y	C	A	0.390459	N	ADD	273290	0.80859	0.0132375	-16.0501	5.70412e-58	.	no_gene_found	-1	no_gene_found
3967744	6	32606834	rs9272540	A	C	Y	A	C	0.391184	N	ADD	272037	0.80825	0.0132641	-16.0496	5.75328e-58	.	no_gene_found	-1	no_gene_found
3968357	6	32623050	rs9273319	C	T	Y	C	T	0.389906	N	ADD	273480	0.808637	0.013235	-16.0488	5.83138e-58	.	no_gene_found	-1	no_gene_found
3968050	6	32611649	rs9273013	C	T	Y	C	T	0.389024	N	ADD	273727	0.808609	0.0132375	-16.0483	5.87378e-58	.	no_gene_found	-1	no_gene_found
3968323	6	32621699	rs17613250	A	C	Y	A	C	0.390384	N	ADD	273227	0.808579	0.0132398	-16.0483	5.87753e-58	.	no_gene_found	-1	no_gene_found
3968043	6	32611472	rs5002185	A	G	Y	A	G	0.390461	N	ADD	273405	0.808627	0.0132362	-16.0482	5.88934e-58	.	no_gene_found	-1	no_gene_found
3968359	6	32623096	rs9273321	A	G	Y	A	G	0.389897	N	ADD	273481	0.808641	0.0132353	-16.048	5.90524e-58	.	no_gene_found	-1	no_gene_found
3968575	6	32628736	rs9273532	C	T	Y	C	T	0.398553	N	ADD	264743	0.806899	0.013371	-16.0464	6.06234e-58	.	no_gene_found	-1	no_gene_found
3968602	6	32629239	rs559673115	A	G	Y	A	G	0.388576	N	ADD	270804	0.807607	0.0133209	-16.0409	6.61913e-58	.	no_gene_found	-1	no_gene_found
3968041	6	32611450	rs7757696	G	T	Y	G	T	0.390406	N	ADD	273440	0.808707	0.0132364	-16.0405	6.66142e-58	.	no_gene_found	-1	no_gene_found
3968012	6	32610892	rs9272917	A	G	Y	A	G	0.392693	N	ADD	270443	0.807968	0.0132941	-16.0396	6.75697e-58	.	no_gene_found	-1	no_gene_found
3968324	6	32621726	rs17613257	C	T	Y	C	T	0.390388	N	ADD	273227	0.808671	0.0132401	-16.0394	6.77784e-58	.	no_gene_found	-1	no_gene_found
3968325	6	32621727	rs17613264	A	G	Y	A	G	0.390388	N	ADD	273227	0.808671	0.0132401	-16.0394	6.77784e-58	.	no_gene_found	-1	no_gene_found
3968068	6	32611931	rs9273038	A	T	Y	A	T	0.388971	N	ADD	273781	0.808704	0.0132382	-16.0386	6.86936e-58	.	no_gene_found	-1	no_gene_found
3968091	6	32612559	rs9273100	T	G	Y	T	G	0.389384	N	ADD	273551	0.808626	0.0132444	-16.0384	6.89328e-58	.	no_gene_found	-1	no_gene_found
3968038	6	32611341	rs9272976	G	A	Y	G	A	0.390147	N	ADD	273615	0.808768	0.0132336	-16.0382	6.90828e-58	.	no_gene_found	-1	no_gene_found
3968092	6	32612564	rs9273101	G	A	Y	G	A	0.389382	N	ADD	273549	0.808642	0.0132443	-16.037	7.04528e-58	.	no_gene_found	-1	no_gene_found
3968271	6	32620286	rs12527758	T	C	Y	T	C	0.424161	N	ADD	254560	0.805474	0.01349	-16.0359	7.17848e-58	.	no_gene_found	-1	no_gene_found
3968173	6	32614269	rs9273259	T	G	Y	T	G	0.390007	N	ADD	273822	0.808832	0.0132311	-16.0352	7.25527e-58	.	no_gene_found	-1	no_gene_found
3968174	6	32614270	rs9273260	A	G	Y	A	G	0.390007	N	ADD	273822	0.808832	0.0132311	-16.0352	7.25527e-58	.	no_gene_found	-1	no_gene_found
3967964	6	32610059	rs34843907	T	G	Y	T	G	0.393236	N	ADD	268892	0.80755	0.0133316	-16.0333	7.47539e-58	.	no_gene_found	-1	no_gene_found
3968370	6	32623377	rs9273337	C	T	Y	C	T	0.389845	N	ADD	273565	0.808846	0.0132346	-16.0297	7.92388e-58	.	no_gene_found	-1	no_gene_found
3968110	6	32612860	rs9273139	A	G	Y	A	G	0.389993	N	ADD	272486	0.808555	0.0132596	-16.0266	8.32609e-58	.	no_gene_found	-1	no_gene_found
3968111	6	32612868	rs9273140	T	C	Y	T	C	0.38999	N	ADD	272485	0.808559	0.0132595	-16.0264	8.35794e-58	.	no_gene_found	-1	no_gene_found
3968482	6	32627523	rs9273438	A	G	Y	A	G	0.39082	N	ADD	273050	0.808863	0.0132361	-16.0263	8.37047e-58	.	no_gene_found	-1	no_gene_found
3967717	6	32606475	rs9272520	C	A	Y	C	A	0.390977	N	ADD	271672	0.808242	0.0132849	-16.0253	8.50943e-58	.	no_gene_found	-1	no_gene_found
3968090	6	32612556	rs9273098	C	G	Y	C	G	0.389402	N	ADD	273527	0.808762	0.0132448	-16.0252	8.5236e-58	.	no_gene_found	-1	no_gene_found
3968013	6	32610893	rs9272918	C	A	Y	C	A	0.392654	N	ADD	270508	0.808141	0.0132934	-16.0244	8.63217e-58	.	no_gene_found	-1	no_gene_found
3968113	6	32612883	rs9273141	A	G	Y	A	G	0.389974	N	ADD	272467	0.808577	0.0132601	-16.024	8.69004e-58	.	no_gene_found	-1	no_gene_found
3968114	6	32612886	rs9273142	T	C	Y	T	C	0.389974	N	ADD	272467	0.808577	0.0132601	-16.024	8.69004e-58	.	no_gene_found	-1	no_gene_found
3968130	6	32613300	rs9273176	G	A	Y	G	A	0.389338	N	ADD	273292	0.808931	0.0132373	-16.0185	9.4945e-58	.	no_gene_found	-1	no_gene_found
3968062	6	32611783	rs9273027	A	G	Y	A	G	0.389359	N	ADD	273457	0.808822	0.0132466	-16.0175	9.64547e-58	.	no_gene_found	-1	no_gene_found
3968089	6	32612540	rs9273096	G	C	Y	G	C	0.389409	N	ADD	273525	0.808872	0.0132444	-16.0154	9.97742e-58	.	no_gene_found	-1	no_gene_found
3967767	6	32607158	rs9272563	T	C	Y	T	C	0.3904	N	ADD	273302	0.80898	0.0132382	-16.0128	1.0405e-57	.	no_gene_found	-1	no_gene_found
3968023	6	32611092	rs9272943	T	G	Y	T	G	0.39065	N	ADD	273177	0.808938	0.0132424	-16.0117	1.05897e-57	.	no_gene_found	-1	no_gene_found
3968358	6	32623072	rs9273320	A	G	Y	A	G	0.389527	N	ADD	273158	0.808937	0.0132428	-16.0113	1.06535e-57	.	no_gene_found	-1	no_gene_found
3968063	6	32611805	rs9273030	T	A	Y	T	A	0.389384	N	ADD	273438	0.808874	0.0132479	-16.011	1.07148e-57	.	no_gene_found	-1	no_gene_found
3968595	6	32629064	rs9273584	A	T	Y	A	T	0.387214	N	ADD	272711	0.808384	0.013287	-16.0096	1.09583e-57	.	no_gene_found	-1	no_gene_found
3968025	6	32611107	rs9272948	T	C	Y	T	C	0.39065	N	ADD	273192	0.808985	0.013242	-16.0077	1.12817e-57	.	no_gene_found	-1	no_gene_found
3968076	6	32612208	rs9273066	G	A	Y	G	A	0.389227	N	ADD	273599	0.808986	0.0132428	-16.0067	1.14646e-57	.	no_gene_found	-1	no_gene_found
3968069	6	32611968	rs9273043	G	T	Y	G	T	0.389287	N	ADD	273518	0.808998	0.0132424	-16.0062	1.15754e-57	.	no_gene_found	-1	no_gene_found
3968964	6	32634634	rs9274536	C	T	Y	C	T	0.384519	N	ADD	269067	0.807464	0.013361	-16.0061	1.15842e-57	.	no_gene_found	-1	no_gene_found
3968212	6	32615308	rs17612541	C	T	Y	C	T	0.389091	N	ADD	272921	0.808768	0.0132618	-16.0041	1.19624e-57	.	no_gene_found	-1	no_gene_found
3968026	6	32611117	rs9272950	T	G	Y	T	G	0.390642	N	ADD	273204	0.809043	0.0132414	-16.0031	1.21611e-57	.	no_gene_found	-1	no_gene_found
3968211	6	32615307	rs17612533	A	G	Y	A	G	0.389097	N	ADD	272909	0.808788	0.0132626	-16.0012	1.25243e-57	.	no_gene_found	-1	no_gene_found
3968770	6	32631970	rs9274300	A	G	Y	A	G	0.385411	N	ADD	268036	0.806941	0.013407	-15.9994	1.28981e-57	.	no_gene_found	-1	no_gene_found
3968965	6	32634655	rs9274537	G	A	Y	G	A	0.384589	N	ADD	269021	0.807564	0.0133611	-15.9966	1.34976e-57	.	no_gene_found	-1	no_gene_found
3967653	6	32604980	rs9272411	T	C	Y	T	C	0.390304	N	ADD	272552	0.808952	0.0132543	-15.996	1.36245e-57	.	no_gene_found	-1	no_gene_found
3968075	6	32612205	rs9273065	T	G	Y	T	G	0.389214	N	ADD	273672	0.80915	0.0132417	-15.9927	1.43706e-57	.	no_gene_found	-1	no_gene_found
3968059	6	32611757	rs9273024	T	C	Y	T	C	0.389456	N	ADD	273349	0.809101	0.0132498	-15.9875	1.56074e-57	.	no_gene_found	-1	no_gene_found
3968967	6	32634676	rs9274540	C	T	Y	C	T	0.384994	N	ADD	268700	0.807646	0.0133641	-15.9855	1.61299e-57	.	no_gene_found	-1	no_gene_found
3968778	6	32632165	rs281874787	A	G	Y	A	G	0.24044	N	ADD	262812	0.774176	0.0160164	-15.9809	1.7376e-57	.	no_gene_found	-1	no_gene_found
3968307	6	32620976	rs17612928	A	G	Y	A	G	0.395557	N	ADD	267309	0.808268	0.0133202	-15.9804	1.7507e-57	.	no_gene_found	-1	no_gene_found
3967625	6	32604515	rs9272355	G	C	Y	G	C	0.391977	N	ADD	270985	0.808651	0.0132935	-15.9769	1.85115e-57	.	no_gene_found	-1	no_gene_found
3967626	6	32604522	rs9272357	C	A	Y	C	A	0.391977	N	ADD	270984	0.808653	0.0132936	-15.9765	1.86182e-57	.	no_gene_found	-1	no_gene_found
3968850	6	32633131	rs9274436	C	G	Y	C	G	0.235911	N	ADD	273627	0.776823	0.0158082	-15.9754	1.89664e-57	.	no_gene_found	-1	no_gene_found
3967709	6	32606324	rs9272507	T	C	Y	T	C	0.391992	N	ADD	270984	0.808695	0.0132928	-15.9735	1.95358e-57	.	no_gene_found	-1	no_gene_found
3968210	6	32615268	rs550204266	T	C	Y	T	C	0.388564	N	ADD	273615	0.809271	0.0132488	-15.9729	1.97293e-57	.	no_gene_found	-1	no_gene_found
3968214	6	32615366	rs17612555	G	A	Y	G	A	0.388157	N	ADD	273190	0.809253	0.0132504	-15.9726	1.98405e-57	.	no_gene_found	-1	no_gene_found
3967916	6	32609253	rs9272702	G	A	Y	G	A	0.39435	N	ADD	268485	0.808409	0.0133175	-15.9705	2.05022e-57	.	no_gene_found	-1	no_gene_found
3967917	6	32609254	rs1142331	G	T	Y	G	T	0.39435	N	ADD	268485	0.808409	0.0133175	-15.9705	2.05023e-57	.	no_gene_found	-1	no_gene_found
3967918	6	32609255	rs1142332	G	T	Y	G	T	0.39435	N	ADD	268485	0.808409	0.0133175	-15.9705	2.05023e-57	.	no_gene_found	-1	no_gene_found
3968767	6	32631902	rs9274298	G	T	Y	G	T	0.384878	N	ADD	268472	0.807382	0.0133988	-15.9685	2.11939e-57	.	no_gene_found	-1	no_gene_found
3967773	6	32607209	rs9272568	A	G	Y	A	G	0.391753	N	ADD	271680	0.809024	0.0132719	-15.9681	2.13287e-57	.	no_gene_found	-1	no_gene_found
3968844	6	32633023	rs533608307	T	C	Y	T	C	0.237186	N	ADD	272101	0.776805	0.015822	-15.963	2.31378e-57	.	no_gene_found	-1	no_gene_found
3967703	6	32606244	rs9272502	C	T	Y	C	T	0.391457	N	ADD	270911	0.808909	0.0132918	-15.9548	2.63693e-57	.	no_gene_found	-1	no_gene_found
3968171	6	32614240	rs9273257	A	G	Y	A	G	0.390568	N	ADD	273467	0.809666	0.0132343	-15.9536	2.69133e-57	.	no_gene_found	-1	no_gene_found
3967771	6	32607200	rs9272567	T	C	Y	T	C	0.391598	N	ADD	271839	0.80923	0.0132686	-15.9529	2.71949e-57	.	no_gene_found	-1	no_gene_found
3968725	6	32631261	rs9274240	C	T	Y	C	T	0.3852	N	ADD	268328	0.807572	0.0134005	-15.9488	2.90243e-57	.	no_gene_found	-1	no_gene_found
3967713	6	32606380	rs9272513	T	G	Y	T	G	0.390474	N	ADD	271200	0.808864	0.0133005	-15.9486	2.91427e-57	.	no_gene_found	-1	no_gene_found
3968788	6	32632381	rs9274348	T	C	Y	T	C	0.386456	N	ADD	268187	0.807724	0.0133891	-15.9484	2.92207e-57	.	no_gene_found	-1	no_gene_found
3968726	6	32631266	rs9274242	A	G	Y	A	G	0.385199	N	ADD	268325	0.807581	0.0134003	-15.9483	2.92612e-57	.	no_gene_found	-1	no_gene_found
3967711	6	32606357	rs9272509	C	A	Y	C	A	0.390703	N	ADD	271004	0.808902	0.0133049	-15.9398	3.35322e-57	.	no_gene_found	-1	no_gene_found
3967696	6	32606005	rs9272488	A	G	Y	A	G	0.389446	N	ADD	270954	0.808718	0.0133195	-15.9394	3.37699e-57	.	no_gene_found	-1	no_gene_found
3968473	6	32627390	rs9273423	T	C	Y	T	C	0.235473	N	ADD	273218	0.776988	0.015834	-15.936	3.56478e-57	.	no_gene_found	-1	no_gene_found
3967698	6	32606046	rs9272491	A	C	Y	A	C	0.389436	N	ADD	270970	0.808743	0.0133208	-15.9355	3.59434e-57	.	no_gene_found	-1	no_gene_found
3968748	6	32631563	6:32631563_T_G	T	G	Y	T	G	0.236514	N	ADD	271677	0.776896	0.0158429	-15.9345	3.65179e-57	.	no_gene_found	-1	no_gene_found
3968618	6	32629447	rs9273781	A	G	Y	A	G	0.235665	N	ADD	273717	0.777264	0.0158143	-15.9334	3.71851e-57	.	no_gene_found	-1	no_gene_found
3968617	6	32629443	rs9273777	T	C	Y	T	C	0.235662	N	ADD	273701	0.777276	0.0158143	-15.9324	3.77504e-57	.	no_gene_found	-1	no_gene_found
3968861	6	32633334	rs9274450	A	G	Y	A	G	0.23578	N	ADD	273577	0.777363	0.015811	-15.9286	4.01116e-57	.	no_gene_found	-1	no_gene_found
3970406	6	32672089	rs3134995	T	C	Y	T	C	0.234165	N	ADD	271388	0.775953	0.0159253	-15.9283	4.02875e-57	.	no_gene_found	-1	no_gene_found
3968817	6	32632578	rs1140322	T	G	Y	T	G	0.399254	N	ADD	260716	0.806857	0.0134765	-15.9247	4.26755e-57	.	no_gene_found	-1	no_gene_found
3968737	6	32631430	6:32631430_G_A	G	A	Y	G	A	0.235527	N	ADD	273400	0.777277	0.015823	-15.9236	4.3485e-57	.	no_gene_found	-1	no_gene_found
3968766	6	32631866	rs9274295	A	G	Y	A	G	0.241199	N	ADD	271603	0.778667	0.0157114	-15.923	4.39164e-57	.	no_gene_found	-1	no_gene_found
3968801	6	32632503	rs28746792	A	T	Y	A	T	0.392826	N	ADD	269894	0.809146	0.0133001	-15.9229	4.39331e-57	.	no_gene_found	-1	no_gene_found
3968544	6	32628297	rs9273497	T	C	Y	T	C	0.395946	N	ADD	262536	0.80733	0.0134465	-15.9166	4.86078e-57	.	no_gene_found	-1	no_gene_found
3968704	6	32630868	rs768229919	T	C	Y	T	C	0.236411	N	ADD	272555	0.777484	0.0158161	-15.9137	5.0918e-57	.	no_gene_found	-1	no_gene_found
3969017	6	32635312	rs9274579	A	G	Y	A	G	0.235729	N	ADD	273736	0.777617	0.0158079	-15.9111	5.30446e-57	.	no_gene_found	-1	no_gene_found
3968895	6	32633744	rs9274478	C	T	Y	C	T	0.235577	N	ADD	273902	0.777674	0.0158061	-15.9083	5.54868e-57	.	no_gene_found	-1	no_gene_found
3968613	6	32629409	rs9273754	A	G	Y	A	G	0.235667	N	ADD	273727	0.777633	0.0158109	-15.9068	5.68365e-57	.	no_gene_found	-1	no_gene_found
3968498	6	32627747	rs1049225	A	G	Y	A	G	0.235585	N	ADD	273366	0.777529	0.0158198	-15.9064	5.72477e-57	.	no_gene_found	-1	no_gene_found
3967745	6	32606885	rs9272545	G	T	Y	G	T	0.387898	N	ADD	265766	0.807708	0.013426	-15.906	5.7574e-57	.	no_gene_found	-1	no_gene_found
3967768	6	32607169	rs9272565	A	G	Y	A	G	0.391496	N	ADD	272170	0.809954	0.0132609	-15.8947	6.89332e-57	.	no_gene_found	-1	no_gene_found
3968601	6	32629161	rs1130430	A	G	Y	A	G	0.387993	N	ADD	271773	0.809329	0.0133095	-15.8946	6.9044e-57	.	no_gene_found	-1	no_gene_found
3968997	6	32635048	rs9274564	G	A	Y	G	A	0.382218	N	ADD	271180	0.80901	0.013335	-15.8939	6.98606e-57	.	no_gene_found	-1	no_gene_found
3967885	6	32608820	rs9272670	C	T	Y	C	T	0.387112	N	ADD	270370	0.809306	0.013313	-15.8926	7.12747e-57	.	no_gene_found	-1	no_gene_found
3968820	6	32632589	rs1140320	A	G	Y	A	G	0.399373	N	ADD	260675	0.807226	0.0134794	-15.8874	7.75217e-57	.	no_gene_found	-1	no_gene_found
3968821	6	32632592	rs1140319	C	G	Y	C	G	0.399373	N	ADD	260675	0.807226	0.0134794	-15.8874	7.75218e-57	.	no_gene_found	-1	no_gene_found
3968822	6	32632593	rs1140318	C	T	Y	C	T	0.399373	N	ADD	260675	0.807226	0.0134794	-15.8874	7.75218e-57	.	no_gene_found	-1	no_gene_found
3968923	6	32634103	rs796429679	T	C	Y	T	C	0.382492	N	ADD	270578	0.809009	0.0133419	-15.8857	7.96653e-57	.	no_gene_found	-1	no_gene_found
3970349	6	32670136	rs3135001	T	C	Y	T	C	0.23463	N	ADD	272429	0.777167	0.0158713	-15.884	8.17952e-57	.	no_gene_found	-1	no_gene_found
3968633	6	32629582	rs9273841	C	T	Y	C	T	0.235512	N	ADD	274194	0.778071	0.0157997	-15.8824	8.38797e-57	.	no_gene_found	-1	no_gene_found
3968650	6	32629847	rs1049133	A	G	Y	A	G	0.235512	N	ADD	274194	0.778071	0.0157997	-15.8824	8.38797e-57	.	no_gene_found	-1	no_gene_found
3969032	6	32635491	rs4377824	T	C	Y	T	C	0.235575	N	ADD	274044	0.778059	0.0158023	-15.8808	8.61135e-57	.	no_gene_found	-1	no_gene_found
3968626	6	32629529	rs9273817	T	C	Y	T	C	0.235522	N	ADD	274180	0.778107	0.0157999	-15.8793	8.81457e-57	.	no_gene_found	-1	no_gene_found
3968797	6	32632483	rs9274361	A	G	Y	A	G	0.247256	N	ADD	262984	0.77768	0.0158346	-15.8792	8.83518e-57	.	no_gene_found	-1	no_gene_found
3968274	6	32620344	rs17612788	G	A	Y	G	A	0.391969	N	ADD	271085	0.809869	0.0132809	-15.8786	8.91081e-57	.	no_gene_found	-1	no_gene_found
3968693	6	32630674	rs1143089	C	G	Y	C	G	0.235832	N	ADD	273328	0.778001	0.015812	-15.8758	9.32572e-57	.	no_gene_found	-1	no_gene_found
3968487	6	32627582	rs9273442	T	G	Y	T	G	0.235204	N	ADD	274011	0.777905	0.0158207	-15.8748	9.47012e-57	.	no_gene_found	-1	no_gene_found
3968584	6	32628841	rs9273546	A	G	Y	A	G	0.235531	N	ADD	274021	0.778131	0.0158033	-15.8739	9.61541e-57	.	no_gene_found	-1	no_gene_found
3969024	6	32635377	rs9274587	C	A	Y	C	A	0.383135	N	ADD	270067	0.809041	0.0133498	-15.8734	9.69181e-57	.	no_gene_found	-1	no_gene_found
3968719	6	32631113	6:32631113_C_T	C	T	Y	C	T	0.235841	N	ADD	272724	0.777859	0.0158271	-15.8722	9.87698e-57	.	no_gene_found	-1	no_gene_found
3968775	6	32632011	rs281862518	G	A	Y	G	A	0.235943	N	ADD	272547	0.777791	0.0158341	-15.8706	1.0123e-56	.	no_gene_found	-1	no_gene_found
3968669	6	32630194	rs9274112	T	C	Y	T	C	0.235603	N	ADD	274050	0.778228	0.0157991	-15.8703	1.01833e-56	.	no_gene_found	-1	no_gene_found
3968712	6	32631039	6:32631039_A_G	A	G	Y	A	G	0.235631	N	ADD	273266	0.778048	0.0158178	-15.8661	1.08807e-56	.	no_gene_found	-1	no_gene_found
3968671	6	32630205	rs9274115	T	C	Y	T	C	0.235608	N	ADD	274040	0.778288	0.0157992	-15.8652	1.10301e-56	.	no_gene_found	-1	no_gene_found
3968545	6	32628301	rs9273498	T	A	Y	T	A	0.235344	N	ADD	274118	0.778165	0.0158096	-15.8648	1.10991e-56	.	no_gene_found	-1	no_gene_found
3969083	6	32636221	rs3828811	T	G	Y	T	G	0.381693	N	ADD	271514	0.809376	0.013331	-15.8647	1.1125e-56	.	no_gene_found	-1	no_gene_found
3968695	6	32630708	rs9274196	G	A	Y	G	A	0.235476	N	ADD	273754	0.778173	0.0158107	-15.863	1.14255e-56	.	no_gene_found	-1	no_gene_found
3968818	6	32632581	rs1140321	T	G	Y	T	G	0.399456	N	ADD	260508	0.80747	0.0134818	-15.8622	1.15849e-56	.	no_gene_found	-1	no_gene_found
3969179	6	32637778	rs3134993	G	A	Y	G	A	0.381611	N	ADD	271384	0.809379	0.0133342	-15.8605	1.1886e-56	.	no_gene_found	-1	no_gene_found
3970282	6	32668054	rs143613112	T	TA	Y	T	TA	0.235167	N	ADD	273678	0.778136	0.0158164	-15.8603	1.19283e-56	.	no_gene_found	-1	no_gene_found
3969039	6	32635632	rs4516985	A	G	Y	A	G	0.235533	N	ADD	274104	0.778365	0.0158025	-15.8557	1.28469e-56	.	no_gene_found	-1	no_gene_found
3968982	6	32634882	rs9274555	C	T	Y	C	T	0.382489	N	ADD	270563	0.809334	0.0133427	-15.8546	1.30586e-56	.	no_gene_found	-1	no_gene_found
3968983	6	32634883	rs9274556	C	T	Y	C	T	0.382489	N	ADD	270563	0.809334	0.0133427	-15.8546	1.30586e-56	.	no_gene_found	-1	no_gene_found
3968943	6	32634350	rs1049057	T	C	Y	T	C	0.381899	N	ADD	271336	0.809447	0.0133339	-15.8546	1.30683e-56	.	no_gene_found	-1	no_gene_found
3968916	6	32634010	rs3830058	G	A	Y	G	A	0.235568	N	ADD	273689	0.77824	0.0158155	-15.8528	1.34385e-56	.	no_gene_found	-1	no_gene_found
3968984	6	32634887	rs9274557	G	T	Y	G	T	0.382481	N	ADD	270561	0.809358	0.0133426	-15.8525	1.35064e-56	.	no_gene_found	-1	no_gene_found
3968979	6	32634834	rs9274551	C	T	Y	C	T	0.382014	N	ADD	271211	0.809551	0.0133288	-15.851	1.38301e-56	.	no_gene_found	-1	no_gene_found
3968223	6	32615527	rs17843579	T	G	Y	T	G	0.39966	N	ADD	262134	0.808411	0.0134188	-15.8498	1.4103e-56	.	no_gene_found	-1	no_gene_found
3969026	6	32635400	rs9274592	C	G	Y	C	G	0.38303	N	ADD	270155	0.80935	0.0133472	-15.8478	1.45497e-56	.	no_gene_found	-1	no_gene_found
3967935	6	32609427	rs9272723	T	C	Y	T	C	0.410469	N	ADD	255681	0.806833	0.0135439	-15.8476	1.46129e-56	.	no_gene_found	-1	no_gene_found
3968706	6	32630930	6:32630930_G_C	G	C	Y	G	C	0.236261	N	ADD	272775	0.778339	0.0158151	-15.8452	1.51622e-56	.	no_gene_found	-1	no_gene_found
3968709	6	32630967	6:32630967_C_A	C	A	Y	C	A	0.236189	N	ADD	271914	0.777972	0.0158459	-15.8442	1.54188e-56	.	no_gene_found	-1	no_gene_found
3970644	6	32678206	rs3129726	G	A	Y	G	A	0.235208	N	ADD	268250	0.776145	0.015995	-15.8435	1.55982e-56	.	no_gene_found	-1	no_gene_found
3968221	6	32615510	rs17843577	C	T	Y	C	T	0.397514	N	ADD	267856	0.809973	0.0133041	-15.8412	1.61669e-56	.	no_gene_found	-1	no_gene_found
3967900	6	32609105	rs1129740	G	A	Y	G	A	0.408255	N	ADD	257121	0.807055	0.0135347	-15.8381	1.69929e-56	.	no_gene_found	-1	no_gene_found
3970276	6	32667946	rs3135190	T	G	Y	T	G	0.235077	N	ADD	273814	0.778472	0.015812	-15.8374	1.71744e-56	.	no_gene_found	-1	no_gene_found
3968993	6	32635000	rs9274562	A	G	Y	A	G	0.381832	N	ADD	271422	0.809699	0.0133312	-15.8345	1.79996e-56	.	no_gene_found	-1	no_gene_found
3968798	6	32632486	rs9274362	T	C	Y	T	C	0.387401	N	ADD	266520	0.808572	0.013424	-15.8288	1.96998e-56	.	no_gene_found	-1	no_gene_found
3969409	6	32646884	rs3134982	T	C	Y	T	C	0.237344	N	ADD	271612	0.77848	0.0158203	-15.8285	1.97766e-56	.	no_gene_found	-1	no_gene_found
3968607	6	32629320	rs9273713	A	G	Y	A	G	0.23616	N	ADD	272684	0.778428	0.0158286	-15.8245	2.10795e-56	.	no_gene_found	-1	no_gene_found
3967920	6	32609279	rs9272709	C	T	Y	C	T	0.436605	N	ADD	250485	0.80757	0.0135062	-15.8242	2.11778e-56	.	no_gene_found	-1	no_gene_found
3969527	6	32650178	rs3134979	A	T	Y	A	T	0.236444	N	ADD	273743	0.779083	0.0157779	-15.822	2.19476e-56	.	no_gene_found	-1	no_gene_found
3968471	6	32627367	rs1130457	T	C	Y	T	C	0.239552	N	ADD	273264	0.779997	0.0157058	-15.8199	2.26723e-56	.	no_gene_found	-1	no_gene_found
3968991	6	32634953	rs9274561	A	G	Y	A	G	0.381769	N	ADD	271473	0.80989	0.0133299	-15.8184	2.32393e-56	.	no_gene_found	-1	no_gene_found
3969049	6	32635846	rs9274614	C	G	Y	C	G	0.237007	N	ADD	274129	0.7796	0.0157533	-15.8046	2.89206e-56	.	no_gene_found	-1	no_gene_found
3969173	6	32637680	rs3134994	T	C	Y	T	C	0.237042	N	ADD	274129	0.779615	0.0157524	-15.8043	2.90473e-56	.	no_gene_found	-1	no_gene_found
3970096	6	32663631	rs3129720	T	C	Y	T	C	0.237186	N	ADD	274144	0.779686	0.0157471	-15.8039	2.92569e-56	.	no_gene_found	-1	no_gene_found
3967578	6	32603713	rs9272290	T	C	Y	T	C	0.408478	N	ADD	263610	0.809918	0.0133424	-15.8009	3.06643e-56	.	no_gene_found	-1	no_gene_found
3968599	6	32629137	rs1140343	T	G	Y	T	G	0.395156	N	ADD	268032	0.809906	0.0133437	-15.8005	3.0853e-56	.	no_gene_found	-1	no_gene_found
3953463	6	31059145	rs2535300	A	G	Y	G	A	0.481319	N	ADD	274154	1.21938	0.0125561	15.7963	3.298e-56	.	no_gene_found	-1	no_gene_found
3968472	6	32627379	rs1130456	T	C	Y	T	C	0.239692	N	ADD	273011	0.780368	0.0157048	-15.7907	3.60792e-56	.	no_gene_found	-1	no_gene_found
3968846	6	32633054	rs9274430	C	G	Y	C	G	0.241513	N	ADD	271704	0.780481	0.0156961	-15.7902	3.63673e-56	.	no_gene_found	-1	no_gene_found
3969074	6	32636137	rs9274637	A	G	Y	A	G	0.237108	N	ADD	274109	0.779878	0.015746	-15.7893	3.68642e-56	.	no_gene_found	-1	no_gene_found
3970013	6	32661779	rs3129719	T	G	Y	T	G	0.237172	N	ADD	274160	0.779886	0.0157458	-15.7889	3.71177e-56	.	no_gene_found	-1	no_gene_found
3968845	6	32633041	rs9274428	T	C	Y	T	C	0.241509	N	ADD	271706	0.780503	0.0156961	-15.7885	3.734e-56	.	no_gene_found	-1	no_gene_found
3970243	6	32667119	rs3135006	T	C	Y	T	C	0.237161	N	ADD	274215	0.779922	0.0157433	-15.7884	3.74191e-56	.	no_gene_found	-1	no_gene_found
3969734	6	32654202	rs3134970	T	C	Y	T	C	0.235428	N	ADD	273083	0.778762	0.015839	-15.787	3.82436e-56	.	no_gene_found	-1	no_gene_found
3969411	6	32646900	rs3134981	A	G	Y	A	G	0.23791	N	ADD	271929	0.779373	0.0157911	-15.7852	3.93164e-56	.	no_gene_found	-1	no_gene_found
3969648	6	32652305	rs3134976	A	C	Y	A	C	0.237159	N	ADD	273726	0.779805	0.0157583	-15.7829	4.08275e-56	.	no_gene_found	-1	no_gene_found
3967876	6	32608508	rs9272647	A	T	Y	A	T	0.387939	N	ADD	269611	0.810495	0.0133199	-15.7742	4.68393e-56	.	no_gene_found	-1	no_gene_found
3968275	6	32620359	rs17612802	C	T	Y	C	T	0.39686	N	ADD	264228	0.809397	0.013406	-15.7741	4.69304e-56	.	no_gene_found	-1	no_gene_found
3968931	6	32634184	rs9274510	A	G	Y	A	G	0.382537	N	ADD	270533	0.81019	0.0133453	-15.7723	4.82411e-56	.	no_gene_found	-1	no_gene_found
3968167	6	32614180	rs9273250	C	T	Y	C	T	0.393153	N	ADD	270634	0.811014	0.0132812	-15.7719	4.85788e-56	.	no_gene_found	-1	no_gene_found
3968168	6	32614193	rs9273251	A	G	Y	A	G	0.393152	N	ADD	270631	0.811024	0.013281	-15.7712	4.90811e-56	.	no_gene_found	-1	no_gene_found
3969662	6	32652581	rs3134975	T	C	Y	T	C	0.238083	N	ADD	272796	0.779889	0.0157691	-15.7653	5.38956e-56	.	no_gene_found	-1	no_gene_found
3968164	6	32614166	rs9273247	T	C	Y	T	C	0.393278	N	ADD	270479	0.811065	0.0132841	-15.7638	5.52371e-56	.	no_gene_found	-1	no_gene_found
3968165	6	32614167	rs9273248	T	C	Y	T	C	0.393278	N	ADD	270479	0.811065	0.0132841	-15.7638	5.52371e-56	.	no_gene_found	-1	no_gene_found
3968166	6	32614168	rs9273249	G	A	Y	G	A	0.393278	N	ADD	270479	0.811065	0.0132841	-15.7638	5.52371e-56	.	no_gene_found	-1	no_gene_found
3968947	6	32634387	rs1049055	C	T	Y	C	T	0.236091	N	ADD	273416	0.779592	0.0158003	-15.7582	6.03545e-56	.	no_gene_found	-1	no_gene_found
3968502	6	32627773	rs1049213	A	G	Y	A	G	0.249106	N	ADD	261481	0.779935	0.0157813	-15.7494	6.9361e-56	.	no_gene_found	-1	no_gene_found
3968879	6	32633489	rs9274464	T	C	Y	T	C	0.241169	N	ADD	267814	0.779428	0.0158274	-15.7445	7.49458e-56	.	no_gene_found	-1	no_gene_found
3968731	6	32631332	rs762069821	A	G	Y	A	G	0.238344	N	ADD	271832	0.780304	0.0157643	-15.7363	8.52466e-56	.	no_gene_found	-1	no_gene_found
3967671	6	32605380	rs9272441	T	G	Y	T	G	0.422913	N	ADD	249622	0.807126	0.0136184	-15.7342	8.80955e-56	.	no_gene_found	-1	no_gene_found
3968603	6	32629240	rs281864275	G	A	Y	G	A	0.23861	N	ADD	271797	0.780168	0.0157779	-15.7337	8.88119e-56	.	no_gene_found	-1	no_gene_found
3953605	6	31073047	rs9263621	A	G	Y	A	G	0.493636	N	ADD	269638	0.81901	0.0126956	-15.7266	9.93374e-56	.	no_gene_found	-1	no_gene_found
3967929	6	32609387	rs9272719	G	A	Y	G	A	0.401934	N	ADD	260171	0.808644	0.0135153	-15.7153	1.188e-55	.	no_gene_found	-1	no_gene_found
3967930	6	32609389	rs9272720	G	T	Y	G	T	0.401934	N	ADD	260171	0.808644	0.0135153	-15.7153	1.18801e-55	.	no_gene_found	-1	no_gene_found
3968516	6	32627956	rs1063347	C	G	Y	C	G	0.239762	N	ADD	273359	0.781564	0.0156946	-15.7034	1.43455e-55	.	no_gene_found	-1	no_gene_found
3968225	6	32615578	rs17612590	G	A	Y	G	A	0.429697	N	ADD	247828	0.80752	0.0136155	-15.7018	1.47116e-55	.	no_gene_found	-1	no_gene_found
3969413	6	32647098	rs3134980	C	T	Y	C	T	0.237535	N	ADD	272954	0.780681	0.0157684	-15.7015	1.477e-55	.	no_gene_found	-1	no_gene_found
3968169	6	32614207	rs9273253	T	G	Y	T	G	0.393301	N	ADD	270485	0.811879	0.0132853	-15.6868	1.86283e-55	.	no_gene_found	-1	no_gene_found
3968170	6	32614228	rs9273255	A	G	Y	A	G	0.3933	N	ADD	270488	0.811881	0.0132854	-15.6865	1.871e-55	.	no_gene_found	-1	no_gene_found
3969117	6	32636756	rs2858302	T	C	Y	C	T	0.450829	N	ADD	265552	1.22184	0.0127738	15.6852	1.9096e-55	.	no_gene_found	-1	no_gene_found
3968814	6	32632553	rs9274371	A	G	Y	A	G	0.402712	N	ADD	256794	0.808352	0.0135864	-15.6596	2.85811e-55	.	no_gene_found	-1	no_gene_found
3968815	6	32632555	rs9274372	G	A	Y	G	A	0.402712	N	ADD	256794	0.808352	0.0135864	-15.6596	2.85811e-55	.	no_gene_found	-1	no_gene_found
3968772	6	32631986	rs9274304	G	A	Y	G	A	0.245095	N	ADD	262162	0.779877	0.0158767	-15.6594	2.86682e-55	.	no_gene_found	-1	no_gene_found
3968808	6	32632532	rs28746794	T	C	Y	T	C	0.402779	N	ADD	256766	0.808579	0.0135878	-15.6373	4.05505e-55	.	no_gene_found	-1	no_gene_found
3968780	6	32632237	rs9274326	C	T	Y	C	T	0.2808	N	ADD	251045	0.78585	0.0154159	-15.6325	4.37001e-55	.	no_gene_found	-1	no_gene_found
3967994	6	32610574	rs9272798	C	T	Y	C	T	0.396359	N	ADD	265783	0.81091	0.0134174	-15.6214	5.20548e-55	.	no_gene_found	-1	no_gene_found
3967995	6	32610576	rs9272799	G	T	Y	G	T	0.396359	N	ADD	265783	0.81091	0.0134174	-15.6214	5.20549e-55	.	no_gene_found	-1	no_gene_found
3967996	6	32610581	rs9272800	C	G	Y	C	G	0.396356	N	ADD	265786	0.810918	0.0134175	-15.6205	5.27736e-55	.	no_gene_found	-1	no_gene_found
3967997	6	32610584	rs9272801	T	C	Y	T	C	0.396356	N	ADD	265786	0.810918	0.0134175	-15.6205	5.27736e-55	.	no_gene_found	-1	no_gene_found
3968779	6	32632207	rs281862352	A	G	Y	A	G	0.254042	N	ADD	247288	0.777085	0.0161472	-15.6192	5.38761e-55	.	no_gene_found	-1	no_gene_found
3968939	6	32634302	rs1049062	A	G	Y	A	G	0.246235	N	ADD	258442	0.778958	0.0160131	-15.5996	7.33058e-55	.	no_gene_found	-1	no_gene_found
3968232	6	32615652	rs17843583	A	C	Y	A	C	0.402068	N	ADD	263611	0.811778	0.0133689	-15.5981	7.50181e-55	.	no_gene_found	-1	no_gene_found
3966557	6	32587391	rs9271383	C	T	Y	C	T	0.422802	N	ADD	273679	0.817351	0.0129634	-15.5582	1.3988e-54	.	no_gene_found	-1	no_gene_found
3968802	6	32632514	rs185812018	C	T	Y	C	T	0.390967	N	ADD	262172	0.810262	0.0135284	-15.5524	1.53372e-54	.	no_gene_found	-1	no_gene_found
3953672	6	31079889	rs1265053	C	G	Y	C	G	0.489871	N	ADD	274215	0.822339	0.0126078	-15.5144	2.77269e-54	.	C6orf15	1171	chromosome 6 open reading frame 15
3969025	6	32635394	rs4516984	A	G	Y	A	G	0.231193	N	ADD	270938	0.780813	0.0159656	-15.497	3.63647e-54	.	no_gene_found	-1	no_gene_found
3968989	6	32634922	rs4403294	A	G	Y	A	G	0.230915	N	ADD	271336	0.78125	0.0159595	-15.4679	5.71732e-54	.	no_gene_found	-1	no_gene_found
3970404	6	32672039	rs3134997	T	C	Y	T	C	0.217398	N	ADD	261978	0.772405	0.0166994	-15.4644	6.03604e-54	.	no_gene_found	-1	no_gene_found
3953611	6	31073411	rs2535279	T	C	Y	T	C	0.488411	N	ADD	274011	0.822773	0.0126175	-15.4607	6.38853e-54	.	no_gene_found	-1	no_gene_found
3953656	6	31077938	rs1265063	A	G	Y	A	G	0.487953	N	ADD	274215	0.82277	0.0126188	-15.4594	6.51666e-54	.	no_gene_found	-1	no_gene_found
3968952	6	32634485	rs9274526	A	C	Y	A	C	0.230838	N	ADD	271511	0.781696	0.0159535	-15.438	9.08961e-54	.	no_gene_found	-1	no_gene_found
3953627	6	31075375	rs1064191	T	C	Y	T	C	0.488199	N	ADD	274215	0.823072	0.0126126	-15.4378	9.1149e-54	.	no_gene_found	-1	no_gene_found
3968956	6	32634508	rs9274528	C	T	Y	C	T	0.230851	N	ADD	271502	0.781717	0.0159537	-15.4361	9.3638e-54	.	no_gene_found	-1	no_gene_found
3953487	6	31061307	6:31061307_TA_T	TA	T	Y	TA	T	0.488038	N	ADD	274210	0.823091	0.0126128	-15.4357	9.41958e-54	.	no_gene_found	-1	no_gene_found
3970630	6	32677846	rs4947344	T	C	Y	T	C	0.276341	N	ADD	270651	0.794897	0.0148709	-15.4357	9.42139e-54	.	no_gene_found	-1	no_gene_found
3953492	6	31061848	rs2535295	A	G	Y	A	G	0.488039	N	ADD	274214	0.823095	0.0126126	-15.4356	9.4263e-54	.	no_gene_found	-1	no_gene_found
3953489	6	31061439	rs2517450	C	T	Y	C	T	0.488037	N	ADD	274214	0.823093	0.0126129	-15.4354	9.45468e-54	.	no_gene_found	-1	no_gene_found
3953449	6	31056960	rs2517470	T	C	Y	T	C	0.488031	N	ADD	274197	0.823097	0.0126127	-15.4352	9.48393e-54	.	no_gene_found	-1	no_gene_found
3953503	6	31063132	rs2535290	A	G	Y	A	G	0.488184	N	ADD	274215	0.823103	0.0126124	-15.4351	9.49919e-54	.	no_gene_found	-1	no_gene_found
5966036	9	100546219	rs1561962	C	T	Y	C	T	0.331907	N	ADD	274208	0.807586	0.0138454	-15.4351	9.50379e-54	.	no_gene_found	-1	no_gene_found
3953448	6	31056951	rs2535302	G	A	Y	G	A	0.488031	N	ADD	274198	0.823096	0.0126129	-15.4351	9.50555e-54	.	no_gene_found	-1	no_gene_found
3953454	6	31057831	rs2429723	G	A	Y	G	A	0.488031	N	ADD	274198	0.823096	0.0126129	-15.4351	9.50555e-54	.	no_gene_found	-1	no_gene_found
3953496	6	31062363	rs2535293	A	G	Y	A	G	0.488037	N	ADD	274215	0.823105	0.0126125	-15.4347	9.56149e-54	.	no_gene_found	-1	no_gene_found
3953497	6	31062414	rs2535292	G	A	Y	G	A	0.488037	N	ADD	274215	0.823105	0.0126125	-15.4347	9.56149e-54	.	no_gene_found	-1	no_gene_found
3953504	6	31063233	rs2535289	G	A	Y	G	A	0.488186	N	ADD	274214	0.823107	0.0126124	-15.4347	9.57136e-54	.	no_gene_found	-1	no_gene_found
3953457	6	31058627	rs2535301	A	G	Y	A	G	0.488029	N	ADD	274198	0.823103	0.012613	-15.4344	9.60928e-54	.	no_gene_found	-1	no_gene_found
3968963	6	32634620	rs9274535	T	C	Y	T	C	0.230854	N	ADD	271505	0.781773	0.0159528	-15.4324	9.90458e-54	.	no_gene_found	-1	no_gene_found
3953501	6	31062899	rs2535291	G	A	Y	G	A	0.488031	N	ADD	274209	0.823131	0.0126126	-15.4322	9.94027e-54	.	no_gene_found	-1	no_gene_found
3953534	6	31065912	rs75707489	A	AAG	Y	A	AAG	0.488161	N	ADD	274175	0.823145	0.0126125	-15.4309	1.01522e-53	.	no_gene_found	-1	no_gene_found
3953442	6	31056358	rs3130959	A	G	Y	A	G	0.488057	N	ADD	274214	0.823158	0.0126127	-15.4294	1.03754e-53	.	no_gene_found	-1	no_gene_found
3953445	6	31056632	rs3130960	T	A	Y	T	A	0.488057	N	ADD	274214	0.823158	0.0126127	-15.4294	1.03754e-53	.	no_gene_found	-1	no_gene_found
3953435	6	31055624	rs3130956	G	A	Y	G	A	0.488057	N	ADD	274212	0.823164	0.0126127	-15.4289	1.04645e-53	.	no_gene_found	-1	no_gene_found
3953436	6	31055632	rs3130957	A	G	Y	A	G	0.488057	N	ADD	274212	0.823164	0.0126127	-15.4289	1.04645e-53	.	no_gene_found	-1	no_gene_found
3953588	6	31071339	rs9263593	G	A	Y	G	A	0.488168	N	ADD	274210	0.82318	0.0126128	-15.4272	1.0736e-53	.	no_gene_found	-1	no_gene_found
5966035	9	100546040	rs4743130	C	T	Y	C	T	0.331908	N	ADD	274207	0.807686	0.0138454	-15.4262	1.09148e-53	.	no_gene_found	-1	no_gene_found
3953478	6	31060162	rs2517452	T	C	Y	T	C	0.48804	N	ADD	274215	0.82321	0.0126117	-15.4257	1.0996e-53	.	no_gene_found	-1	no_gene_found
3953485	6	31060600	rs3130966	A	G	Y	A	G	0.488046	N	ADD	274208	0.823204	0.0126123	-15.4255	1.10298e-53	.	no_gene_found	-1	no_gene_found
3953464	6	31059171	rs2517465	C	T	Y	C	T	0.48804	N	ADD	274211	0.823206	0.0126122	-15.4254	1.10386e-53	.	no_gene_found	-1	no_gene_found
3953542	6	31066828	rs2263308	A	C	Y	A	C	0.488197	N	ADD	274201	0.82321	0.0126121	-15.4252	1.10861e-53	.	no_gene_found	-1	no_gene_found
5966013	9	100541473	rs2401637	T	C	Y	T	C	0.331864	N	ADD	274165	0.807668	0.013848	-15.4249	1.11311e-53	.	no_gene_found	-1	no_gene_found
3953535	6	31066183	rs2517410	G	A	Y	G	A	0.488193	N	ADD	274206	0.823212	0.0126122	-15.4249	1.11385e-53	.	no_gene_found	-1	no_gene_found
3953557	6	31068821	rs2535282	T	G	Y	T	G	0.488196	N	ADD	274196	0.823214	0.0126121	-15.4248	1.11505e-53	.	no_gene_found	-1	no_gene_found
3953558	6	31068895	rs2517556	G	C	Y	G	C	0.488196	N	ADD	274196	0.823214	0.0126121	-15.4248	1.11505e-53	.	no_gene_found	-1	no_gene_found
3953480	6	31060343	rs3130962	T	G	Y	T	G	0.48804	N	ADD	274215	0.823221	0.0126116	-15.4247	1.11655e-53	.	no_gene_found	-1	no_gene_found
5966046	9	100547972	rs7020976	T	C	Y	T	C	0.331896	N	ADD	274172	0.807702	0.0138456	-15.4246	1.11846e-53	.	no_gene_found	-1	no_gene_found
5966032	9	100544868	rs7847663	C	T	Y	C	T	0.331909	N	ADD	274196	0.807692	0.0138463	-15.4246	1.11865e-53	.	no_gene_found	-1	no_gene_found
3953526	6	31065407	rs3130970	T	C	Y	T	C	0.488195	N	ADD	274204	0.823216	0.0126122	-15.4246	1.1193e-53	.	no_gene_found	-1	no_gene_found
3953530	6	31065627	rs2517414	T	C	Y	T	C	0.488195	N	ADD	274206	0.823216	0.0126122	-15.4245	1.12081e-53	.	no_gene_found	-1	no_gene_found
3953484	6	31060598	rs3130965	G	T	Y	G	T	0.48804	N	ADD	274214	0.823215	0.0126124	-15.4244	1.12192e-53	.	no_gene_found	-1	no_gene_found
3953473	6	31059715	rs2535297	A	G	Y	A	G	0.488039	N	ADD	274215	0.823225	0.0126116	-15.4244	1.12269e-53	.	no_gene_found	-1	no_gene_found
3953475	6	31059900	rs2517455	T	C	Y	T	C	0.488039	N	ADD	274215	0.823225	0.0126116	-15.4244	1.12269e-53	.	no_gene_found	-1	no_gene_found
3953434	6	31055423	rs2535303	G	A	Y	G	A	0.487995	N	ADD	274215	0.823195	0.0126139	-15.4244	1.12275e-53	.	no_gene_found	-1	no_gene_found
3953529	6	31065562	rs2429721	A	G	Y	A	G	0.488191	N	ADD	274207	0.823221	0.012612	-15.4243	1.12386e-53	.	no_gene_found	-1	no_gene_found
3953511	6	31064083	rs2517440	T	C	Y	T	C	0.488191	N	ADD	274207	0.823221	0.0126122	-15.4241	1.12768e-53	.	no_gene_found	-1	no_gene_found
3953518	6	31064739	rs2517427	A	C	Y	A	C	0.488191	N	ADD	274207	0.823221	0.0126122	-15.4241	1.12768e-53	.	no_gene_found	-1	no_gene_found
3953519	6	31064827	rs2517423	C	T	Y	C	T	0.488191	N	ADD	274207	0.823221	0.0126122	-15.4241	1.12768e-53	.	no_gene_found	-1	no_gene_found
3953520	6	31064950	rs2535287	C	A	Y	C	A	0.488191	N	ADD	274207	0.823221	0.0126122	-15.4241	1.12768e-53	.	no_gene_found	-1	no_gene_found
3953465	6	31059245	rs2535299	A	G	Y	A	G	0.488038	N	ADD	274212	0.82322	0.0126123	-15.424	1.12932e-53	.	no_gene_found	-1	no_gene_found
3953466	6	31059254	rs2517464	A	T	Y	A	T	0.488038	N	ADD	274212	0.82322	0.0126123	-15.424	1.12932e-53	.	no_gene_found	-1	no_gene_found
3953472	6	31059515	rs2517458	C	T	Y	C	T	0.488038	N	ADD	274212	0.82322	0.0126123	-15.424	1.12932e-53	.	no_gene_found	-1	no_gene_found
3953592	6	31072014	6:31072014_GC_G	GC	G	Y	GC	G	0.48827	N	ADD	274075	0.823198	0.0126144	-15.4236	1.13589e-53	.	no_gene_found	-1	no_gene_found
3953505	6	31063540	rs3130546	C	T	Y	C	T	0.488189	N	ADD	274199	0.823223	0.0126125	-15.4235	1.1375e-53	.	no_gene_found	-1	no_gene_found
3953482	6	31060442	rs3130963	T	C	Y	T	C	0.488039	N	ADD	274215	0.823225	0.0126123	-15.4235	1.138e-53	.	no_gene_found	-1	no_gene_found
3953483	6	31060461	rs3130964	T	C	Y	T	C	0.488039	N	ADD	274215	0.823225	0.0126123	-15.4235	1.138e-53	.	no_gene_found	-1	no_gene_found
3970500	6	32674298	rs3134966	T	C	Y	T	C	0.216048	N	ADD	260620	0.771927	0.0167839	-15.4234	1.13948e-53	.	no_gene_found	-1	no_gene_found
3953553	6	31068420	rs2535283	A	G	Y	A	G	0.48819	N	ADD	274206	0.82323	0.0126121	-15.4233	1.14109e-53	.	no_gene_found	-1	no_gene_found
5966044	9	100547627	rs4273946	G	C	Y	G	C	0.331892	N	ADD	274175	0.807717	0.0138455	-15.4233	1.14192e-53	.	no_gene_found	-1	no_gene_found
3953467	6	31059325	rs9263493	C	A	Y	C	A	0.488037	N	ADD	274212	0.82323	0.0126123	-15.4231	1.14546e-53	.	no_gene_found	-1	no_gene_found
3953468	6	31059329	rs9263494	G	A	Y	G	A	0.488037	N	ADD	274212	0.82323	0.0126123	-15.4231	1.14546e-53	.	no_gene_found	-1	no_gene_found
3953469	6	31059386	rs3130961	G	A	Y	G	A	0.488037	N	ADD	274212	0.82323	0.0126123	-15.4231	1.14546e-53	.	no_gene_found	-1	no_gene_found
3953509	6	31064022	rs2517443	T	C	Y	T	C	0.488186	N	ADD	274197	0.823235	0.0126127	-15.4221	1.16304e-53	.	no_gene_found	-1	no_gene_found
3953619	6	31073903	rs7381897	A	G	Y	A	G	0.488189	N	ADD	274192	0.823242	0.0126126	-15.4215	1.17364e-53	.	no_gene_found	-1	no_gene_found
3953583	6	31070907	rs2517541	A	C	Y	A	C	0.488182	N	ADD	274203	0.823263	0.0126123	-15.4198	1.20387e-53	.	no_gene_found	-1	no_gene_found
3953471	6	31059483	rs2517460	T	C	Y	T	C	0.488029	N	ADD	274212	0.823263	0.0126125	-15.4196	1.20886e-53	.	no_gene_found	-1	no_gene_found
5966012	9	100540541	rs7021576	C	T	Y	C	T	0.331868	N	ADD	274160	0.80773	0.0138483	-15.4191	1.21818e-53	.	no_gene_found	-1	no_gene_found
3953660	6	31078650	rs1265056	G	A	Y	G	A	0.488184	N	ADD	274211	0.823278	0.0126122	-15.4185	1.22906e-53	.	no_gene_found	-1	no_gene_found
5966037	9	100546391	rs925488	G	A	Y	G	A	0.33191	N	ADD	274211	0.807791	0.0138441	-15.4183	1.23332e-53	.	no_gene_found	-1	no_gene_found
5966051	9	100549013	rs7850258	A	G	Y	A	G	0.33184	N	ADD	274215	0.807782	0.0138453	-15.4177	1.24425e-53	.	no_gene_found	-1	no_gene_found
5966001	9	100538470	rs7028661	A	G	Y	A	G	0.33186	N	ADD	274141	0.80775	0.0138482	-15.4173	1.25243e-53	.	no_gene_found	-1	no_gene_found
5966050	9	100548934	rs7864322	C	T	Y	C	T	0.331875	N	ADD	274213	0.807806	0.0138439	-15.4172	1.2542e-53	.	no_gene_found	-1	no_gene_found
3953659	6	31078495	rs1265059	C	G	Y	C	G	0.488179	N	ADD	274213	0.82329	0.0126126	-15.4169	1.26014e-53	.	no_gene_found	-1	no_gene_found
3953670	6	31079643	rs1265054	T	C	Y	T	C	0.488097	N	ADD	274215	0.823238	0.0126167	-15.4169	1.26093e-53	.	C6orf15	1171	chromosome 6 open reading frame 15
3953633	6	31075798	rs9263629	A	G	Y	A	G	0.488177	N	ADD	274210	0.823298	0.0126121	-15.4167	1.26357e-53	.	no_gene_found	-1	no_gene_found
3953641	6	31076326	rs2517417	A	G	Y	A	G	0.488177	N	ADD	274210	0.823298	0.0126121	-15.4167	1.26357e-53	.	no_gene_found	-1	no_gene_found
3953637	6	31075959	rs9263631	A	G	Y	A	G	0.488177	N	ADD	274209	0.823298	0.0126121	-15.4167	1.26393e-53	.	no_gene_found	-1	no_gene_found
3953665	6	31079236	rs1265055	G	A	Y	G	A	0.488177	N	ADD	274213	0.823293	0.0126126	-15.4167	1.26476e-53	.	C6orf15	1171	chromosome 6 open reading frame 15
5965986	9	100535267	rs7030280	C	T	Y	C	T	0.331494	N	ADD	272815	0.807238	0.0138902	-15.4164	1.27056e-53	.	no_gene_found	-1	no_gene_found
3969000	6	32635091	rs4311549	T	G	Y	T	G	0.231147	N	ADD	271293	0.782025	0.0159489	-15.416	1.27748e-53	.	no_gene_found	-1	no_gene_found
5965996	9	100537455	rs10983700	T	C	Y	T	C	0.331881	N	ADD	274131	0.807775	0.0138486	-15.4147	1.30327e-53	.	no_gene_found	-1	no_gene_found
5966039	9	100546600	rs925489	C	T	Y	C	T	0.332061	N	ADD	274215	0.80789	0.0138394	-15.4146	1.30619e-53	.	no_gene_found	-1	no_gene_found
3953630	6	31075696	rs9263627	A	G	Y	A	G	0.48817	N	ADD	274210	0.823334	0.0126123	-15.413	1.33763e-53	.	no_gene_found	-1	no_gene_found
5965999	9	100537802	rs1588635	A	C	Y	A	C	0.331522	N	ADD	273929	0.807668	0.0138597	-15.4119	1.36168e-53	.	no_gene_found	-1	no_gene_found
5966019	9	100542176	rs10759927	A	G	Y	A	G	0.331868	N	ADD	274171	0.807869	0.0138468	-15.4083	1.43952e-53	.	no_gene_found	-1	no_gene_found
5966003	9	100538923	rs10818050	A	G	Y	A	G	0.331902	N	ADD	274129	0.807855	0.013848	-15.4082	1.44252e-53	.	no_gene_found	-1	no_gene_found
3953523	6	31065308	rs3095305	A	G	Y	A	G	0.488233	N	ADD	274158	0.823381	0.0126137	-15.4068	1.47362e-53	.	no_gene_found	-1	no_gene_found
3953508	6	31064007	rs2535288	C	A	Y	C	A	0.491547	N	ADD	274051	0.823449	0.0126107	-15.4038	1.54245e-53	.	no_gene_found	-1	no_gene_found
3968803	6	32632518	rs9274368	A	G	Y	A	G	0.398173	N	ADD	252761	0.809476	0.0137257	-15.3994	1.652e-53	.	no_gene_found	-1	no_gene_found
3953632	6	31075722	rs9263628	A	G	Y	A	G	0.48819	N	ADD	274180	0.823483	0.0126129	-15.3979	1.6913e-53	.	no_gene_found	-1	no_gene_found
3953624	6	31075115	rs1064190	G	T	Y	G	T	0.488183	N	ADD	274215	0.823506	0.0126121	-15.3966	1.7256e-53	.	no_gene_found	-1	no_gene_found
3953528	6	31065518	rs3064759	C	CCTT	Y	C	CCTT	0.488053	N	ADD	273923	0.823427	0.0126212	-15.3932	1.8186e-53	.	no_gene_found	-1	no_gene_found
3968929	6	32634152	rs9274507	G	A	Y	G	A	0.231159	N	ADD	270816	0.782167	0.0159621	-15.3919	1.85585e-53	.	no_gene_found	-1	no_gene_found
5965997	9	100537577	rs10983701	G	A	Y	G	A	0.331786	N	ADD	274040	0.808103	0.0138494	-15.3845	2.08081e-53	.	no_gene_found	-1	no_gene_found
5965985	9	100535203	rs7030256	C	G	Y	C	G	0.331463	N	ADD	272777	0.8076	0.0138901	-15.3842	2.08963e-53	.	no_gene_found	-1	no_gene_found
3953477	6	31060115	rs2517453	C	T	Y	C	T	0.48806	N	ADD	274215	0.823652	0.0126116	-15.3832	2.12127e-53	.	no_gene_found	-1	no_gene_found
5966048	9	100548144	rs7032019	G	A	Y	G	A	0.332441	N	ADD	273710	0.808233	0.0138441	-15.3788	2.27149e-53	.	no_gene_found	-1	no_gene_found
5966056	9	100550028	rs1443438	T	C	Y	T	C	0.331771	N	ADD	274029	0.808223	0.0138482	-15.3751	2.40565e-53	.	no_gene_found	-1	no_gene_found
3967889	6	32608888	rs9272675	G	T	Y	G	T	0.395605	N	ADD	259317	0.81168	0.0135711	-15.3745	2.42625e-53	.	no_gene_found	-1	no_gene_found
3953441	6	31056340	rs199948625	TAAATA	T	Y	TAAATA	T	0.488132	N	ADD	273929	0.823679	0.0126207	-15.3696	2.61851e-53	.	no_gene_found	-1	no_gene_found
3955917	6	31246823	rs7383388	A	T	Y	T	A	0.407448	N	ADD	254413	1.22385	0.0131432	15.3693	2.63074e-53	.	no_gene_found	-1	no_gene_found
3969350	6	32642050	rs3134987	A	T	Y	A	T	0.231888	N	ADD	270818	0.782814	0.0159352	-15.366	2.76903e-53	.	no_gene_found	-1	no_gene_found
5966057	9	100550375	rs7030241	T	A	Y	T	A	0.331741	N	ADD	274006	0.808332	0.0138485	-15.3651	2.80613e-53	.	no_gene_found	-1	no_gene_found
5966058	9	100550455	rs7027030	A	C	Y	A	C	0.331744	N	ADD	273970	0.808323	0.0138494	-15.3648	2.81817e-53	.	no_gene_found	-1	no_gene_found
3970623	6	32677560	rs3129724	A	C	Y	A	C	0.215601	N	ADD	259813	0.772265	0.0168199	-15.3644	2.83714e-53	.	no_gene_found	-1	no_gene_found
5966061	9	100552559	rs10739496	C	T	Y	C	T	0.331833	N	ADD	273954	0.808564	0.0138472	-15.3458	3.78129e-53	.	no_gene_found	-1	no_gene_found
5966064	9	100553957	rs10983761	A	C	Y	A	C	0.331801	N	ADD	273982	0.80856	0.0138481	-15.3451	3.82078e-53	.	no_gene_found	-1	no_gene_found
3953703	6	31081940	rs3130976	T	C	Y	C	T	0.287553	N	ADD	274120	1.22877	0.013435	15.3343	4.51125e-53	.	no_gene_found	-1	no_gene_found
3969237	6	32638783	rs3134992	T	C	Y	T	C	0.231967	N	ADD	270890	0.78334	0.0159266	-15.3321	4.66851e-53	.	no_gene_found	-1	no_gene_found
5966006	9	100539518	rs36052460	A	AT	Y	A	AT	0.331185	N	ADD	273619	0.808561	0.0138652	-15.3261	5.11616e-53	.	no_gene_found	-1	no_gene_found
5966071	9	100556109	rs965513	A	G	Y	A	G	0.332194	N	ADD	274215	0.808945	0.0138359	-15.3242	5.27389e-53	.	no_gene_found	-1	no_gene_found
5966067	9	100554907	rs4743131	C	G	Y	C	G	0.331826	N	ADD	274163	0.808907	0.0138418	-15.321	5.53601e-53	.	no_gene_found	-1	no_gene_found
3969394	6	32643839	rs9275032	T	C	Y	T	C	0.232605	N	ADD	270613	0.784365	0.0159153	-15.2608	1.39423e-52	.	no_gene_found	-1	no_gene_found
3968485	6	32627561	rs9273440	T	C	Y	T	C	0.251781	N	ADD	249977	0.781118	0.0161937	-15.2547	1.53283e-52	.	no_gene_found	-1	no_gene_found
3953495	6	31062133	rs2535294	A	G	Y	A	G	0.492568	N	ADD	274215	0.825274	0.0126036	-15.2368	2.01411e-52	.	no_gene_found	-1	no_gene_found
3953455	6	31057972	rs2517469	T	C	Y	T	C	0.489617	N	ADD	274197	0.825503	0.0126056	-15.2125	2.92251e-52	.	no_gene_found	-1	no_gene_found
5966072	9	100556972	rs10759944	A	G	Y	A	G	0.330724	N	ADD	273332	0.809825	0.0138696	-15.2085	3.10438e-52	.	no_gene_found	-1	no_gene_found
5966079	9	100559011	rs13295081	T	C	Y	T	C	0.330856	N	ADD	269971	0.809191	0.0139394	-15.1886	4.20571e-52	.	no_gene_found	-1	no_gene_found
3953685	6	31080741	rs1265050	A	G	Y	A	G	0.494575	N	ADD	272801	0.825812	0.0126175	-15.1685	5.71822e-52	.	no_gene_found	-1	no_gene_found
5966090	9	100561486	rs10818090	C	T	Y	C	T	0.331012	N	ADD	269762	0.809495	0.0139435	-15.1572	6.78925e-52	.	no_gene_found	-1	no_gene_found
3966560	6	32587424	rs9271387	C	T	Y	C	T	0.419753	N	ADD	270427	0.820648	0.0130505	-15.1459	8.06313e-52	.	no_gene_found	-1	no_gene_found
3953428	6	31053257	rs2535310	A	C	Y	A	C	0.492471	N	ADD	274207	0.826491	0.0125957	-15.1295	1.03438e-51	.	no_gene_found	-1	no_gene_found
5966082	9	100559114	rs13295254	T	C	Y	T	C	0.331255	N	ADD	269507	0.810033	0.0139404	-15.1129	1.33147e-51	.	no_gene_found	-1	no_gene_found
3966544	6	32587113	rs9271376	G	A	Y	G	A	0.249911	N	ADD	265128	0.789927	0.0156399	-15.0778	2.26705e-51	.	no_gene_found	-1	no_gene_found
3953389	6	31045574	rs2523860	C	G	Y	C	G	0.492537	N	ADD	274215	0.827242	0.0125942	-15.0592	3.00203e-51	.	no_gene_found	-1	no_gene_found
3969005	6	32635170	rs9274571	C	T	Y	T	C	0.43597	N	ADD	270866	1.20995	0.0126911	15.0165	5.72206e-51	.	no_gene_found	-1	no_gene_found
3968521	6	32628045	rs9273472	C	G	Y	C	G	0.24406	N	ADD	273015	0.791892	0.0155412	-15.0137	5.97491e-51	.	no_gene_found	-1	no_gene_found
3969036	6	32635592	rs9274600	A	G	Y	G	A	0.483515	N	ADD	248323	1.21857	0.0132358	14.9354	1.94004e-50	.	no_gene_found	-1	no_gene_found
3966439	6	32585131	rs9271358	A	T	Y	A	T	0.245814	N	ADD	271382	0.793294	0.0155581	-14.8837	4.2047e-50	.	no_gene_found	-1	no_gene_found
3969009	6	32635219	rs9274574	G	A	Y	A	G	0.433298	N	ADD	273089	1.20663	0.0126276	14.8746	4.82152e-50	.	no_gene_found	-1	no_gene_found
3953549	6	31067852	rs3130548	A	G	Y	G	A	0.492867	N	ADD	274064	1.20565	0.0125732	14.8745	4.82236e-50	.	no_gene_found	-1	no_gene_found
3968286	6	32620572	rs17612852	G	A	Y	G	A	0.247137	N	ADD	271884	0.794457	0.0154715	-14.8723	4.98737e-50	.	no_gene_found	-1	no_gene_found
3969013	6	32635263	rs9274576	T	C	Y	C	T	0.433605	N	ADD	273260	1.20616	0.0126217	14.851	6.85756e-50	.	no_gene_found	-1	no_gene_found
3969015	6	32635269	rs9274577	T	C	Y	C	T	0.433605	N	ADD	273260	1.20616	0.0126217	14.851	6.85756e-50	.	no_gene_found	-1	no_gene_found
3953318	6	31033192	rs2517501	T	C	Y	T	C	0.489537	N	ADD	274161	0.829655	0.0125993	-14.8219	1.05745e-49	.	no_gene_found	-1	no_gene_found
3969080	6	32636215	rs9274648	G	A	Y	A	G	0.428462	N	ADD	268990	1.20733	0.0127191	14.813	1.20696e-49	.	no_gene_found	-1	no_gene_found
3969082	6	32636218	rs9274650	T	C	Y	C	T	0.428462	N	ADD	268990	1.20733	0.0127191	14.813	1.20696e-49	.	no_gene_found	-1	no_gene_found
3953687	6	31080859	rs2233966	A	G	Y	A	G	0.499737	N	ADD	273519	0.829868	0.0125932	-14.8087	1.28678e-49	.	no_gene_found	-1	no_gene_found
3968999	6	32635081	rs9274567	A	G	Y	G	A	0.433069	N	ADD	273961	1.20527	0.0126156	14.7992	1.48129e-49	.	no_gene_found	-1	no_gene_found
3968874	6	32633425	rs9274461	T	C	Y	C	T	0.422697	N	ADD	264136	1.20915	0.0128381	14.7935	1.6136e-49	.	no_gene_found	-1	no_gene_found
3968009	6	32610769	rs7600	A	C	Y	A	C	0.255798	N	ADD	265176	0.795709	0.015458	-14.7833	1.87709e-49	.	no_gene_found	-1	no_gene_found
3968526	6	32628122	rs9273481	G	C	Y	C	G	0.434529	N	ADD	273245	1.20521	0.012626	14.7831	1.88377e-49	.	no_gene_found	-1	no_gene_found
3957078	6	31306219	rs9265773	C	T	Y	T	C	0.363507	N	ADD	272494	1.20951	0.0128772	14.7716	2.23437e-49	.	no_gene_found	-1	no_gene_found
3968097	6	32612688	rs9273117	A	G	Y	A	G	0.410111	N	ADD	247100	0.815074	0.013854	-14.7594	2.67677e-49	.	no_gene_found	-1	no_gene_found
3968995	6	32635011	rs9274563	G	A	Y	A	G	0.433537	N	ADD	273972	1.2044	0.0126071	14.7518	2.99523e-49	.	no_gene_found	-1	no_gene_found
3968008	6	32610757	rs8227	A	G	Y	A	G	0.256239	N	ADD	264534	0.796299	0.0154685	-14.7255	4.42299e-49	.	no_gene_found	-1	no_gene_found
3968966	6	32634661	rs9274538	A	G	Y	G	A	0.42706	N	ADD	267989	1.20649	0.0127531	14.719	4.8647e-49	.	no_gene_found	-1	no_gene_found
3969085	6	32636254	rs9274653	T	C	Y	C	T	0.433786	N	ADD	274043	1.20364	0.0126032	14.7066	5.84325e-49	.	no_gene_found	-1	no_gene_found
3969040	6	32635687	rs9274606	T	C	Y	C	T	0.433854	N	ADD	274061	1.20355	0.0126024	14.7018	6.27832e-49	.	no_gene_found	-1	no_gene_found
3969084	6	32636235	rs9274652	C	T	Y	T	C	0.433832	N	ADD	273990	1.20356	0.0126048	14.6993	6.51702e-49	.	no_gene_found	-1	no_gene_found
3968917	6	32634024	rs9274500	T	A	Y	A	T	0.435449	N	ADD	272341	1.20414	0.0126377	14.6991	6.52878e-49	.	no_gene_found	-1	no_gene_found
3969052	6	32635904	rs9274617	T	A	Y	A	T	0.433863	N	ADD	274066	1.20349	0.0126033	14.6963	6.81015e-49	.	no_gene_found	-1	no_gene_found
3969071	6	32636123	rs9274634	A	C	Y	C	A	0.433783	N	ADD	273948	1.20351	0.0126059	14.6951	6.92993e-49	.	no_gene_found	-1	no_gene_found
3968534	6	32628193	rs9273490	G	A	Y	A	G	0.433836	N	ADD	274099	1.20342	0.0126018	14.6938	7.06747e-49	.	no_gene_found	-1	no_gene_found
3969064	6	32636041	rs9274627	G	T	Y	T	G	0.433899	N	ADD	274004	1.20345	0.0126046	14.6924	7.2088e-49	.	no_gene_found	-1	no_gene_found
3969001	6	32635092	rs9274569	C	A	Y	A	C	0.433576	N	ADD	274215	1.20326	0.0125998	14.6853	8.00393e-49	.	no_gene_found	-1	no_gene_found
3969056	6	32635965	rs9274620	G	T	Y	T	G	0.433898	N	ADD	274009	1.20328	0.012605	14.6809	8.53969e-49	.	no_gene_found	-1	no_gene_found
3969061	6	32636021	rs9274624	G	A	Y	A	G	0.433899	N	ADD	274005	1.20326	0.0126047	14.6795	8.72635e-49	.	no_gene_found	-1	no_gene_found
3957161	6	31308630	rs9265797	G	A	Y	A	G	0.36144	N	ADD	274036	1.20739	0.0128529	14.6629	1.11353e-48	.	no_gene_found	-1	no_gene_found
3968569	6	32628621	rs9273527	T	C	Y	C	T	0.440801	N	ADD	268146	1.20553	0.0127549	14.6545	1.26172e-48	.	no_gene_found	-1	no_gene_found
3969058	6	32635990	rs9274622	T	C	Y	C	T	0.429277	N	ADD	270619	1.2042	0.0126801	14.654	1.26992e-48	.	no_gene_found	-1	no_gene_found
3968946	6	32634373	rs9274522	C	T	Y	T	C	0.432169	N	ADD	272123	1.20364	0.0126509	14.6514	1.31935e-48	.	no_gene_found	-1	no_gene_found
3957138	6	31308066	rs9265789	T	C	Y	C	T	0.361423	N	ADD	274103	1.20695	0.0128518	14.6356	1.66516e-48	.	no_gene_found	-1	no_gene_found
3969079	6	32636190	rs9274645	G	A	Y	A	G	0.430204	N	ADD	270411	1.20405	0.0126894	14.6337	1.71153e-48	.	no_gene_found	-1	no_gene_found
3968553	6	32628432	rs9273507	A	G	Y	G	A	0.429857	N	ADD	271523	1.2036	0.0126727	14.6231	2.0009e-48	.	no_gene_found	-1	no_gene_found
3968826	6	32632650	rs1130386	C	T	Y	C	T	0.369158	N	ADD	270227	0.821429	0.0134633	-14.6108	2.39576e-48	.	no_gene_found	-1	no_gene_found
3957006	6	31302878	rs9265747	T	C	Y	C	T	0.361215	N	ADD	273827	1.20666	0.0128601	14.6074	2.51887e-48	.	no_gene_found	-1	no_gene_found
3968985	6	32634890	rs9274558	G	A	Y	A	G	0.427692	N	ADD	268463	1.2041	0.0127444	14.5736	4.13263e-48	.	no_gene_found	-1	no_gene_found
3953710	6	31082285	rs3130553	A	G	Y	G	A	0.483456	N	ADD	274215	1.20095	0.0125664	14.5717	4.25445e-48	.	no_gene_found	-1	no_gene_found
3968869	6	32633392	rs9274457	C	G	Y	G	C	0.424237	N	ADD	262681	1.20614	0.0128671	14.5661	4.61197e-48	.	no_gene_found	-1	no_gene_found
3968867	6	32633375	rs9274455	A	G	Y	G	A	0.430432	N	ADD	258187	1.20742	0.0129863	14.5139	9.89387e-48	.	no_gene_found	-1	no_gene_found
3968838	6	32632968	rs9274419	G	C	Y	C	G	0.42152	N	ADD	262595	1.2055	0.0128866	14.5029	1.1608e-47	.	no_gene_found	-1	no_gene_found
3968840	6	32632974	rs9274420	C	G	Y	G	C	0.42152	N	ADD	262595	1.2055	0.0128866	14.5029	1.1608e-47	.	no_gene_found	-1	no_gene_found
3957087	6	31306551	rs9265776	T	C	Y	C	T	0.385264	N	ADD	248100	1.21471	0.0134345	14.4783	1.66233e-47	.	no_gene_found	-1	no_gene_found
3953636	6	31075922	rs9263630	C	T	Y	C	T	0.502074	N	ADD	272478	0.833169	0.0126141	-14.4695	1.88854e-47	.	no_gene_found	-1	no_gene_found
3969101	6	32636538	rs9274665	T	C	Y	C	T	0.440371	N	ADD	271135	1.20046	0.0126371	14.4579	2.2355e-47	.	no_gene_found	-1	no_gene_found
3968641	6	32629680	rs2854272	A	G	Y	G	A	0.432137	N	ADD	272850	1.20014	0.0126305	14.4443	2.72439e-47	.	no_gene_found	-1	no_gene_found
5966081	9	100559093	rs13290258	C	T	Y	C	T	0.340514	N	ADD	266597	0.818424	0.0138835	-14.4326	3.22807e-47	.	no_gene_found	-1	no_gene_found
3953711	6	31082304	rs3130554	T	G	Y	G	T	0.48259	N	ADD	274215	1.19894	0.0125723	14.4314	3.28169e-47	.	no_gene_found	-1	no_gene_found
3968953	6	32634490	rs9274527	C	T	Y	T	C	0.438716	N	ADD	269645	1.20065	0.0126733	14.4291	3.39333e-47	.	no_gene_found	-1	no_gene_found
3965946	6	32576894	rs9271130	A	T	Y	A	T	0.422671	N	ADD	273767	0.830026	0.0129163	-14.4235	3.67991e-47	.	no_gene_found	-1	no_gene_found
3968894	6	32633713	rs9274477	A	G	Y	G	A	0.44117	N	ADD	264260	1.20334	0.0128359	14.4209	3.82483e-47	.	no_gene_found	-1	no_gene_found
3957074	6	31306106	rs9265772	C	T	Y	T	C	0.36096	N	ADD	273414	1.20363	0.0128755	14.3947	5.58659e-47	.	no_gene_found	-1	no_gene_found
3969104	6	32636608	rs9274672	G	C	Y	C	G	0.431471	N	ADD	268448	1.20102	0.0127518	14.3644	8.64966e-47	.	no_gene_found	-1	no_gene_found
3969105	6	32636609	rs9274673	T	A	Y	A	T	0.431471	N	ADD	268448	1.20102	0.0127518	14.3644	8.64966e-47	.	no_gene_found	-1	no_gene_found
3969107	6	32636613	rs9274675	T	C	Y	C	T	0.431471	N	ADD	268448	1.20102	0.0127518	14.3644	8.64966e-47	.	no_gene_found	-1	no_gene_found
3969108	6	32636615	rs9274676	G	A	Y	A	G	0.431471	N	ADD	268448	1.20102	0.0127518	14.3644	8.64966e-47	.	no_gene_found	-1	no_gene_found
3968889	6	32633632	rs9274471	A	G	Y	G	A	0.440288	N	ADD	263592	1.20257	0.0128583	14.3459	1.12969e-46	.	no_gene_found	-1	no_gene_found
3968413	6	32626311	rs6906021	T	C	Y	C	T	0.465766	N	ADD	274215	1.19786	0.0125922	14.337	1.28479e-46	.	no_gene_found	-1	no_gene_found
3969027	6	32635420	rs3864307	G	A	Y	G	A	0.436153	N	ADD	248580	0.824364	0.0135226	-14.283	2.79305e-46	.	no_gene_found	-1	no_gene_found
3965789	6	32574308	rs2760994	C	T	Y	C	T	0.422389	N	ADD	274052	0.831648	0.012913	-14.2759	3.09176e-46	.	no_gene_found	-1	no_gene_found
3967614	6	32604274	rs9272339	A	G	Y	A	G	0.274948	N	ADD	273095	0.809929	0.0147769	-14.2661	3.56107e-46	.	no_gene_found	-1	no_gene_found
3968762	6	32631816	rs281862690	T	A	Y	T	A	0.201489	N	ADD	268913	0.785555	0.0169422	-14.2464	4.72285e-46	.	no_gene_found	-1	no_gene_found
3953737	6	31085700	rs3130988	C	T	Y	T	C	0.277014	N	ADD	272531	1.21324	0.0136239	14.1879	1.08903e-45	.	no_gene_found	-1	no_gene_found
3968703	6	32630843	rs17843719	T	A	Y	A	T	0.442156	N	ADD	262855	1.19978	0.0128422	14.1828	1.17028e-45	.	no_gene_found	-1	no_gene_found
3965263	6	32560584	rs9270555	C	T	Y	C	T	0.434776	N	ADD	272966	0.833922	0.0128538	-14.1293	2.50535e-45	.	no_gene_found	-1	no_gene_found
3957208	6	31310302	rs9265810	G	A	Y	A	G	0.378618	N	ADD	254046	1.20537	0.0132313	14.1173	2.97293e-45	.	no_gene_found	-1	no_gene_found
3953742	6	31086048	rs3132550	G	A	Y	A	G	0.275877	N	ADD	274215	1.21165	0.0136018	14.1145	3.09018e-45	.	no_gene_found	-1	no_gene_found
5966151	9	100583195	rs1443432	C	T	Y	C	T	0.407516	N	ADD	270778	0.831527	0.01311	-14.0726	5.59534e-45	.	no_gene_found	-1	no_gene_found
3953717	6	31082932	rs3095298	C	T	Y	T	C	0.275991	N	ADD	274215	1.21074	0.0136033	14.0577	6.91105e-45	.	no_gene_found	-1	no_gene_found
3968925	6	32634111	rs9274504	C	T	Y	T	C	0.421415	N	ADD	253847	1.2041	0.0132141	14.0558	7.09694e-45	.	no_gene_found	-1	no_gene_found
3967953	6	32609813	rs707951	T	C	Y	T	C	0.32866	N	ADD	272064	0.822837	0.013874	-14.0549	7.18369e-45	.	no_gene_found	-1	no_gene_found
3966023	6	32578127	rs9271176	A	G	Y	A	G	0.326392	N	ADD	274144	0.823147	0.0138501	-14.052	7.4898e-45	.	no_gene_found	-1	no_gene_found
3965319	6	32561656	rs9270599	G	A	Y	G	A	0.436689	N	ADD	272425	0.83478	0.0128554	-14.0476	7.96521e-45	.	no_gene_found	-1	no_gene_found
5966147	9	100582024	rs6478413	A	G	Y	A	G	0.407465	N	ADD	270682	0.831789	0.0131128	-14.0456	8.20149e-45	.	no_gene_found	-1	no_gene_found
3953725	6	31084048	rs3094216	A	G	Y	G	A	0.276185	N	ADD	274215	1.21037	0.0136	14.0384	9.06944e-45	.	no_gene_found	-1	no_gene_found
3953718	6	31082987	rs3094220	A	G	Y	G	A	0.276168	N	ADD	274215	1.21027	0.0136006	14.0321	9.91289e-45	.	no_gene_found	-1	no_gene_found
3958171	6	31351764	rs2442752	T	C	Y	C	T	0.425794	N	ADD	274215	1.19264	0.0126059	13.9748	2.21999e-44	.	no_gene_found	-1	no_gene_found
3968449	6	32627082	rs9273394	A	G	Y	A	G	0.26518	N	ADD	273245	0.811453	0.014963	-13.963	2.62076e-44	.	no_gene_found	-1	no_gene_found
3968781	6	32632287	rs9274336	A	G	Y	A	G	0.348519	N	ADD	271632	0.826673	0.0136356	-13.9594	2.75646e-44	.	no_gene_found	-1	no_gene_found
3953730	6	31084942	rs34182778	GCTT	G	Y	G	GCTT	0.276522	N	ADD	274215	1.20933	0.0136281	13.9469	3.28651e-44	.	no_gene_found	-1	no_gene_found
3970294	6	32668439	rs3135002	A	C	Y	A	C	0.207549	N	ADD	270141	0.792917	0.0166421	-13.9427	3.48324e-44	.	no_gene_found	-1	no_gene_found
3966983	6	32593421	rs9271710	G	A	Y	G	A	0.227744	N	ADD	263278	0.797009	0.0162868	-13.9309	4.10927e-44	.	no_gene_found	-1	no_gene_found
3953699	6	31081700	rs1265046	A	G	Y	A	G	0.496533	N	ADD	273690	0.839189	0.0125857	-13.9301	4.16012e-44	.	no_gene_found	-1	no_gene_found
3970478	6	32674027	rs3134969	C	G	Y	C	G	0.191483	N	ADD	260059	0.782672	0.0175912	-13.9297	4.17882e-44	.	no_gene_found	-1	no_gene_found
3968782	6	32632319	rs9274339	G	A	Y	G	A	0.349165	N	ADD	272118	0.827267	0.0136165	-13.9263	4.3856e-44	.	no_gene_found	-1	no_gene_found
3969076	6	32636146	rs9274639	T	C	Y	T	C	0.265644	N	ADD	274098	0.812642	0.0149234	-13.9019	6.16448e-44	.	no_gene_found	-1	no_gene_found
3969984	6	32660808	rs66868675	C	CAAGT	Y	C	CAAGT	0.211205	N	ADD	269752	0.794801	0.0165379	-13.8871	7.58846e-44	.	no_gene_found	-1	no_gene_found
3969903	6	32658624	rs2157051	G	A	Y	G	A	0.218958	N	ADD	264062	0.795862	0.0164459	-13.8836	7.9587e-44	.	no_gene_found	-1	no_gene_found
3968285	6	32620541	rs17612845	G	A	Y	G	A	0.35196	N	ADD	273602	0.828836	0.0135328	-13.8724	9.3167e-44	.	no_gene_found	-1	no_gene_found
3968830	6	32632714	rs3210148	G	C	Y	G	C	0.19867	N	ADD	272640	0.791777	0.0168868	-13.8259	1.77953e-43	.	no_gene_found	-1	no_gene_found
3963599	6	32406342	rs3129871	A	C	Y	A	C	0.357725	N	ADD	274215	0.830248	0.013475	-13.8056	2.35722e-43	.	no_gene_found	-1	no_gene_found
3968777	6	32632113	rs4538746	C	T	Y	C	T	0.198102	N	ADD	273268	0.792164	0.0168877	-13.7963	2.68344e-43	.	no_gene_found	-1	no_gene_found
3967714	6	32606406	rs9272515	G	A	Y	G	A	0.327673	N	ADD	270254	0.825075	0.0139428	-13.7907	2.89914e-43	.	no_gene_found	-1	no_gene_found
3965496	6	32568242	rs9270743	A	G	Y	A	G	0.425769	N	ADD	267901	0.835414	0.0130572	-13.7723	3.74225e-43	.	no_gene_found	-1	no_gene_found
3958761	6	31420500	rs3131622	T	G	Y	G	T	0.448329	N	ADD	274215	1.18887	0.0125621	13.7719	3.76352e-43	.	no_gene_found	-1	no_gene_found
3967675	6	32605525	rs9272454	C	T	Y	C	T	0.351463	N	ADD	273003	0.829811	0.013557	-13.7609	4.37978e-43	.	no_gene_found	-1	no_gene_found
3968672	6	32630213	rs4360168	T	C	Y	T	C	0.197757	N	ADD	273869	0.792925	0.0168775	-13.7477	5.26073e-43	.	no_gene_found	-1	no_gene_found
3968663	6	32630139	rs9274084	G	C	Y	G	C	0.197748	N	ADD	273815	0.792926	0.0168786	-13.7467	5.32808e-43	.	no_gene_found	-1	no_gene_found
3968397	6	32626015	rs6905282	C	A	Y	A	C	0.453062	N	ADD	273885	1.18813	0.0125765	13.7062	9.31601e-43	.	no_gene_found	-1	no_gene_found
3967611	6	32604213	rs9272330	C	A	Y	C	A	0.3515	N	ADD	272417	0.830715	0.0135647	-13.6729	1.47489e-42	.	no_gene_found	-1	no_gene_found
5966166	9	100588839	rs7848973	A	G	Y	A	G	0.394982	N	ADD	272549	0.835428	0.0131603	-13.6631	1.6865e-42	.	no_gene_found	-1	no_gene_found
3953194	6	31018842	rs2523862	A	C	Y	A	C	0.435333	N	ADD	274195	0.839727	0.0128188	-13.6268	2.77535e-42	.	no_gene_found	-1	no_gene_found
3953188	6	31018407	rs2517532	A	G	Y	A	G	0.435331	N	ADD	274198	0.839731	0.0128188	-13.6264	2.79173e-42	.	no_gene_found	-1	no_gene_found
3953185	6	31017634	rs2517533	A	G	Y	A	G	0.435328	N	ADD	274213	0.839768	0.0128183	-13.6234	2.90676e-42	.	no_gene_found	-1	no_gene_found
5966159	9	100585506	rs4297160	G	A	Y	G	A	0.434609	N	ADD	271473	0.838679	0.0129142	-13.6227	2.93397e-42	.	no_gene_found	-1	no_gene_found
3953176	6	31016914	rs2251825	G	C	Y	G	C	0.435325	N	ADD	274210	0.839778	0.0128184	-13.6225	2.94494e-42	.	no_gene_found	-1	no_gene_found
3953215	6	31020057	rs2252195	T	C	Y	T	C	0.435343	N	ADD	274199	0.839832	0.012818	-13.6178	3.13819e-42	.	no_gene_found	-1	no_gene_found
3953182	6	31017334	rs2517534	A	G	Y	A	G	0.435211	N	ADD	274215	0.839836	0.0128193	-13.6161	3.21165e-42	.	no_gene_found	-1	no_gene_found
3953203	6	31019495	rs2523858	G	A	Y	G	A	0.435334	N	ADD	274176	0.839854	0.012818	-13.6158	3.22623e-42	.	no_gene_found	-1	no_gene_found
3968546	6	32628342	rs9273500	T	C	Y	T	C	0.197817	N	ADD	273018	0.794646	0.016889	-13.6099	3.49512e-42	.	no_gene_found	-1	no_gene_found
5966150	9	100583074	rs10124220	T	C	Y	T	C	0.394586	N	ADD	271065	0.835724	0.0131892	-13.6063	3.67224e-42	.	no_gene_found	-1	no_gene_found
3953225	6	31020821	rs3131789	A	G	Y	A	G	0.433754	N	ADD	273456	0.83973	0.0128381	-13.606	3.69091e-42	.	no_gene_found	-1	no_gene_found
3969386	6	32642981	rs3129776	C	T	Y	C	T	0.20517	N	ADD	268614	0.796703	0.016705	-13.6051	3.73606e-42	.	no_gene_found	-1	no_gene_found
5966172	9	100589896	rs34089931	C	CA	Y	C	CA	0.437503	N	ADD	265277	0.837396	0.0130462	-13.6023	3.88026e-42	.	no_gene_found	-1	no_gene_found
3953218	6	31020360	rs2394424	T	C	Y	T	C	0.43525	N	ADD	273769	0.839946	0.0128257	-13.5991	4.05472e-42	.	no_gene_found	-1	no_gene_found
5966177	9	100591705	rs7033765	A	T	Y	A	T	0.434671	N	ADD	272269	0.839264	0.0129001	-13.5836	5.01069e-42	.	no_gene_found	-1	no_gene_found
3969308	6	32640217	rs2395232	A	G	Y	A	G	0.205156	N	ADD	268696	0.796992	0.0167049	-13.5835	5.02035e-42	.	no_gene_found	-1	no_gene_found
5966175	9	100591463	rs7045138	C	T	Y	C	T	0.434679	N	ADD	272263	0.839372	0.0128998	-13.5739	5.71589e-42	.	no_gene_found	-1	no_gene_found
3963500	6	32390578	rs3135359	T	C	Y	T	C	0.270965	N	ADD	273923	0.818173	0.0147957	-13.5635	6.59383e-42	.	no_gene_found	-1	no_gene_found
3965394	6	32566149	rs9270664	G	A	Y	G	A	0.36254	N	ADD	273316	0.833593	0.0134327	-13.5498	7.94847e-42	.	no_gene_found	-1	no_gene_found
3953201	6	31019475	rs2523859	T	C	Y	T	C	0.437598	N	ADD	272105	0.840045	0.0128663	-13.547	8.24845e-42	.	no_gene_found	-1	no_gene_found
3967831	6	32607853	rs41269945	A	T	Y	T	A	0.178541	N	ADD	258881	1.24237	0.0160491	13.5225	1.15212e-41	.	no_gene_found	-1	no_gene_found
3969397	6	32644388	rs9275033	A	G	Y	A	G	0.205363	N	ADD	268218	0.797806	0.0167098	-13.5184	1.21801e-41	.	no_gene_found	-1	no_gene_found
3968809	6	32632534	rs28746795	T	C	Y	T	C	0.210776	N	ADD	252000	0.792957	0.0171923	-13.4936	1.70496e-41	.	no_gene_found	-1	no_gene_found
3968398	6	32626019	rs9273358	C	T	Y	T	C	0.451396	N	ADD	272620	1.18525	0.0126132	13.4745	2.21075e-41	.	no_gene_found	-1	no_gene_found
3965439	6	32567296	rs9270697	G	C	Y	G	C	0.362962	N	ADD	269360	0.833453	0.013535	-13.4598	2.69725e-41	.	no_gene_found	-1	no_gene_found
3967747	6	32606941	rs9272546	T	C	Y	T	C	0.341081	N	ADD	270273	0.831413	0.0137251	-13.452	2.99844e-41	.	no_gene_found	-1	no_gene_found
3967838	6	32607986	rs9272622	G	C	Y	G	C	0.342629	N	ADD	269367	0.831238	0.0137539	-13.4391	3.56721e-41	.	no_gene_found	-1	no_gene_found
3968047	6	32611590	rs5002178	G	A	Y	G	A	0.334823	N	ADD	273352	0.831824	0.0137254	-13.4156	4.89679e-41	.	no_gene_found	-1	no_gene_found
5965982	9	100534823	rs7045465	A	T	Y	A	T	0.389408	N	ADD	272448	0.837757	0.0132006	-13.4105	5.24797e-41	.	no_gene_found	-1	no_gene_found
3967842	6	32608077	rs17426593	T	C	Y	C	T	0.185955	N	ADD	259705	1.23657	0.0158385	13.4068	5.51453e-41	.	no_gene_found	-1	no_gene_found
3953965	6	31112075	rs1265080	G	A	Y	G	A	0.480784	N	ADD	274205	0.844147	0.0126433	-13.4006	5.99775e-41	.	CCHCR1	14443	coiled-coil alpha-helical rod protein 1
3968804	6	32632523	rs9274369	A	G	Y	A	G	0.212007	N	ADD	249357	0.793651	0.0172493	-13.3983	6.18962e-41	.	no_gene_found	-1	no_gene_found
3965556	6	32569297	rs9270797	A	G	Y	A	G	0.361108	N	ADD	272229	0.83478	0.0134785	-13.3982	6.19799e-41	.	no_gene_found	-1	no_gene_found
3968942	6	32634341	rs3189152	A	G	Y	G	A	0.412977	N	ADD	253141	1.19337	0.0132056	13.387	7.206e-41	.	no_gene_found	-1	no_gene_found
3967730	6	32606665	rs9272533	C	T	Y	C	T	0.339861	N	ADD	272088	0.83243	0.0137019	-13.3854	7.35625e-41	.	no_gene_found	-1	no_gene_found
5965980	9	100534147	rs1877431	A	G	Y	A	G	0.389423	N	ADD	272295	0.838003	0.0132041	-13.3848	7.41988e-41	.	no_gene_found	-1	no_gene_found
3967879	6	32608681	rs9272662	A	G	Y	A	G	0.340925	N	ADD	270231	0.83224	0.0137198	-13.3846	7.43485e-41	.	no_gene_found	-1	no_gene_found
3953963	6	31111675	rs1265081	C	A	Y	C	A	0.480704	N	ADD	274174	0.844348	0.0126429	-13.3823	7.66929e-41	.	CCHCR1	14443	coiled-coil alpha-helical rod protein 1
3968189	6	32614494	rs9273286	G	A	Y	G	A	0.334378	N	ADD	273260	0.832	0.013744	-13.382	7.70156e-41	.	no_gene_found	-1	no_gene_found
3968476	6	32627450	rs1056318	G	A	Y	A	G	0.492332	N	ADD	268512	1.18602	0.0127593	13.3708	8.96271e-41	.	no_gene_found	-1	no_gene_found
3953945	6	31109882	rs1265086	G	T	Y	G	T	0.480647	N	ADD	274215	0.844505	0.0126421	-13.3684	9.24576e-41	.	no_gene_found	-1	no_gene_found
3967822	6	32607729	rs9272606	C	T	Y	C	T	0.338795	N	ADD	273032	0.832854	0.0136885	-13.3614	1.01686e-40	.	no_gene_found	-1	no_gene_found
3967780	6	32607251	rs9272571	C	T	Y	C	T	0.339536	N	ADD	272301	0.833136	0.0136989	-13.3265	1.624e-40	.	no_gene_found	-1	no_gene_found
3958126	6	31349819	rs9266721	C	A	Y	C	A	0.409506	N	ADD	273831	0.841187	0.0129822	-13.3214	1.73796e-40	.	no_gene_found	-1	no_gene_found
3967881	6	32608737	rs9272666	T	C	Y	T	C	0.3405	N	ADD	271479	0.833187	0.0137018	-13.3192	1.78903e-40	.	no_gene_found	-1	no_gene_found
3968138	6	32613437	rs9273192	G	A	Y	G	A	0.333679	N	ADD	272584	0.832625	0.0137569	-13.3149	1.89713e-40	.	no_gene_found	-1	no_gene_found
3968900	6	32633818	rs9274484	C	G	Y	G	C	0.424051	N	ADD	259798	1.18957	0.0130449	13.3072	2.10354e-40	.	no_gene_found	-1	no_gene_found
3967852	6	32608181	rs9272633	A	G	Y	A	G	0.34499	N	ADD	266906	0.832512	0.0137767	-13.3056	2.14786e-40	.	no_gene_found	-1	no_gene_found
3968172	6	32614268	rs9273258	A	G	Y	A	G	0.334493	N	ADD	273115	0.832858	0.0137474	-13.3037	2.20159e-40	.	no_gene_found	-1	no_gene_found
3963534	6	32396108	rs542716857	AC	A	Y	AC	A	0.330857	N	ADD	270528	0.831139	0.0139035	-13.303	2.22357e-40	.	no_gene_found	-1	no_gene_found
3965239	6	32560025	rs36096565	A	G	Y	G	A	0.20748	N	ADD	249586	1.2303	0.0155881	13.2958	2.44711e-40	.	no_gene_found	-1	no_gene_found
3967976	6	32610270	rs9272776	T	C	Y	T	C	0.333306	N	ADD	272707	0.832797	0.0137657	-13.2914	2.59678e-40	.	no_gene_found	-1	no_gene_found
5965976	9	100533317	9:100533317_ACT_A	ACT	A	Y	ACT	A	0.39119	N	ADD	269521	0.83854	0.0132554	-13.2847	2.84164e-40	.	no_gene_found	-1	no_gene_found
3968465	6	32627260	rs9273411	G	A	Y	A	G	0.486109	N	ADD	273657	1.18225	0.0126123	13.2742	3.26701e-40	.	no_gene_found	-1	no_gene_found
3967991	6	32610535	rs1130116	A	C	Y	A	C	0.33349	N	ADD	272618	0.833038	0.0137668	-13.2693	3.48858e-40	.	no_gene_found	-1	no_gene_found
3967748	6	32606949	rs9272547	T	C	Y	T	C	0.33879	N	ADD	273507	0.834196	0.0136723	-13.2594	3.98021e-40	.	no_gene_found	-1	no_gene_found
3967955	6	32609873	rs707950	G	C	Y	G	C	0.333867	N	ADD	271506	0.833177	0.0137821	-13.2425	4.98534e-40	.	no_gene_found	-1	no_gene_found
3967763	6	32607141	rs9272561	G	A	Y	G	A	0.338691	N	ADD	273509	0.83442	0.013671	-13.241	5.08529e-40	.	no_gene_found	-1	no_gene_found
3967764	6	32607151	rs9272562	A	G	Y	A	G	0.338883	N	ADD	273240	0.834686	0.0136763	-13.2126	7.41742e-40	.	no_gene_found	-1	no_gene_found
3967927	6	32609379	rs9272718	C	T	Y	C	T	0.334622	N	ADD	270271	0.833217	0.0138141	-13.2083	7.85664e-40	.	no_gene_found	-1	no_gene_found
3953935	6	31109222	rs35590798	C	CA	Y	C	CA	0.48713	N	ADD	270668	0.845015	0.0127755	-13.1815	1.12155e-39	.	no_gene_found	-1	no_gene_found
3967507	6	32602482	rs3104369	T	C	Y	T	C	0.229827	N	ADD	273497	0.81263	0.0157595	-13.1654	1.38859e-39	.	no_gene_found	-1	no_gene_found
3968010	6	32610825	rs7142	A	G	Y	A	G	0.336052	N	ADD	269324	0.83359	0.0138253	-13.1652	1.39183e-39	.	no_gene_found	-1	no_gene_found
3953905	6	31106893	rs1265094	A	G	Y	A	G	0.478936	N	ADD	271912	0.846186	0.0126906	-13.1606	1.47824e-39	.	no_gene_found	-1	no_gene_found
3965242	6	32560209	rs35395738	T	C	Y	C	T	0.202337	N	ADD	256918	1.22536	0.0154633	13.1429	1.86825e-39	.	no_gene_found	-1	no_gene_found
3970483	6	32674059	rs3134968	A	G	Y	A	G	0.229275	N	ADD	251399	0.804288	0.0165848	-13.1324	2.14868e-39	.	no_gene_found	-1	no_gene_found
3966532	6	32586992	rs9271369	G	T	Y	G	T	0.296554	N	ADD	273997	0.829307	0.0142796	-13.1071	2.99844e-39	.	no_gene_found	-1	no_gene_found
3966533	6	32586995	rs9271370	C	T	Y	C	T	0.296554	N	ADD	273997	0.829307	0.0142796	-13.1071	2.99844e-39	.	no_gene_found	-1	no_gene_found
3965594	6	32570070	rs113354454	C	CCAAA	Y	C	CCAAA	0.435383	N	ADD	268266	0.84381	0.0129764	-13.0875	3.88406e-39	.	no_gene_found	-1	no_gene_found
3968083	6	32612397	rs6927022	A	G	Y	A	G	0.488407	N	ADD	257968	0.842642	0.0131004	-13.0693	4.93145e-39	.	no_gene_found	-1	no_gene_found
3967184	6	32597022	rs3129769	G	A	Y	A	G	0.189081	N	ADD	271125	1.22165	0.0153269	13.0622	5.41683e-39	.	no_gene_found	-1	no_gene_found
3966554	6	32587350	rs1281932	G	A	Y	A	G	0.197752	N	ADD	262688	1.22107	0.0153736	12.9914	1.36824e-38	.	no_gene_found	-1	no_gene_found
3968305	6	32620909	rs17843625	A	G	Y	A	G	0.481162	N	ADD	252871	0.842446	0.0132107	-12.9777	1.63643e-38	.	no_gene_found	-1	no_gene_found
3965735	6	32573265	rs601148	G	T	Y	T	G	0.192022	N	ADD	266379	1.22214	0.0154602	12.9757	1.68051e-38	.	no_gene_found	-1	no_gene_found
3966295	6	32583027	rs3129753	G	C	Y	C	G	0.188656	N	ADD	270657	1.22047	0.0153664	12.9659	1.90961e-38	.	no_gene_found	-1	no_gene_found
3966310	6	32583206	rs6941395	G	A	Y	A	G	0.188646	N	ADD	270647	1.22023	0.0153675	12.9519	2.29091e-38	.	no_gene_found	-1	no_gene_found
3969920	6	32658933	rs9275218	C	G	Y	G	C	0.338466	N	ADD	272886	1.18322	0.0130434	12.8986	4.58201e-38	.	no_gene_found	-1	no_gene_found
3969910	6	32658748	rs9275216	A	T	Y	T	A	0.338462	N	ADD	273415	1.18295	0.0130275	12.8966	4.70155e-38	.	no_gene_found	-1	no_gene_found
3963580	6	32404065	rs3129866	G	C	Y	G	C	0.335997	N	ADD	274062	0.838048	0.0137023	-12.8941	4.85692e-38	.	no_gene_found	-1	no_gene_found
3969905	6	32658677	rs9275215	T	C	Y	C	T	0.335713	N	ADD	272383	1.18328	0.0130797	12.8664	6.95495e-38	.	no_gene_found	-1	no_gene_found
3966637	6	32588245	rs9271441	T	C	Y	T	C	0.380099	N	ADD	269430	0.842688	0.0133073	-12.862	7.36112e-38	.	no_gene_found	-1	no_gene_found
3969665	6	32652620	rs9275160	G	A	Y	A	G	0.341296	N	ADD	273409	1.18203	0.0130061	12.8582	7.73576e-38	.	no_gene_found	-1	no_gene_found
3963560	6	32400088	rs984778	C	T	Y	C	T	0.335735	N	ADD	274215	0.838372	0.0137116	-12.8572	7.83725e-38	.	no_gene_found	-1	no_gene_found
3963585	6	32404859	rs2395173	A	G	Y	A	G	0.335696	N	ADD	274214	0.838555	0.0136968	-12.8552	8.03714e-38	.	no_gene_found	-1	no_gene_found
3963553	6	32398853	rs11339089	T	TA	Y	T	TA	0.335759	N	ADD	274140	0.83857	0.013697	-12.8537	8.20096e-38	.	no_gene_found	-1	no_gene_found
3963591	6	32405671	rs3129869	A	C	Y	A	C	0.335715	N	ADD	274182	0.838629	0.0136964	-12.8491	8.69858e-38	.	no_gene_found	-1	no_gene_found
3963588	6	32405192	rs3135395	T	G	Y	T	G	0.335689	N	ADD	274215	0.838634	0.0136962	-12.8489	8.72715e-38	.	no_gene_found	-1	no_gene_found
3963590	6	32405362	rs2395178	G	C	Y	G	C	0.335711	N	ADD	274187	0.838647	0.0136964	-12.8476	8.87516e-38	.	no_gene_found	-1	no_gene_found
3963578	6	32403941	rs3135397	A	T	Y	A	T	0.335698	N	ADD	274212	0.83871	0.0136963	-12.8422	9.51726e-38	.	no_gene_found	-1	no_gene_found
3963570	6	32401829	rs3135336	G	A	Y	G	A	0.335699	N	ADD	274213	0.838766	0.0136956	-12.838	1.00457e-37	.	no_gene_found	-1	no_gene_found
3963552	6	32398781	rs3129854	G	C	Y	G	C	0.335848	N	ADD	274076	0.838892	0.0136974	-12.8253	1.18296e-37	.	no_gene_found	-1	no_gene_found
3963571	6	32401845	rs3135335	C	G	Y	C	G	0.335764	N	ADD	274215	0.839045	0.0136945	-12.8147	1.35599e-37	.	no_gene_found	-1	no_gene_found
3957001	6	31302718	rs9265745	A	G	Y	G	A	0.40813	N	ADD	269202	1.17749	0.0127566	12.8081	1.47719e-37	.	no_gene_found	-1	no_gene_found
5966340	9	100637859	rs10123699	A	G	Y	A	G	0.363923	N	ADD	274043	0.842954	0.0133656	-12.7823	2.05769e-37	.	no_gene_found	-1	no_gene_found
3965310	6	32561527	rs34535888	T	C	Y	C	T	0.192571	N	ADD	273546	1.21394	0.015189	12.7638	2.61062e-37	.	no_gene_found	-1	no_gene_found
3968679	6	32630362	rs9274172	C	G	Y	C	G	0.41536	N	ADD	270687	0.846738	0.0130354	-12.7625	2.65523e-37	.	no_gene_found	-1	no_gene_found
5966336	9	100636398	rs925487	C	T	Y	C	T	0.363968	N	ADD	274087	0.843235	0.0133644	-12.7586	2.79315e-37	.	no_gene_found	-1	no_gene_found
5966332	9	100635780	rs10759981	A	G	Y	A	G	0.363951	N	ADD	274104	0.843328	0.0133639	-12.7507	3.08926e-37	.	no_gene_found	-1	no_gene_found
5966329	9	100634579	rs1955143	A	T	Y	A	T	0.36395	N	ADD	274105	0.843331	0.0133639	-12.7505	3.0992e-37	.	no_gene_found	-1	no_gene_found
3967371	6	32600003	rs3104376	T	C	Y	T	C	0.208299	N	ADD	273991	0.811388	0.0163961	-12.7475	3.22076e-37	.	no_gene_found	-1	no_gene_found
3966225	6	32581740	rs149839148	AT	A	Y	A	AT	0.194529	N	ADD	272124	1.21351	0.0151986	12.7323	3.90992e-37	.	no_gene_found	-1	no_gene_found
5966313	9	100631799	9:100631799_CCAAA_C	CCAAA	C	Y	CCAAA	C	0.364072	N	ADD	274049	0.843536	0.0133643	-12.7319	3.93318e-37	.	no_gene_found	-1	no_gene_found
5966353	9	100639275	rs10984103	A	C	Y	A	C	0.36388	N	ADD	273975	0.843527	0.0133666	-12.7305	4.00217e-37	.	no_gene_found	-1	no_gene_found
5966325	9	100633386	rs10818175	T	C	Y	T	C	0.364021	N	ADD	274090	0.843633	0.0133643	-12.7233	4.38813e-37	.	no_gene_found	-1	no_gene_found
5966352	9	100639065	rs12342417	G	A	Y	G	A	0.363876	N	ADD	273993	0.843616	0.0133661	-12.7231	4.40211e-37	.	no_gene_found	-1	no_gene_found
5966366	9	100645728	rs2120264	A	G	Y	A	G	0.363926	N	ADD	272880	0.843387	0.0133917	-12.719	4.63468e-37	.	no_gene_found	-1	no_gene_found
5966327	9	100634150	rs752847755	CAG	C	Y	CAG	C	0.363645	N	ADD	273675	0.843553	0.0133762	-12.719	4.63701e-37	.	no_gene_found	-1	no_gene_found
3966273	6	32582650	rs3104413	C	G	Y	G	C	0.194275	N	ADD	274215	1.21241	0.0151459	12.7172	4.74821e-37	.	no_gene_found	-1	no_gene_found
3967379	6	32600101	rs3104375	G	C	Y	C	G	0.193484	N	ADD	274121	1.21268	0.0151644	12.7161	4.81271e-37	.	no_gene_found	-1	no_gene_found
5966331	9	100634751	rs1955145	C	A	Y	C	A	0.364023	N	ADD	274105	0.843758	0.0133621	-12.7143	4.92464e-37	.	no_gene_found	-1	no_gene_found
5966330	9	100634589	rs1955144	A	G	Y	A	G	0.364023	N	ADD	274106	0.843757	0.0133622	-12.7143	4.92642e-37	.	no_gene_found	-1	no_gene_found
5966304	9	100629827	rs4582663	T	G	Y	T	G	0.364542	N	ADD	273558	0.843646	0.0133742	-12.7128	5.02283e-37	.	no_gene_found	-1	no_gene_found
3965832	6	32574896	rs7770010	G	A	Y	A	G	0.193105	N	ADD	273833	1.2129	0.0151833	12.7125	5.03885e-37	.	no_gene_found	-1	no_gene_found
5966286	9	100624259	rs12343182	G	C	Y	G	C	0.363886	N	ADD	274079	0.843764	0.0133635	-12.7124	5.04612e-37	.	no_gene_found	-1	no_gene_found
3965270	6	32560695	rs34928543	G	C	Y	C	G	0.193143	N	ADD	273109	1.21307	0.0151944	12.7122	5.06142e-37	.	no_gene_found	-1	no_gene_found
5966293	9	100627562	rs13299924	C	T	Y	C	T	0.363997	N	ADD	274083	0.843773	0.013363	-12.7121	5.06332e-37	.	no_gene_found	-1	no_gene_found
5966298	9	100628707	rs2417576	C	T	Y	C	T	0.363996	N	ADD	274083	0.843776	0.013363	-12.7118	5.08251e-37	.	no_gene_found	-1	no_gene_found
3966300	6	32583099	rs6605556	A	G	Y	G	A	0.186143	N	ADD	269835	1.2175	0.0154817	12.7118	5.08379e-37	.	no_gene_found	-1	no_gene_found
5966295	9	100628238	rs10120412	T	C	Y	T	C	0.363996	N	ADD	274083	0.843776	0.0133631	-12.7117	5.08974e-37	.	no_gene_found	-1	no_gene_found
5966296	9	100628268	rs10122541	G	A	Y	G	A	0.363996	N	ADD	274083	0.843776	0.0133631	-12.7117	5.08974e-37	.	no_gene_found	-1	no_gene_found
5966292	9	100626884	rs7860144	A	G	Y	A	G	0.363997	N	ADD	274079	0.843777	0.013363	-12.7117	5.09163e-37	.	no_gene_found	-1	no_gene_found
5966312	9	100631662	rs7037175	G	C	Y	G	C	0.364016	N	ADD	274102	0.843798	0.0133624	-12.7104	5.17481e-37	.	no_gene_found	-1	no_gene_found
5966310	9	100631298	rs1443436	T	A	Y	T	A	0.364015	N	ADD	274100	0.8438	0.0133624	-12.7103	5.18604e-37	.	no_gene_found	-1	no_gene_found
5966297	9	100628642	rs2417575	G	A	Y	G	A	0.364015	N	ADD	274075	0.8438	0.0133632	-12.7095	5.239e-37	.	no_gene_found	-1	no_gene_found
3958810	6	31429927	rs3094228	T	C	Y	C	T	0.196855	N	ADD	274215	1.21132	0.0150841	12.7093	5.24883e-37	.	no_gene_found	-1	no_gene_found
3965848	6	32575099	rs7761182	G	T	Y	T	G	0.193384	N	ADD	273955	1.21258	0.0151732	12.7034	5.66487e-37	.	no_gene_found	-1	no_gene_found
3965323	6	32561681	rs34647096	G	A	Y	A	G	0.19318	N	ADD	273486	1.2127	0.0151826	12.7023	5.74278e-37	.	no_gene_found	-1	no_gene_found
3966058	6	32578772	rs504594	C	A	Y	A	C	0.192716	N	ADD	273665	1.21303	0.0152052	12.7008	5.85172e-37	.	no_gene_found	-1	no_gene_found
3966015	6	32577973	rs532965	T	G	Y	G	T	0.193618	N	ADD	274215	1.21234	0.0151626	12.699	5.98657e-37	.	no_gene_found	-1	no_gene_found
3958812	6	31430721	rs3099840	A	G	Y	G	A	0.196746	N	ADD	274173	1.21112	0.0150837	12.699	5.98945e-37	.	no_gene_found	-1	no_gene_found
3965307	6	32561468	6:32561468_TA_T	TA	T	Y	T	TA	0.192769	N	ADD	273636	1.2127	0.0151881	12.6972	6.12735e-37	.	no_gene_found	-1	no_gene_found
3965300	6	32561334	rs35265698	C	G	Y	G	C	0.193116	N	ADD	273150	1.21266	0.0151912	12.6929	6.47718e-37	.	no_gene_found	-1	no_gene_found
3966152	6	32580617	rs3997872	T	A	Y	A	T	0.192771	N	ADD	273688	1.21286	0.0152037	12.6928	6.47948e-37	.	no_gene_found	-1	no_gene_found
3965820	6	32574742	rs515185	T	A	Y	A	T	0.193403	N	ADD	273874	1.21238	0.0151735	12.6923	6.52071e-37	.	no_gene_found	-1	no_gene_found
3965306	6	32561466	rs35294087	A	G	Y	G	A	0.193135	N	ADD	273149	1.21263	0.0151916	12.6906	6.66908e-37	.	no_gene_found	-1	no_gene_found
3965267	6	32560631	rs35118762	C	T	Y	T	C	0.193259	N	ADD	273364	1.21257	0.015188	12.6904	6.68483e-37	.	no_gene_found	-1	no_gene_found
3966242	6	32582189	rs3129751	A	C	Y	C	A	0.192751	N	ADD	273682	1.2128	0.0152039	12.6897	6.74581e-37	.	no_gene_found	-1	no_gene_found
3965203	6	32558766	rs367562112	A	AACAG	Y	AACAG	A	0.172195	N	ADD	259043	1.22961	0.0162891	12.6893	6.77931e-37	.	no_gene_found	-1	no_gene_found
3967295	6	32598854	rs3104381	G	A	Y	A	G	0.193556	N	ADD	274022	1.21218	0.0151677	12.6863	7.03971e-37	.	no_gene_found	-1	no_gene_found
3965311	6	32561565	rs34553045	T	C	Y	C	T	0.164725	N	ADD	258234	1.23305	0.016515	12.6848	7.18315e-37	.	no_gene_found	-1	no_gene_found
3965207	6	32559007	rs9270475	A	T	Y	T	A	0.235035	N	ADD	254447	1.2083	0.0149296	12.6735	8.28949e-37	.	no_gene_found	-1	no_gene_found
3965228	6	32559825	rs34855541	A	G	Y	G	A	0.193157	N	ADD	272978	1.21241	0.0151985	12.673	8.35053e-37	.	no_gene_found	-1	no_gene_found
1526769	2	204734487	rs231779	C	T	Y	T	C	0.378672	N	ADD	274215	1.17545	0.0127556	12.6728	8.37184e-37	.	CTLA4	4866	cytotoxic T-lymphocyte associated protein 4
3967003	6	32593627	rs9271732	G	A	Y	G	A	0.217495	N	ADD	272643	0.815164	0.0161302	-12.6697	8.70435e-37	.	no_gene_found	-1	no_gene_found
3965297	6	32561283	rs35525122	C	A	Y	A	C	0.192956	N	ADD	273783	1.21196	0.0151812	12.663	9.47483e-37	.	no_gene_found	-1	no_gene_found
3967944	6	32609545	rs34965214	C	T	Y	T	C	0.189956	N	ADD	264575	1.21781	0.0155626	12.6619	9.61052e-37	.	no_gene_found	-1	no_gene_found
5966320	9	100632606	rs7868534	G	A	Y	G	A	0.363624	N	ADD	273755	0.844249	0.0133721	-12.6613	9.68879e-37	.	no_gene_found	-1	no_gene_found
3966863	6	32591588	rs9271608	A	G	Y	G	A	0.193393	N	ADD	274009	1.21181	0.0151741	12.6608	9.75402e-37	.	no_gene_found	-1	no_gene_found
5966364	9	100644939	rs4743142	G	A	Y	G	A	0.364012	N	ADD	273182	0.844216	0.0133805	-12.6562	1.03339e-36	.	no_gene_found	-1	no_gene_found
3966605	6	32587852	rs9271420	A	G	Y	A	G	0.378099	N	ADD	269144	0.845017	0.0133088	-12.6532	1.07443e-36	.	no_gene_found	-1	no_gene_found
3965318	6	32561638	rs35371668	C	T	Y	T	C	0.172792	N	ADD	262617	1.22574	0.0160908	12.6499	1.12013e-36	.	no_gene_found	-1	no_gene_found
3966556	6	32587375	rs9271382	G	A	Y	G	A	0.372058	N	ADD	273734	0.845489	0.0132794	-12.6391	1.28533e-36	.	no_gene_found	-1	no_gene_found
3966316	6	32583357	rs6931277	A	T	Y	T	A	0.193571	N	ADD	274065	1.21126	0.0151704	12.6337	1.37697e-36	.	no_gene_found	-1	no_gene_found
3967586	6	32603798	rs1391371	A	T	Y	T	A	0.205323	N	ADD	272926	1.20695	0.0149039	12.6204	1.6299e-36	.	no_gene_found	-1	no_gene_found
1526790	2	204742934	rs11571302	G	T	Y	T	G	0.475631	N	ADD	272848	0.852142	0.0126793	-12.6192	1.65537e-36	.	no_gene_found	-1	no_gene_found
3967246	6	32598067	rs2395519	A	C	Y	C	A	0.193898	N	ADD	272806	1.21132	0.0151919	12.6191	1.65767e-36	.	no_gene_found	-1	no_gene_found
5966360	9	100641771	rs756396839	CCACCA	C	Y	CCACCA	C	0.363637	N	ADD	273153	0.844611	0.0133852	-12.6168	1.70512e-36	.	no_gene_found	-1	no_gene_found
5966271	9	100619719	rs12347191	C	T	Y	C	T	0.387731	N	ADD	273250	0.847043	0.0131574	-12.6167	1.70738e-36	.	no_gene_found	-1	no_gene_found
1526792	2	204743409	rs7565213	G	A	Y	A	G	0.475551	N	ADD	272815	0.852178	0.0126791	-12.616	1.72291e-36	.	no_gene_found	-1	no_gene_found
3965489	6	32568146	rs35117964	A	G	Y	G	A	0.177772	N	ADD	257495	1.22635	0.0161756	12.614	1.76714e-36	.	no_gene_found	-1	no_gene_found
1526782	2	204739823	rs231724	A	G	Y	G	A	0.382286	N	ADD	273354	1.17459	0.0127601	12.6113	1.83014e-36	.	no_gene_found	-1	no_gene_found
3967891	6	32608998	rs34763586	T	C	Y	C	T	0.172644	N	ADD	256032	1.22938	0.0163772	12.6095	1.87277e-36	.	no_gene_found	-1	no_gene_found
3967133	6	32596203	rs2133036	C	T	Y	T	C	0.194516	N	ADD	270841	1.21168	0.0152308	12.6066	1.94265e-36	.	no_gene_found	-1	no_gene_found
3965609	6	32570311	rs34039593	T	G	Y	G	T	0.192827	N	ADD	273387	1.21125	0.015203	12.6062	1.95066e-36	.	no_gene_found	-1	no_gene_found
3965404	6	32566398	rs2760985	G	A	Y	A	G	0.192969	N	ADD	273399	1.21106	0.0151968	12.6013	2.07609e-36	.	no_gene_found	-1	no_gene_found
3966997	6	32593566	rs9271726	T	G	Y	G	T	0.206837	N	ADD	273873	1.20574	0.0148473	12.6012	2.07869e-36	.	no_gene_found	-1	no_gene_found
3967983	6	32610401	rs9272785	G	A	Y	A	G	0.181365	N	ADD	258824	1.22413	0.016051	12.5994	2.12654e-36	.	no_gene_found	-1	no_gene_found
1526785	2	204740446	rs761159067	CAAGG	C	Y	C	CAAGG	0.326281	N	ADD	272178	1.18005	0.0131448	12.5948	2.25629e-36	.	no_gene_found	-1	no_gene_found
3967790	6	32607370	rs35248896	C	T	Y	T	C	0.194626	N	ADD	266393	1.21311	0.0153411	12.593	2.30846e-36	.	no_gene_found	-1	no_gene_found
1526781	2	204739781	rs231723	A	G	Y	G	A	0.382339	N	ADD	273382	1.1743	0.0127597	12.5923	2.32852e-36	.	no_gene_found	-1	no_gene_found
3965741	6	32573415	rs601945	A	G	Y	G	A	0.1924	N	ADD	273202	1.21131	0.0152257	12.5909	2.36895e-36	.	no_gene_found	-1	no_gene_found
3966795	6	32590637	rs9271579	T	A	Y	A	T	0.202175	N	ADD	271347	1.20855	0.015047	12.5887	2.43722e-36	.	no_gene_found	-1	no_gene_found
3966574	6	32587510	rs9271399	C	T	Y	C	T	0.37247	N	ADD	272637	0.845876	0.0132994	-12.5858	2.52901e-36	.	no_gene_found	-1	no_gene_found
3967762	6	32607126	rs41268942	A	G	Y	G	A	0.206689	N	ADD	273415	1.20565	0.0148638	12.5823	2.64187e-36	.	no_gene_found	-1	no_gene_found
3965436	6	32567256	rs687308	C	T	Y	T	C	0.19309	N	ADD	273432	1.21063	0.0151976	12.5772	2.81755e-36	.	no_gene_found	-1	no_gene_found
1526799	2	204745003	rs11571297	T	C	Y	C	T	0.489945	N	ADD	267937	0.851792	0.0127543	-12.5771	2.82181e-36	.	no_gene_found	-1	no_gene_found
3965648	6	32571122	rs2647066	C	T	Y	T	C	0.192944	N	ADD	273494	1.21061	0.0152006	12.5737	2.94787e-36	.	no_gene_found	-1	no_gene_found
3966798	6	32590641	rs9271580	T	G	Y	G	T	0.206051	N	ADD	273695	1.20563	0.0148729	12.5736	2.94903e-36	.	no_gene_found	-1	no_gene_found
3967226	6	32597812	rs2395518	T	C	Y	C	T	0.192229	N	ADD	271411	1.21166	0.0152708	12.5725	2.99077e-36	.	no_gene_found	-1	no_gene_found
3968216	6	32615421	rs7745002	A	G	Y	G	A	0.4991	N	ADD	247898	1.18221	0.0133155	12.5705	3.06648e-36	.	no_gene_found	-1	no_gene_found
3965446	6	32567349	rs9270706	G	A	Y	G	A	0.241374	N	ADD	266066	0.822107	0.0155875	-12.5668	3.21325e-36	.	no_gene_found	-1	no_gene_found
3966830	6	32591213	rs9271594	A	G	Y	G	A	0.193438	N	ADD	274065	1.21009	0.015178	12.5637	3.34531e-36	.	no_gene_found	-1	no_gene_found
3967938	6	32609479	rs35874654	C	A	Y	A	C	0.206114	N	ADD	273269	1.20542	0.0148722	12.5624	3.39737e-36	.	no_gene_found	-1	no_gene_found
3965751	6	32573562	rs602457	T	C	Y	C	T	0.155932	N	ADD	252989	1.23916	0.0170726	12.56	3.5028e-36	.	no_gene_found	-1	no_gene_found
3965391	6	32566041	rs113134061	T	TCCTC	Y	TCCTC	T	0.192121	N	ADD	273333	1.21079	0.0152288	12.5598	3.50998e-36	.	no_gene_found	-1	no_gene_found
3965829	6	32574868	rs7760841	C	T	Y	T	C	0.157368	N	ADD	253002	1.23836	0.017023	12.5587	3.55949e-36	.	no_gene_found	-1	no_gene_found
1526794	2	204743801	rs231729	T	A	Y	A	T	0.330925	N	ADD	272749	1.1786	0.013085	12.5583	3.58123e-36	.	no_gene_found	-1	no_gene_found
5966273	9	100620077	rs35828132	A	ACCGG	Y	A	ACCGG	0.388136	N	ADD	272515	0.847556	0.013175	-12.5539	3.78249e-36	.	no_gene_found	-1	no_gene_found
3967949	6	32609722	rs9272742	C	T	Y	T	C	0.206787	N	ADD	272346	1.20522	0.0148715	12.5515	3.90191e-36	.	no_gene_found	-1	no_gene_found
1526789	2	204741550	rs231727	G	A	Y	A	G	0.326556	N	ADD	272737	1.17902	0.0131262	12.5464	4.15792e-36	.	no_gene_found	-1	no_gene_found
3967751	6	32606987	rs41268940	T	G	Y	G	T	0.208012	N	ADD	268826	1.20591	0.0149244	12.5457	4.1949e-36	.	no_gene_found	-1	no_gene_found
3968892	6	32633676	rs9274473	C	T	Y	C	T	0.40142	N	ADD	264049	0.846059	0.013325	-12.5453	4.21741e-36	.	no_gene_found	-1	no_gene_found
5966307	9	100630894	9:100630894_TA_T	TA	T	Y	TA	T	0.354293	N	ADD	266813	0.84273	0.0136395	-12.5451	4.22751e-36	.	no_gene_found	-1	no_gene_found
1526787	2	204740866	rs231726	C	T	Y	T	C	0.326504	N	ADD	272874	1.17887	0.0131235	12.5391	4.56218e-36	.	no_gene_found	-1	no_gene_found
1526786	2	204740675	rs231725	G	A	Y	A	G	0.326582	N	ADD	272896	1.17887	0.0131235	12.5389	4.57511e-36	.	no_gene_found	-1	no_gene_found
1526788	2	204741166	rs1427676	C	T	Y	C	T	0.331032	N	ADD	272851	1.17813	0.0130833	12.5292	5.16498e-36	.	no_gene_found	-1	no_gene_found
3965375	6	32565601	rs2760983	A	G	Y	G	A	0.188314	N	ADD	270837	1.21316	0.0154248	12.5272	5.30127e-36	.	no_gene_found	-1	no_gene_found
5966226	9	100609230	rs7873389	C	T	Y	C	T	0.38846	N	ADD	274215	0.848419	0.0131259	-12.5235	5.5563e-36	.	no_gene_found	-1	no_gene_found
3966101	6	32579643	rs6917729	T	A	Y	A	T	0.194	N	ADD	273389	1.20941	0.0151842	12.5215	5.69344e-36	.	no_gene_found	-1	no_gene_found
3967899	6	32609097	rs1129738	T	C	Y	C	T	0.246664	N	ADD	259397	1.19872	0.0144766	12.5207	5.75081e-36	.	no_gene_found	-1	no_gene_found
5966211	9	100603008	rs10818124	C	T	Y	C	T	0.388312	N	ADD	273597	0.848318	0.0131433	-12.5159	6.11258e-36	.	no_gene_found	-1	no_gene_found
5966204	9	100600635	rs7847126	A	C	Y	A	C	0.388308	N	ADD	273546	0.848327	0.0131436	-12.5148	6.19447e-36	.	no_gene_found	-1	no_gene_found
5966200	9	100599493	rs4743135	C	T	Y	C	T	0.388303	N	ADD	273540	0.84833	0.0131438	-12.5143	6.23704e-36	.	no_gene_found	-1	no_gene_found
5966201	9	100599969	rs7049054	T	G	Y	T	G	0.388301	N	ADD	273543	0.848336	0.0131437	-12.5139	6.26527e-36	.	no_gene_found	-1	no_gene_found
5966205	9	100600702	rs7860598	G	A	Y	G	A	0.388299	N	ADD	273556	0.848338	0.0131438	-12.5136	6.29285e-36	.	no_gene_found	-1	no_gene_found
3965671	6	32571961	rs17425622	T	C	Y	C	T	0.193948	N	ADD	269828	1.21041	0.0152603	12.5133	6.31152e-36	.	no_gene_found	-1	no_gene_found
5966202	9	100600241	rs7018683	T	C	Y	T	C	0.3883	N	ADD	273546	0.848341	0.0131438	-12.5133	6.31376e-36	.	no_gene_found	-1	no_gene_found
3963496	6	32389997	rs4496841	C	T	Y	C	T	0.289266	N	ADD	273724	0.835119	0.0144001	-12.5124	6.38293e-36	.	no_gene_found	-1	no_gene_found
3967813	6	32607627	rs41269944	C	T	Y	T	C	0.200851	N	ADD	269209	1.20823	0.0151177	12.5122	6.39919e-36	.	no_gene_found	-1	no_gene_found
5966213	9	100604213	rs7040492	A	G	Y	A	G	0.388304	N	ADD	273614	0.848364	0.0131428	-12.5122	6.40162e-36	.	no_gene_found	-1	no_gene_found
5966194	9	100598568	rs4743134	C	A	Y	C	A	0.388314	N	ADD	273512	0.848363	0.0131444	-12.5107	6.52376e-36	.	no_gene_found	-1	no_gene_found
3965305	6	32561465	rs34350244	C	T	Y	T	C	0.194391	N	ADD	266998	1.2111	0.0153101	12.5101	6.5774e-36	.	no_gene_found	-1	no_gene_found
5966220	9	100607837	rs2401639	T	C	Y	T	C	0.388411	N	ADD	273749	0.848437	0.0131393	-12.509	6.66324e-36	.	no_gene_found	-1	no_gene_found
3967492	6	32602137	rs3104371	C	G	Y	G	C	0.205781	N	ADD	273509	1.2047	0.0148906	12.5068	6.8545e-36	.	no_gene_found	-1	no_gene_found
3967526	6	32602787	rs9272241	G	A	Y	A	G	0.234144	N	ADD	273494	1.19622	0.0143259	12.5067	6.85845e-36	.	no_gene_found	-1	no_gene_found
3967544	6	32603169	rs9272256	T	C	Y	C	T	0.234218	N	ADD	273431	1.19613	0.0143218	12.5049	7.02025e-36	.	no_gene_found	-1	no_gene_found
5966219	9	100607497	rs6478437	A	G	Y	A	G	0.388402	N	ADD	273733	0.848483	0.0131395	-12.5047	7.03846e-36	.	no_gene_found	-1	no_gene_found
5966261	9	100617021	rs3021526	C	T	Y	C	T	0.388153	N	ADD	274093	0.848628	0.0131282	-12.5025	7.23583e-36	.	FOXE1	1118	forkhead box E1
3967525	6	32602779	rs9272240	G	A	Y	A	G	0.23414	N	ADD	273492	1.19612	0.0143256	12.5012	7.35707e-36	.	no_gene_found	-1	no_gene_found
3967523	6	32602777	rs9272238	C	T	Y	T	C	0.234141	N	ADD	273493	1.19612	0.0143256	12.5009	7.37911e-36	.	no_gene_found	-1	no_gene_found
5966188	9	100596439	rs7043885	C	T	Y	C	T	0.388348	N	ADD	273543	0.848503	0.0131418	-12.5007	7.40128e-36	.	no_gene_found	-1	no_gene_found
5966229	9	100610348	rs10818133	C	G	Y	C	G	0.388428	N	ADD	274176	0.848698	0.0131251	-12.4991	7.54794e-36	.	no_gene_found	-1	no_gene_found
5966230	9	100610382	rs12341377	C	G	Y	C	G	0.388428	N	ADD	274176	0.848698	0.0131251	-12.4991	7.54794e-36	.	no_gene_found	-1	no_gene_found
5966225	9	100608980	rs13288000	T	C	Y	T	C	0.38841	N	ADD	274200	0.84875	0.0131249	-12.4946	7.9874e-36	.	no_gene_found	-1	no_gene_found
5966262	9	100617479	rs1443434	G	T	Y	G	T	0.388133	N	ADD	274080	0.848734	0.0131283	-12.4928	8.17527e-36	.	no_gene_found	-1	no_gene_found
3965413	6	32566635	rs2454139	G	C	Y	C	G	0.178877	N	ADD	264397	1.21988	0.0159138	12.4891	8.56339e-36	.	no_gene_found	-1	no_gene_found
3969604	6	32651540	rs17212223	C	T	Y	T	C	0.181799	N	ADD	257375	1.22014	0.0159328	12.488	8.68575e-36	.	no_gene_found	-1	no_gene_found
5966402	9	100658318	rs7037324	A	G	Y	A	G	0.366293	N	ADD	273640	0.846514	0.0133457	-12.4855	8.95335e-36	.	no_gene_found	-1	no_gene_found
5966419	9	100667599	rs1561961	C	T	Y	C	T	0.366834	N	ADD	273561	0.846549	0.0133427	-12.4853	8.98135e-36	.	TRMO	17757	tRNA methyltransferase O
5966223	9	100608682	rs12348691	G	A	Y	G	A	0.388415	N	ADD	274199	0.848873	0.0131246	-12.4839	9.13721e-36	.	no_gene_found	-1	no_gene_found
5966263	9	100617583	rs1443435	T	C	Y	T	C	0.387641	N	ADD	273952	0.848798	0.0131334	-12.4822	9.33779e-36	.	no_gene_found	-1	no_gene_found
5966257	9	100615949	rs1867278	C	A	Y	C	A	0.38814	N	ADD	274124	0.848888	0.0131271	-12.4801	9.58267e-36	.	no_gene_found	-1	no_gene_found
5966258	9	100616066	rs1867280	G	C	Y	G	C	0.38814	N	ADD	274124	0.848888	0.0131271	-12.4801	9.58267e-36	.	no_gene_found	-1	no_gene_found
5966256	9	100615914	rs1867277	A	G	Y	A	G	0.388138	N	ADD	274124	0.84889	0.0131271	-12.4799	9.61018e-36	.	no_gene_found	-1	no_gene_found
5966234	9	100610859	rs10638868	A	ACTCCCT	Y	A	ACTCCCT	0.389506	N	ADD	273006	0.848705	0.0131466	-12.4781	9.83641e-36	.	no_gene_found	-1	no_gene_found
3968541	6	32628272	rs41270875	A	G	Y	G	A	0.187087	N	ADD	257212	1.21855	0.0158409	12.478	9.83784e-36	.	no_gene_found	-1	no_gene_found
3967793	6	32607403	rs9272580	A	G	Y	G	A	0.235693	N	ADD	271813	1.19594	0.0143433	12.4752	1.02e-35	.	no_gene_found	-1	no_gene_found
5966239	9	100612270	rs894673	A	T	Y	A	T	0.388145	N	ADD	274158	0.848969	0.0131264	-12.4735	1.04138e-35	.	no_gene_found	-1	no_gene_found
3953104	6	31010200	rs2508015	G	A	Y	A	G	0.400352	N	ADD	274215	1.17142	0.0126858	12.4719	1.06313e-35	.	no_gene_found	-1	no_gene_found
3967798	6	32607439	rs9272582	G	C	Y	C	G	0.235691	N	ADD	271816	1.19586	0.0143443	12.4695	1.0955e-35	.	no_gene_found	-1	no_gene_found
3967919	6	32609277	rs3188501	G	C	Y	C	G	0.233776	N	ADD	271820	1.19574	0.0143389	12.4674	1.12496e-35	.	no_gene_found	-1	no_gene_found
5966232	9	100610759	rs7851660	C	A	Y	C	A	0.38815	N	ADD	274145	0.849039	0.0131266	-12.4671	1.12834e-35	.	no_gene_found	-1	no_gene_found
5966246	9	100613956	rs10046805	G	A	Y	G	A	0.388161	N	ADD	274149	0.849052	0.0131259	-12.4665	1.13698e-35	.	no_gene_found	-1	no_gene_found
5966244	9	100613700	rs3758251	G	C	Y	G	C	0.388155	N	ADD	274144	0.849072	0.0131261	-12.4646	1.16482e-35	.	no_gene_found	-1	no_gene_found
5966254	9	100615117	rs907577	C	T	Y	C	T	0.388153	N	ADD	274151	0.849083	0.0131261	-12.4636	1.17882e-35	.	no_gene_found	-1	no_gene_found
3967836	6	32607890	rs9272616	C	G	Y	G	C	0.273144	N	ADD	248380	1.19736	0.014452	12.4634	1.18206e-35	.	no_gene_found	-1	no_gene_found
5966248	9	100614140	rs3758249	T	C	Y	T	C	0.38817	N	ADD	274125	0.84908	0.0131269	-12.4632	1.18573e-35	.	no_gene_found	-1	no_gene_found
5966255	9	100615553	rs13302470	A	G	Y	A	G	0.388148	N	ADD	274143	0.849098	0.0131258	-12.4625	1.19552e-35	.	no_gene_found	-1	no_gene_found
3967529	6	32602827	6:32602827_GCAGCCCCT_G	GCAGCCCCT	G	Y	G	GCAGCCCCT	0.234939	N	ADD	273952	1.19511	0.0143044	12.4603	1.22851e-35	.	no_gene_found	-1	no_gene_found
3969140	6	32637121	rs17211861	G	A	Y	A	G	0.178854	N	ADD	273475	1.21428	0.0155824	12.4597	1.23817e-35	.	no_gene_found	-1	no_gene_found
5966231	9	100610652	rs7851552	C	A	Y	C	A	0.388157	N	ADD	274138	0.849117	0.013127	-12.4597	1.23892e-35	.	no_gene_found	-1	no_gene_found
5966236	9	100611233	rs12348304	T	C	Y	T	C	0.388166	N	ADD	274153	0.849126	0.0131263	-12.4596	1.24059e-35	.	no_gene_found	-1	no_gene_found
3967952	6	32609806	rs707952	C	T	Y	T	C	0.235989	N	ADD	272812	1.19491	0.0142935	12.458	1.26489e-35	.	no_gene_found	-1	no_gene_found
3965328	6	32561935	rs188575117	A	C	Y	C	A	0.153744	N	ADD	250601	1.23907	0.0172075	12.4574	1.27514e-35	.	no_gene_found	-1	no_gene_found
3967943	6	32609525	rs35344500	A	C	Y	C	A	0.235653	N	ADD	274215	1.19436	0.0142608	12.4544	1.32309e-35	.	no_gene_found	-1	no_gene_found
3967462	6	32601688	rs9272188	C	G	Y	G	C	0.234432	N	ADD	273640	1.19524	0.0143204	12.454	1.33022e-35	.	no_gene_found	-1	no_gene_found
5966350	9	100638602	rs577883824	GT	G	Y	GT	G	0.358757	N	ADD	270894	0.845416	0.0134861	-12.4519	1.3663e-35	.	no_gene_found	-1	no_gene_found
3967530	6	32602857	rs9272243	A	G	Y	G	A	0.23501	N	ADD	273995	1.1949	0.0143017	12.4505	1.3889e-35	.	no_gene_found	-1	no_gene_found
3967531	6	32602860	rs9272244	G	T	Y	T	G	0.23501	N	ADD	273995	1.1949	0.0143017	12.4505	1.3889e-35	.	no_gene_found	-1	no_gene_found
3967547	6	32603236	rs9272260	T	A	Y	A	T	0.233427	N	ADD	272931	1.1957	0.0143558	12.4503	1.39383e-35	.	no_gene_found	-1	no_gene_found
3967512	6	32602602	rs9272230	C	A	Y	A	C	0.234827	N	ADD	273535	1.19491	0.0143029	12.4497	1.40302e-35	.	no_gene_found	-1	no_gene_found
3966528	6	32586908	rs9271367	G	A	Y	G	A	0.29201	N	ADD	274215	0.836925	0.0142993	-12.4496	1.40583e-35	.	no_gene_found	-1	no_gene_found
5966252	9	100614601	rs3758248	G	A	Y	G	A	0.388275	N	ADD	274115	0.849257	0.0131248	-12.4492	1.4122e-35	.	no_gene_found	-1	no_gene_found
3967840	6	32608041	rs9272626	A	C	Y	C	A	0.235188	N	ADD	274030	1.19481	0.0142989	12.4475	1.44382e-35	.	no_gene_found	-1	no_gene_found
5966269	9	100619090	rs202204950	TCTC	T	Y	TCTC	T	0.38562	N	ADD	271718	0.848462	0.0132047	-12.4448	1.49321e-35	.	no_gene_found	-1	no_gene_found
3967517	6	32602686	rs9272233	G	A	Y	A	G	0.23514	N	ADD	274115	1.19468	0.0142976	12.4411	1.56406e-35	.	no_gene_found	-1	no_gene_found
3967518	6	32602691	rs9272234	G	A	Y	A	G	0.23514	N	ADD	274115	1.19468	0.0142976	12.4411	1.56406e-35	.	no_gene_found	-1	no_gene_found
3967557	6	32603414	6:32603414_TG_T	TG	T	Y	T	TG	0.235172	N	ADD	274074	1.19458	0.0142975	12.4354	1.67815e-35	.	no_gene_found	-1	no_gene_found
3967559	6	32603417	rs115787103	T	A	Y	A	T	0.235172	N	ADD	274074	1.19458	0.0142975	12.4354	1.67815e-35	.	no_gene_found	-1	no_gene_found
5966274	9	100620412	rs4460498	T	C	Y	T	C	0.387855	N	ADD	273134	0.849161	0.0131563	-12.428	1.84162e-35	.	no_gene_found	-1	no_gene_found
3967702	6	32606243	6:32606243_GC_G	GC	G	Y	G	GC	0.235137	N	ADD	274051	1.19447	0.0142986	12.4279	1.84489e-35	.	no_gene_found	-1	no_gene_found
3969068	6	32636073	rs3828802	A	G	Y	A	G	0.417508	N	ADD	273880	0.851344	0.0129525	-12.4253	1.90464e-35	.	no_gene_found	-1	no_gene_found
3967572	6	32603658	rs9272279	T	C	Y	C	T	0.234554	N	ADD	273736	1.19466	0.0143173	12.4229	1.96273e-35	.	no_gene_found	-1	no_gene_found
3968180	6	32614361	rs9273270	C	T	Y	C	T	0.192205	N	ADD	273032	0.809824	0.0169821	-12.4213	2.00354e-35	.	no_gene_found	-1	no_gene_found
3967550	6	32603291	rs9272262	A	T	Y	T	A	0.23503	N	ADD	273925	1.19429	0.0143015	12.4152	2.16127e-35	.	no_gene_found	-1	no_gene_found
3967678	6	32605609	rs9272461	G	A	Y	A	G	0.2029	N	ADD	271483	1.20516	0.0150311	12.4152	2.16144e-35	.	no_gene_found	-1	no_gene_found
3967552	6	32603309	rs9272264	A	G	Y	G	A	0.235031	N	ADD	273926	1.19429	0.0143016	12.4148	2.17285e-35	.	no_gene_found	-1	no_gene_found
3967923	6	32609345	rs9272713	C	A	Y	A	C	0.233898	N	ADD	271375	1.19494	0.0143482	12.4123	2.24088e-35	.	no_gene_found	-1	no_gene_found
3967466	6	32601769	rs9272191	G	T	Y	T	G	0.236255	N	ADD	271472	1.19463	0.014329	12.411	2.27728e-35	.	no_gene_found	-1	no_gene_found
3967568	6	32603603	rs9272275	C	T	Y	T	C	0.227153	N	ADD	269138	1.19819	0.0145697	12.4103	2.29747e-35	.	no_gene_found	-1	no_gene_found
3967502	6	32602306	rs9272220	G	A	Y	A	G	0.235071	N	ADD	274151	1.19417	0.0142994	12.4094	2.32343e-35	.	no_gene_found	-1	no_gene_found
3967819	6	32607704	rs140734950	C	CA	Y	C	CA	0.196786	N	ADD	272774	0.811791	0.016803	-12.4093	2.32732e-35	.	no_gene_found	-1	no_gene_found
3967893	6	32609015	rs9272686	C	T	Y	T	C	0.235748	N	ADD	273801	1.19359	0.0142623	12.4082	2.35897e-35	.	no_gene_found	-1	no_gene_found
3967946	6	32609593	rs9272728	A	G	Y	G	A	0.235735	N	ADD	273952	1.19341	0.0142619	12.3976	2.69319e-35	.	no_gene_found	-1	no_gene_found
3968962	6	32634614	rs281860809	A	C	Y	A	C	0.419623	N	ADD	268964	0.850537	0.0130605	-12.3952	2.77591e-35	.	no_gene_found	-1	no_gene_found
3967487	6	32602058	6:32602058_CCTTG_C	CCTTG	C	Y	C	CCTTG	0.236573	N	ADD	274190	1.19355	0.0142756	12.3938	2.82457e-35	.	no_gene_found	-1	no_gene_found
1526767	2	204732714	rs231775	A	G	Y	G	A	0.383934	N	ADD	274215	1.17118	0.0127506	12.3922	2.87923e-35	.	CTLA4	4866	cytotoxic T-lymphocyte associated protein 4
3967573	6	32603671	rs9272283	T	A	Y	A	T	0.234675	N	ADD	273794	1.1941	0.0143156	12.3914	2.90992e-35	.	no_gene_found	-1	no_gene_found
3968177	6	32614318	rs9273265	G	A	Y	G	A	0.192236	N	ADD	272938	0.81021	0.0169846	-12.3913	2.91302e-35	.	no_gene_found	-1	no_gene_found
3967270	6	32598515	rs9272021	A	G	Y	G	A	0.20908	N	ADD	268082	1.20321	0.0149293	12.3912	2.91787e-35	.	no_gene_found	-1	no_gene_found
3953591	6	31071758	rs9263601	T	C	Y	C	T	0.283227	N	ADD	262842	1.18778	0.0138892	12.39	2.96083e-35	.	no_gene_found	-1	no_gene_found
3967630	6	32604597	6:32604597_GC_G	GC	G	Y	G	GC	0.235119	N	ADD	274051	1.19385	0.0143018	12.389	2.99623e-35	.	no_gene_found	-1	no_gene_found
3969543	6	32650402	rs41316235	T	C	Y	C	T	0.180013	N	ADD	271800	1.21308	0.0155993	12.383	3.23076e-35	.	no_gene_found	-1	no_gene_found
3967313	6	32599163	rs3104378	C	T	Y	T	C	0.196035	N	ADD	273053	1.20626	0.0151442	12.3824	3.255e-35	.	no_gene_found	-1	no_gene_found
3967948	6	32609621	rs41268284	GA	G	Y	G	GA	0.203298	N	ADD	271771	1.20405	0.0150092	12.3716	3.7232e-35	.	no_gene_found	-1	no_gene_found
3968457	6	32627155	rs9273402	G	A	Y	A	G	0.496302	N	ADD	264362	1.17185	0.0128214	12.3684	3.87559e-35	.	no_gene_found	-1	no_gene_found
3968458	6	32627159	rs9273403	A	T	Y	T	A	0.496302	N	ADD	264362	1.17185	0.0128214	12.3684	3.87559e-35	.	no_gene_found	-1	no_gene_found
3967987	6	32610461	rs9260	A	G	Y	A	G	0.1921	N	ADD	271950	0.81033	0.0170072	-12.3661	3.98566e-35	.	no_gene_found	-1	no_gene_found
3966901	6	32592009	rs1281947	A	G	Y	G	A	0.19073	N	ADD	272733	1.20829	0.0153034	12.3639	4.09756e-35	.	no_gene_found	-1	no_gene_found
3967932	6	32609401	rs9272721	C	A	Y	A	C	0.235205	N	ADD	273230	1.1931	0.0142828	12.3613	4.23227e-35	.	no_gene_found	-1	no_gene_found
5966318	9	100632328	rs11405628	T	TA	Y	T	TA	0.379625	N	ADD	254368	0.843751	0.0137504	-12.3559	4.52787e-35	.	no_gene_found	-1	no_gene_found
3966711	6	32589415	rs9271509	G	A	Y	A	G	0.197627	N	ADD	268643	1.20742	0.0152614	12.3507	4.82842e-35	.	no_gene_found	-1	no_gene_found
3967956	6	32609952	rs707949	T	C	Y	C	T	0.235372	N	ADD	273627	1.19282	0.0142788	12.3482	4.98419e-35	.	no_gene_found	-1	no_gene_found
3966695	6	32589240	rs9271494	A	C	Y	C	A	0.176553	N	ADD	263433	1.21849	0.0160041	12.3478	5.00484e-35	.	no_gene_found	-1	no_gene_found
3953222	6	31020631	rs4713425	G	A	Y	G	A	0.437691	N	ADD	255551	0.849122	0.0132503	-12.3433	5.29431e-35	.	no_gene_found	-1	no_gene_found
3967595	6	32603953	rs9272311	G	A	Y	A	G	0.232694	N	ADD	272401	1.19426	0.0143853	12.3405	5.4784e-35	.	no_gene_found	-1	no_gene_found
3968077	6	32612213	rs9273067	C	A	Y	C	A	0.191586	N	ADD	272802	0.810757	0.0170022	-12.3388	5.59754e-35	.	no_gene_found	-1	no_gene_found
3969004	6	32635164	rs4492227	T	C	Y	T	C	0.404736	N	ADD	268223	0.850131	0.0131648	-12.3333	5.99557e-35	.	no_gene_found	-1	no_gene_found
3967958	6	32609969	rs707963	T	G	Y	G	T	0.235294	N	ADD	273590	1.19256	0.0142823	12.3303	6.21905e-35	.	no_gene_found	-1	no_gene_found
3967959	6	32609974	rs707962	T	G	Y	G	T	0.235294	N	ADD	273590	1.19256	0.0142823	12.3303	6.21905e-35	.	no_gene_found	-1	no_gene_found
3967689	6	32605800	rs9272480	A	G	Y	G	A	0.234602	N	ADD	272280	1.19363	0.0143582	12.3272	6.46892e-35	.	no_gene_found	-1	no_gene_found
3965503	6	32568324	rs34117221	A	G	Y	G	A	0.176374	N	ADD	262253	1.21921	0.016098	12.3124	7.77041e-35	.	no_gene_found	-1	no_gene_found
3967427	6	32600881	rs9272145	A	G	Y	G	A	0.231659	N	ADD	271468	1.1946	0.0144428	12.3114	7.86317e-35	.	no_gene_found	-1	no_gene_found
3967684	6	32605714	rs9272470	T	G	Y	G	T	0.232361	N	ADD	272126	1.19408	0.0144129	12.3068	8.32569e-35	.	no_gene_found	-1	no_gene_found
3967662	6	32605216	rs1047985	G	A	Y	A	G	0.234706	N	ADD	272017	1.19341	0.0143686	12.3056	8.45119e-35	.	no_gene_found	-1	no_gene_found
5966233	9	100610859	rs10638868	A	ACTCC	Y	A	ACTCC	0.390169	N	ADD	272291	0.850614	0.0131493	-12.3046	8.5574e-35	.	no_gene_found	-1	no_gene_found
3965252	6	32560455	rs34496598	C	T	Y	T	C	0.178148	N	ADD	263376	1.21751	0.0159961	12.3036	8.66053e-35	.	no_gene_found	-1	no_gene_found
3967851	6	32608180	rs9272632	A	G	Y	G	A	0.242393	N	ADD	259898	1.19624	0.0145639	12.303	8.72308e-35	.	no_gene_found	-1	no_gene_found
3969129	6	32636963	rs17211818	C	A	Y	A	C	0.146485	N	ADD	255474	1.23795	0.017354	12.3002	9.03336e-35	.	no_gene_found	-1	no_gene_found
3965251	6	32560446	rs34924558	C	T	Y	T	C	0.177939	N	ADD	263245	1.21757	0.0160058	12.299	9.17136e-35	.	no_gene_found	-1	no_gene_found
3967676	6	32605557	rs7771972	C	T	Y	T	C	0.23471	N	ADD	272355	1.19314	0.0143587	12.2985	9.2215e-35	.	no_gene_found	-1	no_gene_found
3969180	6	32637822	rs35135261	C	T	Y	T	C	0.164759	N	ADD	259515	1.22418	0.0164515	12.2952	9.61639e-35	.	no_gene_found	-1	no_gene_found
3965644	6	32571110	rs2760990	G	A	Y	A	G	0.18124	N	ADD	265047	1.21556	0.0158782	12.2939	9.76325e-35	.	no_gene_found	-1	no_gene_found
3967426	6	32600817	rs9272144	T	G	Y	G	T	0.231974	N	ADD	271729	1.19409	0.0144288	12.2938	9.77395e-35	.	no_gene_found	-1	no_gene_found
1526931	2	204784776	2:204784776_CAAA_C	CAAA	C	Y	CAAA	C	0.353387	N	ADD	254039	1.17949	0.0134282	12.2936	9.80351e-35	.	no_gene_found	-1	no_gene_found
3969187	6	32637912	rs35402595	A	C	Y	C	A	0.180834	N	ADD	272103	1.2109	0.015573	12.2884	1.04578e-34	.	no_gene_found	-1	no_gene_found
3967433	6	32600983	rs3104372	C	T	Y	T	C	0.212833	N	ADD	267379	1.20079	0.0148981	12.2821	1.1301e-34	.	no_gene_found	-1	no_gene_found
3965637	6	32570958	rs679242	G	T	Y	T	G	0.181106	N	ADD	265049	1.21529	0.0158832	12.2758	1.22173e-34	.	no_gene_found	-1	no_gene_found
3969132	6	32636997	rs9274695	C	T	Y	T	C	0.339067	N	ADD	273192	1.17373	0.0130536	12.2717	1.28455e-34	.	no_gene_found	-1	no_gene_found
3967329	6	32599374	rs9272066	C	A	Y	A	C	0.230182	N	ADD	273874	1.1933	0.0144025	12.2705	1.30523e-34	.	no_gene_found	-1	no_gene_found
3967660	6	32605197	rs3207966	G	A	Y	A	G	0.2347	N	ADD	272000	1.19281	0.01437	12.2696	1.31845e-34	.	no_gene_found	-1	no_gene_found
3967669	6	32605325	rs9272434	C	T	Y	T	C	0.234874	N	ADD	272029	1.19275	0.0143676	12.268	1.34559e-34	.	no_gene_found	-1	no_gene_found
3967585	6	32603760	rs9272294	C	T	Y	T	C	0.23542	N	ADD	272806	1.19168	0.0142964	12.2663	1.37364e-34	.	no_gene_found	-1	no_gene_found
3968933	6	32634229	rs34297496	C	T	Y	T	C	0.178217	N	ADD	273425	1.21094	0.0156043	12.2658	1.38249e-34	.	no_gene_found	-1	no_gene_found
3967325	6	32599303	rs9272063	C	T	Y	T	C	0.230272	N	ADD	273900	1.19315	0.0143984	12.2654	1.38987e-34	.	no_gene_found	-1	no_gene_found
3966539	6	32587041	rs9271374	G	A	Y	G	A	0.193941	N	ADD	273977	0.81313	0.0168667	-12.2646	1.40295e-34	.	no_gene_found	-1	no_gene_found
3967338	6	32599512	rs77559661	A	T	Y	T	A	0.230042	N	ADD	273720	1.19316	0.014404	12.2608	1.47067e-34	.	no_gene_found	-1	no_gene_found
3967658	6	32605164	rs9272423	T	G	Y	G	T	0.234687	N	ADD	271926	1.19264	0.0143709	12.259	1.50264e-34	.	no_gene_found	-1	no_gene_found
3967415	6	32600694	rs9272133	G	A	Y	A	G	0.232878	N	ADD	272535	1.1929	0.014395	12.2533	1.61392e-34	.	no_gene_found	-1	no_gene_found
3970743	6	32682812	rs9275602	C	A	Y	A	C	0.19957	N	ADD	274215	1.20245	0.0150466	12.2527	1.62546e-34	.	no_gene_found	-1	no_gene_found
3967328	6	32599352	rs9272065	T	G	Y	G	T	0.230419	N	ADD	273940	1.19283	0.0143914	12.2525	1.62898e-34	.	no_gene_found	-1	no_gene_found
3953693	6	31081251	rs2233955	G	A	Y	A	G	0.192586	N	ADD	274215	1.20408	0.0151575	12.2525	1.62978e-34	.	no_gene_found	-1	no_gene_found
3967561	6	32603456	rs115852844	G	A	Y	A	G	0.234263	N	ADD	273417	1.19212	0.0143463	12.2496	1.68863e-34	.	no_gene_found	-1	no_gene_found
3967332	6	32599425	rs9272069	T	A	Y	A	T	0.230239	N	ADD	273898	1.19289	0.0144016	12.2469	1.74459e-34	.	no_gene_found	-1	no_gene_found
3967059	6	32594818	rs9281963	A	AT	Y	AT	A	0.208386	N	ADD	254134	1.20771	0.0154135	12.2441	1.8071e-34	.	no_gene_found	-1	no_gene_found
3967060	6	32594819	rs200191577	G	GAT	Y	GAT	G	0.208386	N	ADD	254134	1.20771	0.0154135	12.2441	1.8071e-34	.	no_gene_found	-1	no_gene_found
3965531	6	32568783	rs35653258	C	A	Y	A	C	0.164048	N	ADD	255498	1.2277	0.0167591	12.2405	1.88956e-34	.	no_gene_found	-1	no_gene_found
3968133	6	32613360	rs9282052	C	CA	Y	CA	C	0.19179	N	ADD	264234	1.20915	0.0155173	12.2389	1.92552e-34	.	no_gene_found	-1	no_gene_found
3967857	6	32608214	rs9272638	T	C	Y	C	T	0.237041	N	ADD	265460	1.19422	0.0145045	12.2369	1.97439e-34	.	no_gene_found	-1	no_gene_found
3967364	6	32599837	6:32599837_CTCA_C	CTCA	C	Y	C	CTCA	0.230464	N	ADD	274132	1.19237	0.0143861	12.2301	2.1472e-34	.	no_gene_found	-1	no_gene_found
3967700	6	32606133	rs9272495	C	A	Y	A	C	0.235138	N	ADD	271619	1.19223	0.0143773	12.2292	2.17049e-34	.	no_gene_found	-1	no_gene_found
3967583	6	32603753	6:32603753_CAT_C	CAT	C	Y	C	CAT	0.221435	N	ADD	266670	1.1981	0.0147802	12.2285	2.18967e-34	.	no_gene_found	-1	no_gene_found
3968994	6	32635001	rs4993140	T	C	Y	C	T	0.173593	N	ADD	266718	1.21518	0.0159375	12.2285	2.19038e-34	.	no_gene_found	-1	no_gene_found
3967361	6	32599824	rs9272101	C	T	Y	T	C	0.227907	N	ADD	272611	1.19354	0.0144777	12.2206	2.41408e-34	.	no_gene_found	-1	no_gene_found
3967305	6	32599039	rs7758472	G	A	Y	A	G	0.230195	N	ADD	273798	1.19237	0.0144056	12.2132	2.64331e-34	.	no_gene_found	-1	no_gene_found
3968574	6	32628722	rs41270887	A	T	Y	T	A	0.178573	N	ADD	274023	1.20971	0.0155938	12.2088	2.78821e-34	.	no_gene_found	-1	no_gene_found
3968873	6	32633416	rs41263832	A	G	Y	G	A	0.177537	N	ADD	273447	1.21012	0.0156365	12.1969	3.22822e-34	.	no_gene_found	-1	no_gene_found
3968883	6	32633502	rs35273588	T	C	Y	C	T	0.177972	N	ADD	273633	1.20984	0.01562	12.195	3.30361e-34	.	no_gene_found	-1	no_gene_found
3968884	6	32633519	rs35915063	A	G	Y	G	A	0.177973	N	ADD	273634	1.20984	0.0156201	12.1948	3.31287e-34	.	no_gene_found	-1	no_gene_found
3967604	6	32604127	rs9272321	C	T	Y	T	C	0.232041	N	ADD	272103	1.1921	0.0144131	12.1917	3.44193e-34	.	no_gene_found	-1	no_gene_found
3967605	6	32604128	rs9272322	T	G	Y	G	T	0.232041	N	ADD	272103	1.1921	0.0144131	12.1917	3.44193e-34	.	no_gene_found	-1	no_gene_found
3968642	6	32629692	rs41270915	G	T	Y	T	G	0.178679	N	ADD	274156	1.20926	0.0155876	12.1897	3.52641e-34	.	no_gene_found	-1	no_gene_found
3968636	6	32629613	rs41270907	C	G	Y	G	C	0.178742	N	ADD	274013	1.20925	0.01559	12.1874	3.62952e-34	.	no_gene_found	-1	no_gene_found
3968638	6	32629618	rs41270911	G	A	Y	A	G	0.178742	N	ADD	274013	1.20925	0.01559	12.1874	3.62952e-34	.	no_gene_found	-1	no_gene_found
3967825	6	32607767	rs9272610	T	C	Y	C	T	0.237761	N	ADD	269394	1.19106	0.0143489	12.1849	3.73957e-34	.	no_gene_found	-1	no_gene_found
3969100	6	32636528	rs9274664	A	G	Y	A	G	0.486466	N	ADD	271240	0.856795	0.0126843	-12.1848	3.74374e-34	.	no_gene_found	-1	no_gene_found
3965561	6	32569362	rs2647059	G	C	Y	C	G	0.18195	N	ADD	266194	1.21255	0.0158171	12.1847	3.75218e-34	.	no_gene_found	-1	no_gene_found
3968849	6	32633126	rs41263830	A	G	Y	G	A	0.177556	N	ADD	273258	1.20997	0.0156429	12.1843	3.76974e-34	.	no_gene_found	-1	no_gene_found
3968515	6	32627938	rs36205178	C	T	Y	T	C	0.177776	N	ADD	273524	1.20965	0.0156335	12.1746	4.24603e-34	.	no_gene_found	-1	no_gene_found
3965509	6	32568448	rs35226637	G	A	Y	A	G	0.164806	N	ADD	252937	1.22736	0.0168295	12.1732	4.31828e-34	.	no_gene_found	-1	no_gene_found
3965508	6	32568439	rs34331363	C	T	Y	T	C	0.163985	N	ADD	255624	1.22638	0.0167728	12.1667	4.67453e-34	.	no_gene_found	-1	no_gene_found
3967404	6	32600573	rs9272123	C	T	Y	T	C	0.229347	N	ADD	271706	1.19255	0.0144736	12.1665	4.6903e-34	.	no_gene_found	-1	no_gene_found
3965621	6	32570573	rs558721	C	T	Y	T	C	0.180313	N	ADD	264881	1.21354	0.0159113	12.1635	4.86049e-34	.	no_gene_found	-1	no_gene_found
3968555	6	32628472	rs35254656	A	G	Y	G	A	0.176118	N	ADD	269651	1.21156	0.015779	12.1621	4.94702e-34	.	no_gene_found	-1	no_gene_found
3966562	6	32587431	rs9271389	T	C	Y	T	C	0.36877	N	ADD	270446	0.849764	0.0133863	-12.1614	4.98811e-34	.	no_gene_found	-1	no_gene_found
3968649	6	32629809	rs701564	C	T	Y	T	C	0.182937	N	ADD	274215	1.20674	0.0154641	12.1523	5.57559e-34	.	no_gene_found	-1	no_gene_found
3962356	6	32247990	rs9268112	A	G	Y	A	G	0.343343	N	ADD	269614	0.847227	0.0136425	-12.1522	5.58498e-34	.	no_gene_found	-1	no_gene_found
3965353	6	32565201	rs2760980	G	A	Y	A	G	0.173319	N	ADD	261549	1.21754	0.0162165	12.1379	6.65474e-34	.	no_gene_found	-1	no_gene_found
3967267	6	32598478	rs7770905	T	C	Y	C	T	0.229723	N	ADD	273549	1.19117	0.0144245	12.1279	7.5161e-34	.	no_gene_found	-1	no_gene_found
3953568	6	31069852	rs9263574	G	A	Y	A	G	0.329918	N	ADD	273936	1.17192	0.0130823	12.1269	7.60917e-34	.	no_gene_found	-1	no_gene_found
3967697	6	32606030	rs9272489	A	T	Y	T	A	0.230276	N	ADD	269392	1.19248	0.0145175	12.1257	7.71962e-34	.	no_gene_found	-1	no_gene_found
3968566	6	32628597	rs41270883	C	T	Y	T	C	0.182626	N	ADD	268149	1.20915	0.0156627	12.1254	7.74939e-34	.	no_gene_found	-1	no_gene_found
3953567	6	31069841	rs9263573	T	A	Y	A	T	0.329926	N	ADD	273936	1.17188	0.0130824	12.1241	7.87017e-34	.	no_gene_found	-1	no_gene_found
3953569	6	31069861	rs9263575	A	G	Y	G	A	0.329926	N	ADD	273936	1.17188	0.0130824	12.1241	7.87017e-34	.	no_gene_found	-1	no_gene_found
5966414	9	100664039	rs11375112	T	TA	Y	T	TA	0.384901	N	ADD	256614	0.847555	0.013643	-12.1234	7.93841e-34	.	no_gene_found	-1	no_gene_found
3966024	6	32578143	rs1281937	T	C	Y	C	T	0.273707	N	ADD	274107	1.18056	0.013692	12.1234	7.94319e-34	.	no_gene_found	-1	no_gene_found
3968747	6	32631513	rs41263787	G	A	Y	A	G	0.178736	N	ADD	273627	1.20804	0.0155981	12.117	8.58882e-34	.	no_gene_found	-1	no_gene_found
3967355	6	32599717	rs9272089	A	G	Y	G	A	0.226152	N	ADD	271558	1.19271	0.0145496	12.1122	9.10226e-34	.	no_gene_found	-1	no_gene_found
3962561	6	32285348	rs6457541	G	C	Y	G	C	0.344267	N	ADD	274164	0.84883	0.0135317	-12.112	9.12128e-34	.	TSBP1	78722	testis expressed basic protein 1
3968666	6	32630169	rs41270921	T	C	Y	C	T	0.176393	N	ADD	261694	1.2151	0.0160975	12.1032	1.01608e-33	.	no_gene_found	-1	no_gene_found
3967646	6	32604919	rs9272405	T	C	Y	C	T	0.226411	N	ADD	268264	1.19376	0.0146382	12.0992	1.06628e-33	.	no_gene_found	-1	no_gene_found
3962587	6	32291359	rs4348357	T	G	Y	T	G	0.339513	N	ADD	274215	0.84818	0.0136192	-12.0905	1.18549e-33	.	TSBP1	78722	testis expressed basic protein 1
3962600	6	32294563	rs3129905	T	G	Y	T	G	0.340243	N	ADD	274135	0.848671	0.013575	-12.0872	1.23443e-33	.	TSBP1	78722	testis expressed basic protein 1
3965215	6	32559575	rs34958241	A	G	Y	G	A	0.169228	N	ADD	253558	1.22276	0.0166511	12.078	1.37992e-33	.	no_gene_found	-1	no_gene_found
5966196	9	100598842	9:100598842_CT_C	CT	C	Y	CT	C	0.288117	N	ADD	271961	0.840243	0.0144169	-12.0736	1.45653e-33	.	no_gene_found	-1	no_gene_found
3967617	6	32604326	rs9272343	A	G	Y	G	A	0.229308	N	ADD	270272	1.19141	0.0145064	12.0729	1.46921e-33	.	no_gene_found	-1	no_gene_found
3968619	6	32629450	rs41270899	A	G	Y	G	A	0.177685	N	ADD	273560	1.20783	0.0156479	12.0672	1.57359e-33	.	no_gene_found	-1	no_gene_found
3969294	6	32639909	rs41316211	T	C	Y	C	T	0.138849	N	ADD	251139	1.24021	0.0178572	12.0557	1.80981e-33	.	no_gene_found	-1	no_gene_found
3965402	6	32566329	rs2760984	G	C	Y	C	G	0.174545	N	ADD	262208	1.21575	0.0162059	12.055	1.82423e-33	.	no_gene_found	-1	no_gene_found
3953552	6	31068364	rs2535284	C	G	Y	G	C	0.330202	N	ADD	274206	1.17066	0.0130762	12.05	1.94e-33	.	no_gene_found	-1	no_gene_found
3953563	6	31069448	rs9263564	G	A	Y	A	G	0.322948	N	ADD	269124	1.17332	0.0132695	12.0458	2.04186e-33	.	no_gene_found	-1	no_gene_found
3962585	6	32290704	rs4428543	G	A	Y	G	A	0.340253	N	ADD	274209	0.849228	0.0135723	-12.0413	2.15492e-33	.	TSBP1	78722	testis expressed basic protein 1
3958831	6	31434111	rs3094604	A	G	Y	G	A	0.18585	N	ADD	274168	1.20382	0.0154056	12.0411	2.16073e-33	.	no_gene_found	-1	no_gene_found
3962588	6	32291542	rs742697	C	T	Y	C	T	0.340244	N	ADD	274212	0.849273	0.0135723	-12.0374	2.26086e-33	.	TSBP1	78722	testis expressed basic protein 1
3962562	6	32285542	rs9268227	A	G	Y	A	G	0.340231	N	ADD	274180	0.849272	0.0135729	-12.0369	2.27368e-33	.	TSBP1	78722	testis expressed basic protein 1
3962593	6	32292956	rs3132957	T	C	Y	T	C	0.340243	N	ADD	274211	0.849279	0.0135723	-12.0369	2.27455e-33	.	TSBP1	78722	testis expressed basic protein 1
3962586	6	32290927	rs4279480	G	T	Y	G	T	0.340279	N	ADD	274215	0.849283	0.013572	-12.0367	2.27885e-33	.	TSBP1	78722	testis expressed basic protein 1
3965218	6	32559648	rs34784936	G	T	Y	T	G	0.169666	N	ADD	253415	1.22148	0.0166221	12.0361	2.2951e-33	.	no_gene_found	-1	no_gene_found
3962540	6	32282068	rs2395141	G	A	Y	G	A	0.340238	N	ADD	274196	0.849296	0.0135718	-12.0358	2.30323e-33	.	TSBP1	78722	testis expressed basic protein 1
3953544	6	31067074	6:31067074_TTTTTATTTCA_T	TTTTTATTTCA	T	Y	T	TTTTTATTTCA	0.310093	N	ADD	260636	1.17767	0.0135885	12.0353	2.31722e-33	.	no_gene_found	-1	no_gene_found
3966531	6	32586934	rs9271368	G	A	Y	G	A	0.350482	N	ADD	274155	0.85035	0.0134748	-12.0304	2.4592e-33	.	no_gene_found	-1	no_gene_found
3968987	6	32634899	rs41316208	A	G	Y	G	A	0.175681	N	ADD	271944	1.20882	0.0157664	12.0285	2.5163e-33	.	no_gene_found	-1	no_gene_found
3962597	6	32293532	rs2077002	T	C	Y	T	C	0.340187	N	ADD	274168	0.849372	0.0135734	-12.0278	2.53787e-33	.	TSBP1	78722	testis expressed basic protein 1
409984	1	114448389	rs11552449	C	T	Y	T	C	0.175021	N	ADD	274215	1.20879	0.0157673	12.026	2.59567e-33	.	DCLRE1B	6601	DNA cross-link repair 1B
3953543	6	31067009	rs2517403	T	C	Y	C	T	0.329998	N	ADD	274215	1.17044	0.0130906	12.0225	2.7077e-33	.	no_gene_found	-1	no_gene_found
3962569	6	32287567	rs9268230	G	A	Y	G	A	0.340327	N	ADD	274051	0.849427	0.013574	-12.0225	2.70812e-33	.	TSBP1	78722	testis expressed basic protein 1
3967206	6	32597379	rs1281944	T	C	Y	C	T	0.114262	N	ADD	247533	1.26322	0.019451	12.0128	3.04219e-33	.	no_gene_found	-1	no_gene_found
3958832	6	31434198	rs3128987	T	C	Y	C	T	0.190055	N	ADD	274215	1.20147	0.0152858	12.0075	3.24478e-33	.	no_gene_found	-1	no_gene_found
3967537	6	32602941	rs9272248	G	A	Y	A	G	0.241187	N	ADD	271176	1.1877	0.0143281	12.0055	3.32397e-33	.	no_gene_found	-1	no_gene_found
3966342	6	32583742	rs9271348	G	A	Y	G	A	0.305125	N	ADD	274088	0.844454	0.01409	-11.9989	3.59945e-33	.	no_gene_found	-1	no_gene_found
3967536	6	32602924	rs9272247	G	A	Y	A	G	0.241204	N	ADD	271185	1.18758	0.0143283	11.9986	3.61271e-33	.	no_gene_found	-1	no_gene_found
3958826	6	31433558	rs3094014	G	A	Y	A	G	0.18987	N	ADD	274075	1.20142	0.015296	11.9971	3.68016e-33	.	no_gene_found	-1	no_gene_found
3968004	6	32610705	rs9272853	G	C	Y	C	G	0.217112	N	ADD	256877	1.20023	0.0152205	11.9914	3.94373e-33	.	no_gene_found	-1	no_gene_found
3966535	6	32587001	rs557048	C	T	Y	T	C	0.261323	N	ADD	271826	1.1819	0.0139369	11.9913	3.94649e-33	.	no_gene_found	-1	no_gene_found
3968986	6	32634893	rs281860696	G	A	Y	A	G	0.175564	N	ADD	271901	1.20818	0.0157738	11.9891	4.05284e-33	.	no_gene_found	-1	no_gene_found
3958828	6	31433831	rs3131620	A	G	Y	G	A	0.189885	N	ADD	274081	1.20126	0.0152951	11.989	4.0559e-33	.	no_gene_found	-1	no_gene_found
3967535	6	32602903	rs9272246	G	C	Y	C	G	0.241236	N	ADD	271191	1.18735	0.0143279	11.9854	4.23838e-33	.	no_gene_found	-1	no_gene_found
3962592	6	32292392	rs57257463	C	CAACT	Y	C	CAACT	0.340639	N	ADD	273730	0.8498	0.0135809	-11.9841	4.3066e-33	.	TSBP1	78722	testis expressed basic protein 1
5966124	9	100573265	9:100573265_ATTTTTTTTT_A	ATTTTTTTTT	A	Y	ATTTTTTTTT	A	0.30307	N	ADD	268547	0.843449	0.0142114	-11.9802	4.51189e-33	.	no_gene_found	-1	no_gene_found
3963491	6	32389255	rs3135365	C	A	Y	C	A	0.229803	N	ADD	274215	0.828848	0.0156721	-11.9779	4.64052e-33	.	no_gene_found	-1	no_gene_found
3962440	6	32269359	rs9268157	G	T	Y	G	T	0.340318	N	ADD	274208	0.850048	0.0135691	-11.973	4.92338e-33	.	TSBP1	78722	testis expressed basic protein 1
3967609	6	32604169	rs9272326	C	T	Y	T	C	0.216591	N	ADD	262716	1.19731	0.0150409	11.9728	4.93363e-33	.	no_gene_found	-1	no_gene_found
3963466	6	32383050	rs4959027	A	G	Y	A	G	0.235025	N	ADD	274215	0.830134	0.0155516	-11.971	5.0441e-33	.	no_gene_found	-1	no_gene_found
3965221	6	32559702	rs34066151	A	G	Y	G	A	0.170074	N	ADD	253675	1.2199	0.0166041	11.9708	5.0509e-33	.	no_gene_found	-1	no_gene_found
3965223	6	32559710	rs35299998	C	T	Y	T	C	0.170076	N	ADD	253675	1.21989	0.016604	11.9705	5.07e-33	.	no_gene_found	-1	no_gene_found
3962376	6	32253884	rs9268128	C	T	Y	C	T	0.340321	N	ADD	274206	0.850101	0.0135678	-11.9695	5.13555e-33	.	no_gene_found	-1	no_gene_found
3953075	6	31007968	rs2517551	T	A	Y	T	A	0.377942	N	ADD	274194	0.854098	0.0131767	-11.9688	5.17886e-33	.	no_gene_found	-1	no_gene_found
5966224	9	100608745	rs10759960	A	G	Y	A	G	0.290157	N	ADD	274095	0.842654	0.0143061	-11.9669	5.29942e-33	.	no_gene_found	-1	no_gene_found
3962348	6	32247302	rs9268107	A	G	Y	A	G	0.340306	N	ADD	274172	0.850162	0.0135712	-11.9613	5.66815e-33	.	no_gene_found	-1	no_gene_found
3962397	6	32257566	rs926070	G	A	Y	G	A	0.340321	N	ADD	274215	0.850247	0.0135677	-11.957	5.96588e-33	.	no_gene_found	-1	no_gene_found
3969176	6	32637750	rs34400217	C	T	Y	T	C	0.182784	N	ADD	268525	1.20571	0.0156485	11.9544	6.15508e-33	.	no_gene_found	-1	no_gene_found
3967539	6	32603028	rs9272253	G	T	Y	T	G	0.241175	N	ADD	271181	1.18668	0.0143256	11.9476	6.68657e-33	.	no_gene_found	-1	no_gene_found
3962508	6	32278635	rs9268199	G	A	Y	G	A	0.17993	N	ADD	274215	0.812678	0.0173738	-11.9387	7.43656e-33	.	TSBP1	78722	testis expressed basic protein 1
3953564	6	31069455	6:31069455_AAAAAAAATTTTC_A	AAAAAAAATTTTC	A	Y	A	AAAAAAAATTTTC	0.326391	N	ADD	270833	1.17062	0.0131963	11.9379	7.50767e-33	.	no_gene_found	-1	no_gene_found
3970041	6	32662559	rs9275273	C	A	Y	A	C	0.361625	N	ADD	273568	1.16628	0.0128918	11.9318	8.08428e-33	.	no_gene_found	-1	no_gene_found
3962290	6	32238280	rs6928678	G	A	Y	G	A	0.340323	N	ADD	274134	0.85063	0.0135685	-11.9231	8.97327e-33	.	no_gene_found	-1	no_gene_found
3962256	6	32234412	rs9268081	G	A	Y	G	A	0.340354	N	ADD	274132	0.850703	0.0135668	-11.9182	9.51123e-33	.	no_gene_found	-1	no_gene_found
3962156	6	32224388	rs9268005	C	A	Y	C	A	0.340295	N	ADD	274067	0.850779	0.0135691	-11.9096	1.05466e-32	.	no_gene_found	-1	no_gene_found
3969577	6	32651056	rs17205788	C	A	Y	A	C	0.195681	N	ADD	248857	1.20736	0.0158444	11.893	1.28653e-32	.	no_gene_found	-1	no_gene_found
3970133	6	32664675	rs2894380	A	G	Y	G	A	0.357672	N	ADD	274170	1.16578	0.0129027	11.888	1.36603e-32	.	no_gene_found	-1	no_gene_found
3970122	6	32664163	rs6457622	A	C	Y	C	A	0.357703	N	ADD	274211	1.16555	0.0129013	11.874	1.61577e-32	.	no_gene_found	-1	no_gene_found
3970115	6	32663986	rs6457619	C	G	Y	G	C	0.357696	N	ADD	274202	1.16548	0.0129022	11.869	1.7148e-32	.	no_gene_found	-1	no_gene_found
3965736	6	32573267	rs9270959	G	A	Y	G	A	0.270083	N	ADD	274118	0.84018	0.0146765	-11.8652	1.79474e-32	.	no_gene_found	-1	no_gene_found
3962208	6	32229572	rs9268043	T	C	Y	T	C	0.340009	N	ADD	273844	0.851297	0.013574	-11.8605	1.89889e-32	.	no_gene_found	-1	no_gene_found
3962202	6	32228684	rs139680158	C	CT	Y	C	CT	0.34047	N	ADD	273666	0.851305	0.0135742	-11.8597	1.91731e-32	.	no_gene_found	-1	no_gene_found
3970091	6	32663564	rs5000634	A	G	Y	G	A	0.357675	N	ADD	274185	1.16533	0.012903	11.858	1.95666e-32	.	no_gene_found	-1	no_gene_found
3967588	6	32603837	rs9272300	C	T	Y	T	C	0.193966	N	ADD	250021	1.20826	0.0159566	11.8558	2.00853e-32	.	no_gene_found	-1	no_gene_found
3970087	6	32663446	rs9275297	G	A	Y	A	G	0.358093	N	ADD	273524	1.1654	0.0129121	11.8542	2.04575e-32	.	no_gene_found	-1	no_gene_found
3970126	6	32664332	rs7745040	T	C	Y	C	T	0.357814	N	ADD	274215	1.16517	0.0129006	11.8494	2.16656e-32	.	no_gene_found	-1	no_gene_found
3967474	6	32601852	rs9272199	A	G	Y	G	A	0.240637	N	ADD	266759	1.18587	0.0143894	11.8473	2.22123e-32	.	no_gene_found	-1	no_gene_found
3967623	6	32604423	rs9272351	G	A	Y	A	G	0.237039	N	ADD	268241	1.18676	0.0144635	11.8387	2.46363e-32	.	no_gene_found	-1	no_gene_found
3968793	6	32632417	rs41263821	G	T	Y	T	G	0.175121	N	ADD	265060	1.20791	0.015986	11.8158	3.23413e-32	.	no_gene_found	-1	no_gene_found
3967472	6	32601840	rs9272197	C	T	Y	T	C	0.240337	N	ADD	266561	1.1853	0.0144035	11.8026	3.78418e-32	.	no_gene_found	-1	no_gene_found
3970042	6	32662566	rs9275274	G	C	Y	C	G	0.363054	N	ADD	273100	1.16434	0.0128923	11.802	3.81212e-32	.	no_gene_found	-1	no_gene_found
3953695	6	31081464	rs1265047	A	G	Y	G	A	0.427475	N	ADD	272602	1.16067	0.0126253	11.8017	3.82345e-32	.	no_gene_found	-1	no_gene_found
3967473	6	32601842	rs9272198	A	T	Y	T	A	0.24035	N	ADD	266572	1.18523	0.0144037	11.7981	3.99055e-32	.	no_gene_found	-1	no_gene_found
3956391	6	31274000	rs7762513	C	T	Y	T	C	0.257137	N	ADD	274029	0.838564	0.0149281	-11.7941	4.18439e-32	.	no_gene_found	-1	no_gene_found
1526653	2	204699753	2:204699753_ACCT_A	ACCT	A	Y	A	ACCT	0.429299	N	ADD	271596	0.858867	0.0129001	-11.7938	4.20142e-32	.	no_gene_found	-1	no_gene_found
3953125	6	31012263	rs2523873	G	C	Y	G	C	0.377822	N	ADD	274215	0.855621	0.0132267	-11.7889	4.4558e-32	.	no_gene_found	-1	no_gene_found
3953057	6	31006092	rs2844669	T	C	Y	T	C	0.379095	N	ADD	274215	0.856283	0.0131634	-11.7868	4.56595e-32	.	no_gene_found	-1	no_gene_found
3970040	6	32662546	rs9275272	G	C	Y	C	G	0.36275	N	ADD	272857	1.16421	0.0129008	11.7853	4.6456e-32	.	no_gene_found	-1	no_gene_found
3967648	6	32604963	rs9272408	A	G	Y	G	A	0.217193	N	ADD	262996	1.19355	0.0150235	11.7772	5.11697e-32	.	no_gene_found	-1	no_gene_found
3969141	6	32637135	rs17211868	C	G	Y	G	C	0.175006	N	ADD	268676	1.20599	0.0159149	11.7688	5.65157e-32	.	no_gene_found	-1	no_gene_found
3966559	6	32587409	rs9271385	A	G	Y	A	G	0.34917	N	ADD	273202	0.853078	0.0135035	-11.7676	5.73366e-32	.	no_gene_found	-1	no_gene_found
3953100	6	31009934	rs6906452	C	A	Y	C	A	0.379549	N	ADD	274181	0.856566	0.0131593	-11.7654	5.88737e-32	.	no_gene_found	-1	no_gene_found
3953120	6	31012050	rs2517539	T	G	Y	T	G	0.379495	N	ADD	274201	0.856692	0.013159	-11.7545	6.69564e-32	.	no_gene_found	-1	no_gene_found
3953122	6	31012137	rs2523874	T	C	Y	T	C	0.379488	N	ADD	274201	0.856712	0.013159	-11.7527	6.83916e-32	.	no_gene_found	-1	no_gene_found
3953079	6	31008368	rs2517550	C	T	Y	C	T	0.379591	N	ADD	274215	0.856723	0.0131587	-11.7519	6.90147e-32	.	no_gene_found	-1	no_gene_found
3953190	6	31018546	rs2523864	C	T	Y	T	C	0.443628	N	ADD	274215	1.15947	0.0125913	11.7511	6.97275e-32	.	no_gene_found	-1	no_gene_found
3953091	6	31009209	rs9262567	A	G	Y	A	G	0.381677	N	ADD	272771	0.85663	0.0131699	-11.7503	7.03895e-32	.	no_gene_found	-1	no_gene_found
3953090	6	31009198	rs9262566	T	C	Y	T	C	0.381675	N	ADD	272774	0.856631	0.01317	-11.75	7.05992e-32	.	no_gene_found	-1	no_gene_found
3953076	6	31008036	rs2394429	A	G	Y	A	G	0.379547	N	ADD	274206	0.856754	0.0131586	-11.7494	7.115e-32	.	no_gene_found	-1	no_gene_found
3953077	6	31008039	rs2394428	A	C	Y	A	C	0.379547	N	ADD	274206	0.856754	0.0131586	-11.7494	7.115e-32	.	no_gene_found	-1	no_gene_found
3953096	6	31009649	rs2517543	T	G	Y	T	G	0.37955	N	ADD	274209	0.856763	0.0131585	-11.7486	7.17785e-32	.	no_gene_found	-1	no_gene_found
3953092	6	31009302	rs2517545	A	G	Y	A	G	0.379546	N	ADD	274105	0.856763	0.0131602	-11.7471	7.3122e-32	.	no_gene_found	-1	no_gene_found
3953059	6	31006247	rs2517553	A	G	Y	A	G	0.379531	N	ADD	274191	0.856836	0.0131586	-11.7421	7.75458e-32	.	no_gene_found	-1	no_gene_found
3953074	6	31007866	rs2394430	G	A	Y	G	A	0.37955	N	ADD	274205	0.856845	0.0131589	-11.741	7.85761e-32	.	no_gene_found	-1	no_gene_found
3953064	6	31006855	rs2844665	T	C	Y	T	C	0.379529	N	ADD	274215	0.856854	0.0131584	-11.7406	7.89624e-32	.	no_gene_found	-1	no_gene_found
3953097	6	31009742	rs41288483	TTTTG	T	Y	TTTTG	T	0.379393	N	ADD	274151	0.856848	0.01316	-11.7397	7.97673e-32	.	no_gene_found	-1	no_gene_found
3953084	6	31008818	rs2517548	C	T	Y	C	T	0.379551	N	ADD	274196	0.856882	0.0131582	-11.7383	8.10577e-32	.	no_gene_found	-1	no_gene_found
3966607	6	32587860	rs9271422	G	A	Y	G	A	0.296946	N	ADD	273688	0.846544	0.0141943	-11.7366	8.27575e-32	.	no_gene_found	-1	no_gene_found
3957836	6	31329386	rs2596546	A	G	Y	G	A	0.321706	N	ADD	271967	1.16819	0.0132569	11.7266	9.30957e-32	.	no_gene_found	-1	no_gene_found
5966127	9	100574120	rs7870795	T	C	Y	T	C	0.290597	N	ADD	270741	0.845142	0.0143561	-11.7198	1.00955e-31	.	no_gene_found	-1	no_gene_found
1526710	2	204713891	rs231811	G	T	Y	G	T	0.429626	N	ADD	272993	0.860115	0.0128602	-11.7175	1.03684e-31	.	no_gene_found	-1	no_gene_found
3966643	6	32588416	rs9271453	A	T	Y	A	T	0.299468	N	ADD	271146	0.846288	0.014248	-11.7136	1.08602e-31	.	no_gene_found	-1	no_gene_found
3966602	6	32587832	rs9271418	A	G	Y	A	G	0.297527	N	ADD	273874	0.847074	0.0141793	-11.7049	1.20353e-31	.	no_gene_found	-1	no_gene_found
3957627	6	31322559	rs2523608	G	A	Y	G	A	0.401854	N	ADD	274215	0.858948	0.0129929	-11.7023	1.24068e-31	.	HLA-B	2672	major histocompatibility complex, class I, B
3953193	6	31018787	rs2523863	C	T	Y	T	C	0.442974	N	ADD	273183	1.15899	0.0126097	11.7014	1.25417e-31	.	no_gene_found	-1	no_gene_found
3954269	6	31143511	rs887466	G	A	Y	A	G	0.36354	N	ADD	274215	0.855461	0.013343	-11.7001	1.27286e-31	.	no_gene_found	-1	no_gene_found
1526641	2	204696866	2:204696866_TA_T	TA	T	Y	T	TA	0.428773	N	ADD	272045	0.860042	0.0128874	-11.6993	1.28457e-31	.	no_gene_found	-1	no_gene_found
1526642	2	204696868	rs61272514	A	G	Y	G	A	0.428773	N	ADD	272045	0.860042	0.0128874	-11.6993	1.28457e-31	.	no_gene_found	-1	no_gene_found
3953169	6	31016146	rs2844644	G	A	Y	A	G	0.443837	N	ADD	274183	1.1586	0.0125903	11.6928	1.38786e-31	.	no_gene_found	-1	no_gene_found
3953177	6	31016978	rs2251830	C	A	Y	A	C	0.443877	N	ADD	274200	1.15848	0.0125891	11.6856	1.51002e-31	.	no_gene_found	-1	no_gene_found
3953189	6	31018448	rs2523865	A	C	Y	C	A	0.443984	N	ADD	274215	1.1584	0.0125899	11.6794	1.62351e-31	.	no_gene_found	-1	no_gene_found
3953204	6	31019517	rs2517530	A	G	Y	G	A	0.443906	N	ADD	274210	1.15835	0.0125884	11.6774	1.66286e-31	.	no_gene_found	-1	no_gene_found
3953184	6	31017553	rs2844643	G	A	Y	A	G	0.443904	N	ADD	274209	1.15833	0.0125885	11.6759	1.69284e-31	.	no_gene_found	-1	no_gene_found
3953198	6	31019215	rs2523861	C	T	Y	T	C	0.443907	N	ADD	274214	1.15833	0.0125884	11.6757	1.69595e-31	.	no_gene_found	-1	no_gene_found
1526666	2	204702660	rs1863800	C	T	Y	T	C	0.429147	N	ADD	272409	0.860455	0.0128736	-11.6746	1.71924e-31	.	no_gene_found	-1	no_gene_found
1526621	2	204693736	rs1968351	A	C	Y	C	A	0.429028	N	ADD	273172	0.860602	0.0128595	-11.6741	1.72869e-31	.	no_gene_found	-1	no_gene_found
3953216	6	31020152	rs2428517	T	C	Y	C	T	0.443915	N	ADD	274199	1.15829	0.0125885	11.6731	1.74967e-31	.	no_gene_found	-1	no_gene_found
1526629	2	204694611	rs3116513	G	A	Y	A	G	0.401312	N	ADD	272211	1.16009	0.0127239	11.671	1.79287e-31	.	no_gene_found	-1	no_gene_found
1526656	2	204700689	rs12990970	C	T	Y	T	C	0.428809	N	ADD	273076	0.860618	0.0128617	-11.6707	1.80014e-31	.	no_gene_found	-1	no_gene_found
3953131	6	31012730	rs2523872	T	C	Y	T	C	0.371904	N	ADD	274184	0.857098	0.0132216	-11.663	1.96979e-31	.	no_gene_found	-1	no_gene_found
1526690	2	204708646	rs231804	C	T	Y	C	T	0.429332	N	ADD	272558	0.860599	0.012873	-11.6622	1.98808e-31	.	no_gene_found	-1	no_gene_found
3953143	6	31014010	rs2517537	C	A	Y	C	A	0.3725	N	ADD	274215	0.857148	0.0132178	-11.6619	1.9961e-31	.	no_gene_found	-1	no_gene_found
3953142	6	31014009	rs2523871	A	T	Y	A	T	0.372398	N	ADD	274213	0.857169	0.0132171	-11.6607	2.0241e-31	.	no_gene_found	-1	no_gene_found
3953144	6	31014116	rs2523870	C	T	Y	C	T	0.372357	N	ADD	274190	0.857165	0.0132178	-11.6603	2.03247e-31	.	no_gene_found	-1	no_gene_found
3956808	6	31298575	rs11965234	C	T	Y	T	C	0.371486	N	ADD	254907	0.852019	0.0137348	-11.6599	2.04278e-31	.	no_gene_found	-1	no_gene_found
1526672	2	204703255	rs116604011	G	A	Y	A	G	0.428556	N	ADD	271361	0.860309	0.0129076	-11.657	2.11376e-31	.	no_gene_found	-1	no_gene_found
1526646	2	204697133	rs34461055	A	G	Y	G	A	0.428716	N	ADD	273106	0.860768	0.0128621	-11.6567	2.12051e-31	.	no_gene_found	-1	no_gene_found
3953134	6	31012996	rs3131927	T	C	Y	T	C	0.370826	N	ADD	274157	0.857093	0.0132314	-11.6547	2.17108e-31	.	no_gene_found	-1	no_gene_found
1526697	2	204709380	rs11393378	A	AT	Y	A	AT	0.430667	N	ADD	269181	0.859893	0.0129576	-11.6493	2.31218e-31	.	no_gene_found	-1	no_gene_found
1526643	2	204696941	rs34050244	G	A	Y	A	G	0.428895	N	ADD	272983	0.860871	0.0128641	-11.6456	2.41481e-31	.	no_gene_found	-1	no_gene_found
1526696	2	204709349	rs231806	C	G	Y	C	G	0.42924	N	ADD	272688	0.860832	0.0128681	-11.6456	2.41698e-31	.	no_gene_found	-1	no_gene_found
3967829	6	32607821	rs9272612	G	A	Y	A	G	0.291624	N	ADD	249148	1.17957	0.0141819	11.645	2.43439e-31	.	no_gene_found	-1	no_gene_found
1526695	2	204708776	rs11571304	T	A	Y	A	T	0.429216	N	ADD	272620	0.860886	0.0128708	-11.6382	2.63548e-31	.	no_gene_found	-1	no_gene_found
1526624	2	204694263	rs13030124	G	A	Y	A	G	0.428633	N	ADD	272985	0.860956	0.0128638	-11.6382	2.63631e-31	.	no_gene_found	-1	no_gene_found
1526670	2	204703253	rs369966005	G	GT	Y	GT	G	0.428667	N	ADD	271461	0.860634	0.012902	-11.6328	2.80877e-31	.	no_gene_found	-1	no_gene_found
1526671	2	204703254	rs2882971	G	A	Y	A	G	0.428667	N	ADD	271461	0.860634	0.012902	-11.6328	2.80877e-31	.	no_gene_found	-1	no_gene_found
1526673	2	204703257	rs114019067	G	C	Y	C	G	0.428667	N	ADD	271461	0.860634	0.012902	-11.6328	2.80877e-31	.	no_gene_found	-1	no_gene_found
1526674	2	204703258	rs2882972	T	C	Y	C	T	0.428667	N	ADD	271461	0.860634	0.012902	-11.6328	2.80877e-31	.	no_gene_found	-1	no_gene_found
3953139	6	31013541	rs2517538	C	G	Y	C	G	0.372177	N	ADD	274215	0.857491	0.0132184	-11.6311	2.86382e-31	.	no_gene_found	-1	no_gene_found
1526683	2	204706865	rs13033315	A	T	Y	T	A	0.428883	N	ADD	272678	0.860962	0.0128713	-11.6309	2.87001e-31	.	no_gene_found	-1	no_gene_found
3953604	6	31073007	rs9263620	G	T	Y	T	G	0.286745	N	ADD	273757	1.17015	0.0135118	11.6295	2.91845e-31	.	no_gene_found	-1	no_gene_found
3953071	6	31007590	rs2517552	C	T	Y	C	T	0.372029	N	ADD	274215	0.857522	0.0132252	-11.6224	3.16966e-31	.	no_gene_found	-1	no_gene_found
3953183	6	31017347	rs2523866	T	C	Y	C	T	0.440523	N	ADD	274129	1.15758	0.0125929	11.6203	3.24971e-31	.	no_gene_found	-1	no_gene_found
3967915	6	32609239	rs12722072	G	A	Y	A	G	0.175476	N	ADD	254964	1.21068	0.0164538	11.6194	3.28406e-31	.	no_gene_found	-1	no_gene_found
3954412	6	31156041	rs9368661	C	T	Y	T	C	0.262256	N	ADD	274133	0.841961	0.0148065	-11.618	3.33917e-31	.	no_gene_found	-1	no_gene_found
3972572	6	32804909	rs241425	A	G	Y	A	G	0.437184	N	ADD	274215	0.861952	0.0127882	-11.6166	3.39287e-31	.	TAP2	9324	transporter 2, ATP binding cassette subfamily B member
409211	1	114140844	rs142358447	A	AC	Y	AC	A	0.172039	N	ADD	263940	1.20636	0.0161765	11.5975	4.24219e-31	.	MAGI3	292977	membrane associated guanylate kinase, WW and PDZ domain containing 3
3953049	6	31005139	rs2844672	G	A	Y	G	A	0.379117	N	ADD	272767	0.858237	0.0131851	-11.5945	4.39275e-31	.	no_gene_found	-1	no_gene_found
3965172	6	32556367	rs9270206	G	A	Y	G	A	0.271579	N	ADD	271221	0.842951	0.0147368	-11.5932	4.46158e-31	.	HLA-DRB1	10648	major histocompatibility complex, class II, DR beta 1
3967860	6	32608282	rs146682150	G	GA	Y	G	GA	0.212203	N	ADD	267093	0.827387	0.0163823	-11.5663	6.10761e-31	.	no_gene_found	-1	no_gene_found
3953562	6	31069411	rs9263562	C	A	Y	A	C	0.287314	N	ADD	274179	1.16898	0.0135008	11.5644	6.2443e-31	.	no_gene_found	-1	no_gene_found
3968728	6	32631300	6:32631300_A_G	A	G	Y	G	A	0.173409	N	ADD	264969	1.20439	0.0160911	11.5574	6.77006e-31	.	no_gene_found	-1	no_gene_found
3966639	6	32588263	rs9271443	A	C	Y	C	A	0.257436	N	ADD	251150	1.18352	0.0146063	11.5357	8.71725e-31	.	no_gene_found	-1	no_gene_found
3953597	6	31072300	rs2844637	T	C	Y	C	T	0.287328	N	ADD	274103	1.16859	0.013506	11.5353	8.76193e-31	.	no_gene_found	-1	no_gene_found
3953233	6	31021630	rs2523856	C	T	Y	C	T	0.391459	N	ADD	272919	0.86003	0.0130756	-11.532	9.10075e-31	.	no_gene_found	-1	no_gene_found
409910	1	114417034	rs11102689	T	A	Y	A	T	0.229535	N	ADD	261956	1.1848	0.0147121	11.526	9.75182e-31	.	no_gene_found	-1	no_gene_found
1526846	2	204759530	rs3116500	G	A	Y	A	G	0.290201	N	ADD	272511	1.16845	0.0135218	11.5129	1.13531e-30	.	no_gene_found	-1	no_gene_found
3958603	6	31401466	rs2263323	C	T	Y	T	C	0.0651387	N	ADD	274215	0.716651	0.0289549	-11.5064	1.22507e-30	.	no_gene_found	-1	no_gene_found
3969159	6	32637327	rs17205605	C	T	Y	T	C	0.168104	N	ADD	264459	1.20631	0.0163043	11.5039	1.26017e-30	.	no_gene_found	-1	no_gene_found
3954294	6	31145116	rs9391815	C	T	Y	T	C	0.297546	N	ADD	272566	0.849247	0.0142147	-11.4955	1.39e-30	.	no_gene_found	-1	no_gene_found
3965966	6	32577222	rs560530	G	A	Y	A	G	0.211752	N	ADD	272606	1.18516	0.0147815	11.4926	1.43717e-30	.	no_gene_found	-1	no_gene_found
3967950	6	32609726	rs9272743	C	T	Y	T	C	0.251727	N	ADD	270265	1.17583	0.0141007	11.4869	1.53435e-30	.	no_gene_found	-1	no_gene_found
3969148	6	32637261	rs17205563	T	C	Y	C	T	0.170738	N	ADD	265905	1.20421	0.0161775	11.4865	1.54313e-30	.	no_gene_found	-1	no_gene_found
3969356	6	32642376	rs41316231	A	T	Y	T	A	0.17058	N	ADD	263703	1.20441	0.0161951	11.4843	1.58144e-30	.	no_gene_found	-1	no_gene_found
3969146	6	32637215	rs17211902	T	C	Y	C	T	0.169888	N	ADD	265434	1.20478	0.0162266	11.4807	1.64946e-30	.	no_gene_found	-1	no_gene_found
3964846	6	32511725	rs68148149	C	A	Y	C	A	0.280614	N	ADD	273320	0.847143	0.0144645	-11.4685	1.89925e-30	.	no_gene_found	-1	no_gene_found
3958429	6	31380897	rs9357133	C	T	Y	T	C	0.064928	N	ADD	274142	0.717208	0.0289998	-11.4618	2.05273e-30	.	no_gene_found	-1	no_gene_found
3966047	6	32578590	rs3997868	A	G	Y	G	A	0.212798	N	ADD	273308	1.18397	0.0147474	11.4513	2.31639e-30	.	no_gene_found	-1	no_gene_found
3957959	6	31342137	rs3997902	T	C	Y	T	C	0.358021	N	ADD	268074	0.856767	0.0135051	-11.4467	2.44341e-30	.	no_gene_found	-1	no_gene_found
3964005	6	32429303	rs9268848	G	A	Y	G	A	0.444171	N	ADD	269674	0.863218	0.0128501	-11.4465	2.44886e-30	.	no_gene_found	-1	no_gene_found
3967061	6	32594843	rs9271792	C	T	Y	T	C	0.22761	N	ADD	265147	1.18359	0.014725	11.4464	2.45227e-30	.	no_gene_found	-1	no_gene_found
3967982	6	32610371	rs9272782	A	G	Y	G	A	0.24957	N	ADD	265983	1.17743	0.0142696	11.4462	2.45643e-30	.	no_gene_found	-1	no_gene_found
3964876	6	32522576	rs35882239	A	G	Y	A	G	0.289149	N	ADD	265100	0.846712	0.0145396	-11.4443	2.51177e-30	.	no_gene_found	-1	no_gene_found
3966309	6	32583200	rs6941393	G	A	Y	A	G	0.210839	N	ADD	270208	1.18581	0.014902	11.4363	2.75307e-30	.	no_gene_found	-1	no_gene_found
1526805	2	204746357	rs137967632	A	ATCTATCTG	Y	ATCTATCTG	A	0.319067	N	ADD	271921	1.16335	0.0132316	11.4353	2.78625e-30	.	no_gene_found	-1	no_gene_found
3972571	6	32804881	rs1871664	G	A	Y	G	A	0.441376	N	ADD	273581	0.864062	0.0127789	-11.4337	2.83682e-30	.	TAP2	9324	transporter 2, ATP binding cassette subfamily B member
3965705	6	32572571	6:32572571_GGACAT_G	GGACAT	G	Y	GGACAT	G	0.278221	N	ADD	270939	0.846643	0.0145617	-11.4325	2.87776e-30	.	no_gene_found	-1	no_gene_found
3955756	6	31239335	rs17880655	G	A	Y	A	G	0.158272	N	ADD	265148	0.807867	0.0186634	-11.4319	2.89831e-30	.	HLA-C	2899	major histocompatibility complex, class I, C
3966908	6	32592072	rs9271633	T	G	Y	G	T	0.222727	N	ADD	272224	1.18197	0.0146273	11.4295	2.97941e-30	.	no_gene_found	-1	no_gene_found
3970706	6	32680122	rs3135461	G	A	Y	G	A	0.227341	N	ADD	268273	0.834317	0.0158493	-11.429	2.99413e-30	.	no_gene_found	-1	no_gene_found
3966816	6	32590925	rs3129763	G	A	Y	A	G	0.222654	N	ADD	273494	1.1813	0.0145784	11.4287	3.0041e-30	.	no_gene_found	-1	no_gene_found
3967116	6	32595906	rs9271895	T	C	Y	C	T	0.221929	N	ADD	273921	1.18149	0.014594	11.4275	3.04918e-30	.	no_gene_found	-1	no_gene_found
3967909	6	32609229	rs9272699	C	A	Y	A	C	0.263917	N	ADD	261891	1.17627	0.0142095	11.4255	3.11882e-30	.	no_gene_found	-1	no_gene_found
3967910	6	32609230	rs1048052	A	C	Y	C	A	0.263917	N	ADD	261891	1.17627	0.0142095	11.4255	3.11883e-30	.	no_gene_found	-1	no_gene_found
3964881	6	32526731	rs72845730	A	C	Y	A	C	0.280998	N	ADD	274215	0.847617	0.0144712	-11.4246	3.15175e-30	.	no_gene_found	-1	no_gene_found
3965361	6	32565331	rs9270623	A	C	Y	C	A	0.223843	N	ADD	272881	1.18113	0.0145739	11.4225	3.22769e-30	.	no_gene_found	-1	no_gene_found
3965669	6	32571932	rs9270900	A	G	Y	A	G	0.278869	N	ADD	271798	0.847091	0.0145341	-11.4178	3.40929e-30	.	no_gene_found	-1	no_gene_found
3965670	6	32571933	rs9270901	C	A	Y	C	A	0.278869	N	ADD	271798	0.847091	0.0145341	-11.4178	3.40929e-30	.	no_gene_found	-1	no_gene_found
3968309	6	32620999	rs17612942	A	G	Y	A	G	0.219615	N	ADD	272613	0.833211	0.015985	-11.415	3.52026e-30	.	no_gene_found	-1	no_gene_found
3967468	6	32601797	rs114020256	G	A	Y	A	G	0.218513	N	ADD	254845	0.8277	0.0165667	-11.4147	3.53018e-30	.	no_gene_found	-1	no_gene_found
3961462	6	32060467	rs774873925	CA	C	Y	CA	C	0.267191	N	ADD	266006	0.84298	0.0149686	-11.4114	3.66951e-30	.	TNXB	56846	tenascin XB
3957892	6	31334074	rs34983131	C	CT	Y	C	CT	0.362775	N	ADD	272905	0.858688	0.0133536	-11.4089	3.7747e-30	.	no_gene_found	-1	no_gene_found
3967312	6	32599155	rs9272052	A	G	Y	G	A	0.221468	N	ADD	273629	1.18148	0.0146176	11.4088	3.77727e-30	.	no_gene_found	-1	no_gene_found
3960415	6	31706852	rs396369	A	T	Y	A	T	0.276817	N	ADD	264648	0.844514	0.0148138	-11.4078	3.82216e-30	.	no_gene_found	-1	no_gene_found
3969112	6	32636646	rs9274678	A	G	Y	G	A	0.154254	N	ADD	273990	1.20713	0.0165014	11.4077	3.82776e-30	.	no_gene_found	-1	no_gene_found
3954349	6	31151039	rs9468882	T	A	Y	A	T	0.299226	N	ADD	274102	0.851057	0.0141377	-11.4076	3.8323e-30	.	no_gene_found	-1	no_gene_found
3964867	6	32520907	rs3828840	T	C	Y	T	C	0.280739	N	ADD	273526	0.848033	0.0144549	-11.4035	4.01853e-30	.	no_gene_found	-1	no_gene_found
3953232	6	31021547	rs2517527	A	G	Y	A	G	0.38621	N	ADD	274215	0.861347	0.0130932	-11.3996	4.19821e-30	.	no_gene_found	-1	no_gene_found
3967633	6	32604643	rs9272369	C	T	Y	T	C	0.233642	N	ADD	264606	1.18144	0.0146397	11.3893	4.72983e-30	.	no_gene_found	-1	no_gene_found
3966358	6	32583938	rs9271352	T	C	Y	C	T	0.223987	N	ADD	274121	1.18012	0.0145459	11.3857	4.92744e-30	.	no_gene_found	-1	no_gene_found
3967035	6	32594328	rs9271775	C	T	Y	C	T	0.179203	N	ADD	263748	0.817772	0.017675	-11.3817	5.15785e-30	.	no_gene_found	-1	no_gene_found
3966894	6	32591944	rs9271626	C	A	Y	A	C	0.221806	N	ADD	273573	1.18074	0.0145978	11.3816	5.16611e-30	.	no_gene_found	-1	no_gene_found
3972570	6	32804879	rs1871665	C	T	Y	C	T	0.440748	N	ADD	273711	0.864638	0.0127798	-11.3808	5.21316e-30	.	TAP2	9324	transporter 2, ATP binding cassette subfamily B member
3966805	6	32590771	rs2097432	T	C	Y	C	T	0.223432	N	ADD	273573	1.18022	0.0145621	11.379	5.32183e-30	.	no_gene_found	-1	no_gene_found
3967321	6	32599237	rs9272060	G	A	Y	A	G	0.220294	N	ADD	272813	1.18172	0.0146745	11.3784	5.35792e-30	.	no_gene_found	-1	no_gene_found
1526732	2	204721132	rs11571291	T	C	Y	C	T	0.424799	N	ADD	273872	0.863897	0.012859	-11.3774	5.41873e-30	.	no_gene_found	-1	no_gene_found
3965660	6	32571771	rs9270885	G	A	Y	G	A	0.278544	N	ADD	270349	0.847225	0.0145755	-11.3746	5.59855e-30	.	no_gene_found	-1	no_gene_found
3965630	6	32570817	rs678770	T	A	Y	A	T	0.200516	N	ADD	254608	1.19449	0.0156265	11.3727	5.71816e-30	.	no_gene_found	-1	no_gene_found
3965922	6	32576561	rs9271104	G	A	Y	G	A	0.277752	N	ADD	271661	0.847455	0.0145551	-11.3718	5.77891e-30	.	no_gene_found	-1	no_gene_found
3965921	6	32576540	rs9271103	T	C	Y	T	C	0.277649	N	ADD	271804	0.847527	0.0145516	-11.3687	5.98793e-30	.	no_gene_found	-1	no_gene_found
3962067	6	32208324	rs424232	C	T	Y	T	C	0.27596	N	ADD	274215	1.16805	0.0136653	11.3672	6.09069e-30	.	no_gene_found	-1	no_gene_found
3966895	6	32591949	rs9271627	C	T	Y	T	C	0.228284	N	ADD	260189	1.18357	0.0148264	11.3671	6.09653e-30	.	no_gene_found	-1	no_gene_found
3965661	6	32571789	rs9270887	C	A	Y	C	A	0.278335	N	ADD	270767	0.847415	0.0145653	-11.3671	6.10111e-30	.	no_gene_found	-1	no_gene_found
1526676	2	204704702	rs231796	G	A	Y	G	A	0.483348	N	ADD	273364	0.866242	0.0126344	-11.3651	6.2405e-30	.	no_gene_found	-1	no_gene_found
3965208	6	32559110	rs9270493	T	C	Y	C	T	0.223928	N	ADD	274215	1.17973	0.0145441	11.3642	6.30206e-30	.	no_gene_found	-1	no_gene_found
3965536	6	32569025	rs9270775	C	T	Y	C	T	0.277956	N	ADD	272433	0.847827	0.0145267	-11.3638	6.33063e-30	.	no_gene_found	-1	no_gene_found
3965537	6	32569027	rs9270776	G	A	Y	G	A	0.277956	N	ADD	272433	0.847827	0.0145267	-11.3638	6.33063e-30	.	no_gene_found	-1	no_gene_found
3968381	6	32624618	rs4308604	C	T	Y	C	T	0.164651	N	ADD	267113	0.811789	0.0183497	-11.3634	6.36492e-30	.	no_gene_found	-1	no_gene_found
1526637	2	204695788	rs10490516	T	C	Y	C	T	0.483091	N	ADD	274056	0.866393	0.012621	-11.3633	6.36776e-30	.	no_gene_found	-1	no_gene_found
3966932	6	32592574	rs9271656	T	A	Y	A	T	0.221176	N	ADD	273371	1.18054	0.0146113	11.359	6.68867e-30	.	no_gene_found	-1	no_gene_found
3965652	6	32571310	rs9270875	A	G	Y	A	G	0.278344	N	ADD	270388	0.847573	0.0145663	-11.3535	7.1219e-30	.	no_gene_found	-1	no_gene_found
3965535	6	32569012	rs9270774	G	C	Y	G	C	0.277928	N	ADD	272482	0.847956	0.0145266	-11.3534	7.1342e-30	.	no_gene_found	-1	no_gene_found
3966868	6	32591654	rs9271612	A	G	Y	G	A	0.222353	N	ADD	272859	1.18049	0.0146185	11.3508	7.35122e-30	.	no_gene_found	-1	no_gene_found
3965747	6	32573539	rs602427	G	C	Y	C	G	0.223736	N	ADD	274015	1.17959	0.0145542	11.3483	7.56261e-30	.	no_gene_found	-1	no_gene_found
3965538	6	32569038	rs9270777	T	A	Y	T	A	0.277909	N	ADD	272492	0.848022	0.0145264	-11.3482	7.57321e-30	.	no_gene_found	-1	no_gene_found
3965798	6	32574479	rs617058	G	T	Y	T	G	0.236973	N	ADD	274215	1.17615	0.0142977	11.3479	7.59865e-30	.	no_gene_found	-1	no_gene_found
1526735	2	204722159	rs1024162	A	T	Y	T	A	0.425062	N	ADD	273594	0.864166	0.0128653	-11.3476	7.62585e-30	.	no_gene_found	-1	no_gene_found
3965667	6	32571890	rs9270897	G	A	Y	G	A	0.278315	N	ADD	270219	0.847669	0.0145642	-11.3473	7.645e-30	.	no_gene_found	-1	no_gene_found
3966735	6	32589923	rs9271528	C	T	Y	T	C	0.223045	N	ADD	273687	1.17981	0.0145737	11.3459	7.77629e-30	.	no_gene_found	-1	no_gene_found
3967439	6	32601129	rs9272159	A	T	Y	A	T	0.149714	N	ADD	270286	0.805766	0.0190358	-11.3451	7.84601e-30	.	no_gene_found	-1	no_gene_found
3966754	6	32590153	rs9271545	C	T	Y	T	C	0.22388	N	ADD	274031	1.17949	0.0145528	11.3437	7.96809e-30	.	no_gene_found	-1	no_gene_found
3966880	6	32591773	rs9271619	G	A	Y	A	G	0.222477	N	ADD	272626	1.18036	0.0146233	11.3392	8.39373e-30	.	no_gene_found	-1	no_gene_found
1526807	2	204746942	rs2882973	T	C	Y	C	T	0.319029	N	ADD	272815	1.16167	0.0132176	11.3381	8.49728e-30	.	no_gene_found	-1	no_gene_found
3966858	6	32591476	rs3135003	C	T	Y	T	C	0.221902	N	ADD	273598	1.17996	0.0145951	11.3379	8.5163e-30	.	no_gene_found	-1	no_gene_found
3958374	6	31375917	rs114202986	T	C	Y	C	T	0.0643199	N	ADD	273889	0.718565	0.0291504	-11.3377	8.53145e-30	.	no_gene_found	-1	no_gene_found
3967056	6	32594775	rs9271790	G	A	Y	A	G	0.222334	N	ADD	273357	1.17994	0.0145967	11.3354	8.75844e-30	.	no_gene_found	-1	no_gene_found
3966749	6	32590070	rs9271541	A	C	Y	C	A	0.224016	N	ADD	274215	1.17932	0.0145506	11.3353	8.77381e-30	.	no_gene_found	-1	no_gene_found
3966944	6	32592774	rs9271668	G	T	Y	T	G	0.222039	N	ADD	274019	1.17985	0.0145912	11.3345	8.85102e-30	.	no_gene_found	-1	no_gene_found
3965756	6	32573629	rs602875	A	G	Y	G	A	0.236966	N	ADD	274031	1.17585	0.0142951	11.3319	9.1189e-30	.	no_gene_found	-1	no_gene_found
3966084	6	32579373	rs582591	G	A	Y	A	G	0.237203	N	ADD	273909	1.17584	0.0142953	11.3311	9.20804e-30	.	no_gene_found	-1	no_gene_found
3966317	6	32583401	rs7760731	C	A	Y	A	C	0.237046	N	ADD	274170	1.17578	0.014291	11.3309	9.22475e-30	.	no_gene_found	-1	no_gene_found
3966870	6	32591666	rs9271613	C	T	Y	T	C	0.221914	N	ADD	273574	1.17983	0.0145951	11.3305	9.26351e-30	.	no_gene_found	-1	no_gene_found
3967181	6	32596966	rs6929398	A	G	Y	G	A	0.221748	N	ADD	273800	1.17996	0.0146063	11.3295	9.37864e-30	.	no_gene_found	-1	no_gene_found
3966978	6	32593349	rs4311504	C	G	Y	G	C	0.222063	N	ADD	274087	1.17974	0.0145913	11.3282	9.50913e-30	.	no_gene_found	-1	no_gene_found
3956334	6	31271921	rs9264884	C	T	Y	T	C	0.144833	N	ADD	270640	1.21244	0.0170053	11.3281	9.52629e-30	.	no_gene_found	-1	no_gene_found
3966538	6	32587038	rs607998	G	A	Y	A	G	0.224725	N	ADD	272139	1.17982	0.0145977	11.328	9.53108e-30	.	no_gene_found	-1	no_gene_found
3967204	6	32597372	rs9271958	G	A	Y	A	G	0.221668	N	ADD	273610	1.18001	0.0146127	11.3273	9.61124e-30	.	no_gene_found	-1	no_gene_found
3966941	6	32592693	rs9271666	T	C	Y	C	T	0.222066	N	ADD	274042	1.1797	0.0145912	11.3263	9.72282e-30	.	no_gene_found	-1	no_gene_found
3966929	6	32592476	rs28490182	T	C	Y	T	C	0.196546	N	ADD	261649	0.824312	0.0170585	-11.3261	9.74485e-30	.	no_gene_found	-1	no_gene_found
3967023	6	32594160	rs114527826	G	T	Y	T	G	0.222079	N	ADD	273623	1.1799	0.0146066	11.3256	9.80527e-30	.	no_gene_found	-1	no_gene_found
3967123	6	32596038	rs9271903	C	G	Y	G	C	0.219405	N	ADD	269296	1.18222	0.0147849	11.322	1.02082e-29	.	no_gene_found	-1	no_gene_found
3967124	6	32596040	rs9271904	A	G	Y	G	A	0.219405	N	ADD	269296	1.18222	0.0147849	11.322	1.02082e-29	.	no_gene_found	-1	no_gene_found
3967125	6	32596041	rs9271905	G	A	Y	A	G	0.219405	N	ADD	269296	1.18222	0.0147849	11.322	1.02082e-29	.	no_gene_found	-1	no_gene_found
3965929	6	32576699	rs9271111	G	A	Y	G	A	0.278088	N	ADD	271177	0.848084	0.0145548	-11.321	1.03281e-29	.	no_gene_found	-1	no_gene_found
3957089	6	31306609	rs28752992	G	C	Y	C	G	0.436609	N	ADD	250152	0.858276	0.0134997	-11.3209	1.03384e-29	.	no_gene_found	-1	no_gene_found
3965358	6	32565272	rs9270620	T	A	Y	A	T	0.224118	N	ADD	273477	1.1792	0.0145653	11.3172	1.07807e-29	.	no_gene_found	-1	no_gene_found
3966241	6	32582075	rs642093	G	A	Y	A	G	0.237097	N	ADD	274215	1.17558	0.0142947	11.3159	1.09422e-29	.	no_gene_found	-1	no_gene_found
3966501	6	32586437	rs562462	T	C	Y	C	T	0.224008	N	ADD	273502	1.17921	0.0145679	11.3156	1.09907e-29	.	no_gene_found	-1	no_gene_found
3965993	6	32577641	rs535773	G	T	Y	T	G	0.236925	N	ADD	274053	1.17563	0.0142991	11.3155	1.10027e-29	.	no_gene_found	-1	no_gene_found
3966517	6	32586732	rs9271363	G	C	Y	G	C	0.172235	N	ADD	274209	0.818644	0.0176857	-11.3146	1.11156e-29	.	no_gene_found	-1	no_gene_found
3966494	6	32586236	rs11751024	C	A	Y	A	C	0.39677	N	ADD	273536	0.863	0.0130241	-11.3129	1.13285e-29	.	no_gene_found	-1	no_gene_found
3965558	6	32569305	rs9270798	A	G	Y	A	G	0.221683	N	ADD	271622	0.83511	0.0159308	-11.3109	1.15926e-29	.	no_gene_found	-1	no_gene_found
3965197	6	32557831	rs9281899	T	TG	Y	T	TG	0.300796	N	ADD	247568	0.845048	0.0148867	-11.3095	1.17695e-29	.	no_gene_found	-1	no_gene_found
3967873	6	32608459	6:32608459_TA_T	TA	T	Y	T	TA	0.294095	N	ADD	250230	1.17327	0.0141299	11.309	1.18427e-29	.	no_gene_found	-1	no_gene_found
1526867	2	204763882	rs3096851	A	C	Y	C	A	0.318871	N	ADD	273150	1.16113	0.0132134	11.3062	1.22267e-29	.	no_gene_found	-1	no_gene_found
1526901	2	204772618	rs2162608	A	C	Y	C	A	0.318972	N	ADD	272819	1.16115	0.0132159	11.3054	1.23333e-29	.	no_gene_found	-1	no_gene_found
3966301	6	32583122	rs9271342	G	C	Y	C	G	0.237313	N	ADD	273683	1.17538	0.0142945	11.3044	1.24799e-29	.	no_gene_found	-1	no_gene_found
3968048	6	32611641	rs9273012	A	G	Y	G	A	0.234423	N	ADD	249897	1.18569	0.0150681	11.3037	1.25805e-29	.	no_gene_found	-1	no_gene_found
1526677	2	204705157	rs2162606	G	C	Y	C	G	0.483121	N	ADD	273292	0.866907	0.0126355	-11.3033	1.26349e-29	.	no_gene_found	-1	no_gene_found
1526819	2	204751870	rs1365965	T	C	Y	C	T	0.319011	N	ADD	272782	1.16116	0.0132204	11.3024	1.27672e-29	.	no_gene_found	-1	no_gene_found
1526860	2	204762957	rs3096849	A	G	Y	G	A	0.318887	N	ADD	273145	1.16105	0.0132134	11.3012	1.29466e-29	.	no_gene_found	-1	no_gene_found
3965351	6	32565192	rs9270617	T	C	Y	T	C	0.275722	N	ADD	273253	0.848577	0.014539	-11.2934	1.4143e-29	.	no_gene_found	-1	no_gene_found
3965435	6	32567155	rs9270696	G	A	Y	G	A	0.278203	N	ADD	269733	0.848011	0.0145984	-11.2931	1.41928e-29	.	no_gene_found	-1	no_gene_found
1526686	2	204707417	rs231799	C	T	Y	C	T	0.483431	N	ADD	273103	0.866954	0.0126422	-11.2931	1.41963e-29	.	no_gene_found	-1	no_gene_found
3965434	6	32567154	rs9270695	A	C	Y	A	C	0.278201	N	ADD	269729	0.848016	0.0145983	-11.2929	1.42344e-29	.	no_gene_found	-1	no_gene_found
3965079	6	32550828	rs9269874	G	A	Y	G	A	0.279603	N	ADD	272265	0.84918	0.014477	-11.2926	1.42689e-29	.	HLA-DRB1	10648	major histocompatibility complex, class II, DR beta 1
3967505	6	32602372	rs9272225	G	T	Y	T	G	0.255729	N	ADD	273356	1.17154	0.0140208	11.2919	1.4384e-29	.	no_gene_found	-1	no_gene_found
3965694	6	32572326	rs9270921	C	T	Y	C	T	0.27732	N	ADD	271751	0.848481	0.0145545	-11.2891	1.48505e-29	.	no_gene_found	-1	no_gene_found
3964890	6	32527112	rs72492336	C	T	Y	C	T	0.279666	N	ADD	272454	0.849269	0.0144763	-11.286	1.53839e-29	.	no_gene_found	-1	no_gene_found
1526883	2	204769054	rs3116504	A	G	Y	G	A	0.318797	N	ADD	273130	1.16083	0.0132141	11.2858	1.54228e-29	.	no_gene_found	-1	no_gene_found
1526662	2	204701865	rs231791	C	A	Y	C	A	0.483441	N	ADD	273273	0.867117	0.0126352	-11.2844	1.56747e-29	.	no_gene_found	-1	no_gene_found
3965200	6	32558314	rs9270385	T	G	Y	T	G	0.276493	N	ADD	267479	0.84764	0.0146493	-11.2838	1.57818e-29	.	no_gene_found	-1	no_gene_found
3965399	6	32566294	rs4599680	T	C	Y	C	T	0.224446	N	ADD	272954	1.17871	0.0145721	11.2835	1.58244e-29	.	no_gene_found	-1	no_gene_found
3965396	6	32566232	rs9270665	G	T	Y	T	G	0.224248	N	ADD	273075	1.17869	0.0145715	11.2828	1.59545e-29	.	no_gene_found	-1	no_gene_found
1526655	2	204700574	rs231790	G	T	Y	G	T	0.483131	N	ADD	273838	0.867251	0.0126245	-11.2817	1.61524e-29	.	no_gene_found	-1	no_gene_found
1526654	2	204699952	rs231789	C	T	Y	C	T	0.483035	N	ADD	273949	0.867283	0.0126227	-11.2805	1.63839e-29	.	no_gene_found	-1	no_gene_found
1526833	2	204754591	rs6737395	G	A	Y	A	G	0.318917	N	ADD	272778	1.1608	0.0132223	11.2769	1.70564e-29	.	no_gene_found	-1	no_gene_found
3967018	6	32594098	rs74291249	G	A	Y	A	G	0.222743	N	ADD	272541	1.17912	0.0146126	11.276	1.7236e-29	.	no_gene_found	-1	no_gene_found
3968911	6	32633948	rs35353422	C	A	Y	A	C	0.168724	N	ADD	267541	1.2005	0.0162071	11.2754	1.73565e-29	.	no_gene_found	-1	no_gene_found
3953572	6	31070078	rs3095303	G	A	Y	A	G	0.315141	N	ADD	274209	1.16071	0.0132206	11.2728	1.78747e-29	.	no_gene_found	-1	no_gene_found
3965275	6	32560773	rs9270564	G	A	Y	G	A	0.27665	N	ADD	269807	0.848334	0.0145929	-11.2713	1.81779e-29	.	no_gene_found	-1	no_gene_found
3965971	6	32577282	rs9271146	A	C	Y	A	C	0.271753	N	ADD	273969	0.848099	0.0146176	-11.2712	1.82054e-29	.	no_gene_found	-1	no_gene_found
1526705	2	204712143	rs231810	A	G	Y	A	G	0.483102	N	ADD	273054	0.867195	0.0126425	-11.2708	1.82837e-29	.	no_gene_found	-1	no_gene_found
3966860	6	32591531	rs143365466	A	AC	Y	AC	A	0.221706	N	ADD	273004	1.17929	0.0146317	11.2707	1.83069e-29	.	no_gene_found	-1	no_gene_found
1526682	2	204706107	rs231797	A	G	Y	A	G	0.48306	N	ADD	273351	0.867301	0.012635	-11.2678	1.89163e-29	.	no_gene_found	-1	no_gene_found
3964887	6	32527025	rs67062152	T	C	Y	T	C	0.279785	N	ADD	272465	0.849617	0.0144657	-11.266	1.93244e-29	.	no_gene_found	-1	no_gene_found
3953981	6	31113276	rs886400	G	A	Y	G	A	0.379785	N	ADD	274191	0.862389	0.0131414	-11.2658	1.93524e-29	.	CCHCR1	14443	coiled-coil alpha-helical rod protein 1
1526685	2	204707138	rs11571303	G	A	Y	A	G	0.482955	N	ADD	273277	0.867326	0.012638	-11.2628	2.00204e-29	.	no_gene_found	-1	no_gene_found
1526868	2	204764418	rs3096852	T	C	Y	C	T	0.31878	N	ADD	273143	1.16049	0.0132158	11.2623	2.01456e-29	.	no_gene_found	-1	no_gene_found
1526954	2	204792732	rs3096863	G	C	Y	C	G	0.317599	N	ADD	268203	1.16222	0.013349	11.2616	2.03068e-29	.	no_gene_found	-1	no_gene_found
1526622	2	204693876	rs231735	G	T	Y	G	T	0.482793	N	ADD	274215	0.867587	0.0126145	-11.26	2.06733e-29	.	no_gene_found	-1	no_gene_found
1526687	2	204707585	rs231800	G	C	Y	G	C	0.483187	N	ADD	273149	0.867327	0.0126416	-11.2596	2.07733e-29	.	no_gene_found	-1	no_gene_found
3966308	6	32583198	rs7756741	T	A	Y	A	T	0.238512	N	ADD	270695	1.17541	0.0143593	11.2551	2.18493e-29	.	no_gene_found	-1	no_gene_found
3965658	6	32571690	rs9270881	C	T	Y	C	T	0.276332	N	ADD	272659	0.848966	0.014548	-11.2548	2.19261e-29	.	no_gene_found	-1	no_gene_found
3966103	6	32579651	rs9271237	A	G	Y	G	A	0.265474	N	ADD	273029	1.16876	0.0138585	11.2524	2.25477e-29	.	no_gene_found	-1	no_gene_found
1526843	2	204758746	rs2352546	A	G	Y	G	A	0.318935	N	ADD	273120	1.16032	0.0132151	11.2523	2.25653e-29	.	no_gene_found	-1	no_gene_found
3965659	6	32571705	rs9270882	G	C	Y	G	C	0.276354	N	ADD	272686	0.849032	0.0145471	-11.2503	2.30806e-29	.	no_gene_found	-1	no_gene_found
1526761	2	204730901	rs11571315	T	C	Y	T	C	0.411497	N	ADD	273845	1.15294	0.0126509	11.2495	2.32938e-29	.	no_gene_found	-1	no_gene_found
3967304	6	32599031	rs7758465	T	A	Y	A	T	0.212157	N	ADD	266727	1.18432	0.0150395	11.2485	2.35503e-29	.	no_gene_found	-1	no_gene_found
1526741	2	204723750	rs1427679	G	A	Y	G	A	0.411442	N	ADD	273848	1.15293	0.0126529	11.2472	2.39057e-29	.	no_gene_found	-1	no_gene_found
3964882	6	32526773	rs538742897	C	T	Y	C	T	0.27964	N	ADD	272388	0.849738	0.0144777	-11.2468	2.40101e-29	.	no_gene_found	-1	no_gene_found
3966066	6	32578970	rs502771	T	C	Y	C	T	0.265148	N	ADD	274215	1.16839	0.0138381	11.2463	2.41496e-29	.	no_gene_found	-1	no_gene_found
3964894	6	32527439	rs112234874	G	A	Y	G	A	0.279685	N	ADD	271811	0.849663	0.0144881	-11.2448	2.45756e-29	.	no_gene_found	-1	no_gene_found
3965324	6	32561693	rs9270600	C	T	Y	T	C	0.225298	N	ADD	272592	1.17796	0.0145672	11.2432	2.50087e-29	.	no_gene_found	-1	no_gene_found
3965348	6	32565152	rs9270615	T	A	Y	T	A	0.27542	N	ADD	273642	0.849245	0.0145353	-11.2421	2.53326e-29	.	no_gene_found	-1	no_gene_found
3967564	6	32603526	rs9272271	A	T	Y	T	A	0.256883	N	ADD	271583	1.17113	0.0140526	11.2414	2.55434e-29	.	no_gene_found	-1	no_gene_found
1526688	2	204707763	2:204707763_CT_C	CT	C	Y	CT	C	0.483602	N	ADD	272161	0.867347	0.0126614	-11.2402	2.58905e-29	.	no_gene_found	-1	no_gene_found
1526627	2	204694465	rs231733	A	G	Y	A	G	0.482777	N	ADD	274134	0.86778	0.0126184	-11.2389	2.62562e-29	.	no_gene_found	-1	no_gene_found
3965356	6	32565243	rs9270619	A	G	Y	A	G	0.275409	N	ADD	273644	0.849284	0.0145355	-11.2388	2.62992e-29	.	no_gene_found	-1	no_gene_found
1526758	2	204729795	rs1427680	G	A	Y	G	A	0.41136	N	ADD	273821	1.15279	0.0126515	11.2387	2.63324e-29	.	no_gene_found	-1	no_gene_found
1526631	2	204694784	rs3116514	G	A	Y	G	A	0.482961	N	ADD	273963	0.867757	0.0126214	-11.2384	2.64229e-29	.	no_gene_found	-1	no_gene_found
1526632	2	204694805	rs3115969	T	C	Y	T	C	0.482961	N	ADD	273963	0.867757	0.0126214	-11.2384	2.64229e-29	.	no_gene_found	-1	no_gene_found
1526665	2	204702249	rs231792	A	G	Y	A	G	0.483233	N	ADD	273190	0.867606	0.012637	-11.2382	2.64693e-29	.	no_gene_found	-1	no_gene_found
409917	1	114420462	rs7529353	G	A	Y	A	G	0.22617	N	ADD	269737	1.17819	0.0145916	11.2382	2.64713e-29	.	no_gene_found	-1	no_gene_found
1526756	2	204729153	rs231770	C	T	Y	T	C	0.406602	N	ADD	273792	1.15298	0.0126682	11.2371	2.679e-29	.	no_gene_found	-1	no_gene_found
3965284	6	32560984	rs4713552	C	T	Y	T	C	0.224093	N	ADD	273496	1.17785	0.0145679	11.2364	2.70271e-29	.	no_gene_found	-1	no_gene_found
3965808	6	32574586	rs9271005	A	C	Y	A	C	0.276157	N	ADD	273786	0.849378	0.0145296	-11.2358	2.72122e-29	.	no_gene_found	-1	no_gene_found
3965813	6	32574628	rs9271008	G	A	Y	G	A	0.276139	N	ADD	273594	0.849354	0.0145325	-11.2355	2.73031e-29	.	no_gene_found	-1	no_gene_found
3965812	6	32574624	rs9271007	A	G	Y	A	G	0.276142	N	ADD	273586	0.849356	0.0145324	-11.2354	2.73317e-29	.	no_gene_found	-1	no_gene_found
3967520	6	32602702	rs9272236	T	C	Y	C	T	0.256471	N	ADD	273655	1.1702	0.0139891	11.2353	2.73628e-29	.	no_gene_found	-1	no_gene_found
1526872	2	204764814	rs3116523	G	T	Y	T	G	0.31877	N	ADD	273089	1.16009	0.0132176	11.235	2.74436e-29	.	no_gene_found	-1	no_gene_found
3965216	6	32559584	rs9270523	T	G	Y	T	G	0.283469	N	ADD	265181	0.848847	0.0145864	-11.2349	2.74866e-29	.	no_gene_found	-1	no_gene_found
3966731	6	32589820	rs9271524	A	C	Y	C	A	0.225	N	ADD	272440	1.17765	0.0145556	11.2341	2.77259e-29	.	no_gene_found	-1	no_gene_found
3968834	6	32632832	rs9274407	A	T	Y	A	T	0.166188	N	ADD	270724	0.815958	0.0181051	-11.234	2.77506e-29	.	no_gene_found	-1	no_gene_found
3965606	6	32570238	rs9270833	T	C	Y	T	C	0.27521	N	ADD	273517	0.849259	0.0145457	-11.233	2.80825e-29	.	no_gene_found	-1	no_gene_found
3965604	6	32570221	rs9270831	G	A	Y	G	A	0.275209	N	ADD	273516	0.849267	0.0145457	-11.2323	2.82908e-29	.	no_gene_found	-1	no_gene_found
3965605	6	32570228	rs9270832	T	C	Y	T	C	0.275209	N	ADD	273516	0.849267	0.0145457	-11.2323	2.82908e-29	.	no_gene_found	-1	no_gene_found
3965544	6	32569157	rs9270784	C	T	Y	C	T	0.27582	N	ADD	273109	0.849314	0.0145414	-11.2318	2.84647e-29	.	no_gene_found	-1	no_gene_found
3965545	6	32569158	rs9270785	T	C	Y	T	C	0.27582	N	ADD	273109	0.849314	0.0145414	-11.2318	2.84647e-29	.	no_gene_found	-1	no_gene_found
3965972	6	32577380	rs660895	A	G	Y	G	A	0.215561	N	ADD	274215	1.17972	0.0147153	11.2318	2.84685e-29	.	no_gene_found	-1	no_gene_found
3965654	6	32571647	rs9270879	C	A	Y	C	A	0.276318	N	ADD	272624	0.849259	0.0145475	-11.2315	2.85564e-29	.	no_gene_found	-1	no_gene_found
1526623	2	204694235	rs6714925	T	A	Y	A	T	0.482558	N	ADD	273966	0.867834	0.0126215	-11.2312	2.86449e-29	.	no_gene_found	-1	no_gene_found
3965343	6	32565053	rs9270610	C	G	Y	C	G	0.275394	N	ADD	273499	0.849404	0.0145327	-11.2312	2.86528e-29	.	no_gene_found	-1	no_gene_found
1526634	2	204694974	rs863603	C	T	Y	C	T	0.482793	N	ADD	274109	0.867867	0.0126182	-11.2311	2.86835e-29	.	no_gene_found	-1	no_gene_found
1526630	2	204694621	rs6715389	T	C	Y	C	T	0.482748	N	ADD	274142	0.867875	0.0126184	-11.2302	2.89794e-29	.	no_gene_found	-1	no_gene_found
1526633	2	204694952	rs12986861	G	A	Y	A	G	0.482745	N	ADD	274099	0.867873	0.0126195	-11.2294	2.92323e-29	.	no_gene_found	-1	no_gene_found
1526625	2	204694280	rs231734	G	A	Y	G	A	0.482597	N	ADD	273954	0.86788	0.01262	-11.2283	2.96012e-29	.	no_gene_found	-1	no_gene_found
3965816	6	32574652	rs9271010	T	C	Y	T	C	0.275992	N	ADD	273852	0.849461	0.0145307	-11.2282	2.96434e-29	.	no_gene_found	-1	no_gene_found
3965815	6	32574649	rs9271009	C	A	Y	C	A	0.275991	N	ADD	273853	0.849462	0.0145306	-11.2282	2.96526e-29	.	no_gene_found	-1	no_gene_found
3965802	6	32574527	rs9271003	T	C	Y	T	C	0.276228	N	ADD	273613	0.849396	0.0145378	-11.2279	2.97406e-29	.	no_gene_found	-1	no_gene_found
3965672	6	32571962	rs9270902	A	G	Y	A	G	0.275801	N	ADD	273797	0.849417	0.0145359	-11.2277	2.98204e-29	.	no_gene_found	-1	no_gene_found
3965341	6	32565042	rs9270608	A	G	Y	A	G	0.275417	N	ADD	273500	0.849453	0.0145327	-11.2273	2.99452e-29	.	no_gene_found	-1	no_gene_found
1526851	2	204760207	rs755861890	CT	C	Y	C	CT	0.318538	N	ADD	272090	1.16038	0.013249	11.2272	2.99701e-29	.	no_gene_found	-1	no_gene_found
3965601	6	32570181	rs9270830	G	A	Y	G	A	0.275214	N	ADD	273531	0.849344	0.014545	-11.2266	3.01793e-29	.	no_gene_found	-1	no_gene_found
1526759	2	204730465	rs736611	C	T	Y	C	T	0.411528	N	ADD	273872	1.15258	0.0126497	11.2259	3.04141e-29	.	no_gene_found	-1	no_gene_found
3965817	6	32574676	rs9271011	A	G	Y	A	G	0.275918	N	ADD	273953	0.849498	0.0145297	-11.2259	3.04176e-29	.	no_gene_found	-1	no_gene_found
3965593	6	32570051	rs9270823	C	G	Y	C	G	0.275676	N	ADD	273277	0.849398	0.0145404	-11.2258	3.04531e-29	.	no_gene_found	-1	no_gene_found
3965818	6	32574696	rs9271012	A	G	Y	A	G	0.275908	N	ADD	273945	0.849524	0.0145296	-11.2239	3.11156e-29	.	no_gene_found	-1	no_gene_found
1526929	2	204782575	rs3096859	T	C	Y	C	T	0.317898	N	ADD	269783	1.16117	0.0133144	11.2232	3.13604e-29	.	no_gene_found	-1	no_gene_found
3966134	6	32580321	rs2858862	C	T	Y	T	C	0.26495	N	ADD	273684	1.16814	0.0138481	11.223	3.14513e-29	.	no_gene_found	-1	no_gene_found
3966135	6	32580322	rs2647094	A	G	Y	G	A	0.26495	N	ADD	273684	1.16814	0.0138481	11.223	3.14513e-29	.	no_gene_found	-1	no_gene_found
3966141	6	32580444	rs9271257	G	A	Y	G	A	0.274864	N	ADD	273592	0.849198	0.0145655	-11.2227	3.15656e-29	.	no_gene_found	-1	no_gene_found
3966142	6	32580446	rs9271258	G	A	Y	G	A	0.274864	N	ADD	273592	0.849198	0.0145655	-11.2227	3.15656e-29	.	no_gene_found	-1	no_gene_found
1526731	2	204720895	rs231763	T	G	Y	G	T	0.411341	N	ADD	273999	1.15255	0.0126519	11.2218	3.18639e-29	.	no_gene_found	-1	no_gene_found
3965116	6	32554080	rs9270069	T	C	Y	T	C	0.272982	N	ADD	272082	0.8488	0.0146094	-11.221	3.21593e-29	.	HLA-DRB1	10648	major histocompatibility complex, class II, DR beta 1
3966289	6	32582938	6:32582938_AG_A	AG	A	Y	A	AG	0.264898	N	ADD	273773	1.16812	0.0138488	11.2206	3.23035e-29	.	no_gene_found	-1	no_gene_found
3966068	6	32579035	rs9271209	G	A	Y	G	A	0.276414	N	ADD	274215	0.849633	0.0145233	-11.22	3.2538e-29	.	no_gene_found	-1	no_gene_found
3965807	6	32574579	rs9271004	G	A	Y	G	A	0.276019	N	ADD	274016	0.849598	0.0145282	-11.219	3.28821e-29	.	no_gene_found	-1	no_gene_found
3965541	6	32569073	6:32569073_AT_A	AT	A	Y	AT	A	0.275651	N	ADD	273454	0.849522	0.0145372	-11.2182	3.31873e-29	.	no_gene_found	-1	no_gene_found
3965506	6	32568426	rs9270752	C	T	Y	T	C	0.237178	N	ADD	272869	1.17433	0.0143265	11.2165	3.38281e-29	.	no_gene_found	-1	no_gene_found
3965840	6	32574994	rs9271026	T	C	Y	T	C	0.276016	N	ADD	273823	0.849644	0.0145287	-11.2149	3.44603e-29	.	no_gene_found	-1	no_gene_found
3966933	6	32592593	rs9271659	G	A	Y	A	G	0.219575	N	ADD	272299	1.17903	0.0146864	11.2141	3.47544e-29	.	no_gene_found	-1	no_gene_found
3965188	6	32557209	rs9270271	T	C	Y	T	C	0.258162	N	ADD	261977	0.843047	0.015225	-11.214	3.48163e-29	.	HLA-DRB1	10648	major histocompatibility complex, class II, DR beta 1
3965720	6	32572952	rs9270946	G	A	Y	G	A	0.275962	N	ADD	273978	0.849677	0.014527	-11.2135	3.49953e-29	.	no_gene_found	-1	no_gene_found
3965721	6	32572961	rs9270947	G	C	Y	G	C	0.275962	N	ADD	273980	0.849679	0.014527	-11.2133	3.50704e-29	.	no_gene_found	-1	no_gene_found
3965719	6	32572948	rs9270945	A	C	Y	A	C	0.275961	N	ADD	273981	0.84968	0.0145269	-11.2133	3.5073e-29	.	no_gene_found	-1	no_gene_found
3965955	6	32577038	rs9271139	T	C	Y	T	C	0.275978	N	ADD	274083	0.849706	0.0145248	-11.2129	3.5241e-29	.	no_gene_found	-1	no_gene_found
3965722	6	32572972	rs9270948	C	T	Y	C	T	0.275961	N	ADD	273983	0.849685	0.014527	-11.2129	3.52439e-29	.	no_gene_found	-1	no_gene_found
3965542	6	32569108	rs9270780	C	T	Y	C	T	0.275478	N	ADD	273448	0.849579	0.0145384	-11.2127	3.53242e-29	.	no_gene_found	-1	no_gene_found
3965933	6	32576809	rs9271119	G	A	Y	G	A	0.276117	N	ADD	273973	0.849719	0.0145237	-11.2127	3.53386e-29	.	no_gene_found	-1	no_gene_found
3966003	6	32577784	rs9271164	C	T	Y	C	T	0.275919	N	ADD	274093	0.849718	0.0145256	-11.2113	3.5894e-29	.	no_gene_found	-1	no_gene_found
3969157	6	32637315	rs17211951	C	A	Y	A	C	0.160398	N	ADD	262413	1.20582	0.0166953	11.2104	3.62413e-29	.	no_gene_found	-1	no_gene_found
3965613	6	32570377	rs9270840	C	T	Y	C	T	0.275597	N	ADD	273633	0.849647	0.0145357	-11.2093	3.67189e-29	.	no_gene_found	-1	no_gene_found
3965290	6	32561014	rs9270573	T	G	Y	G	T	0.224007	N	ADD	273179	1.17749	0.0145761	11.2092	3.67569e-29	.	no_gene_found	-1	no_gene_found
3966120	6	32580028	rs3104420	G	A	Y	A	G	0.264826	N	ADD	273615	1.16797	0.0138524	11.2089	3.68737e-29	.	no_gene_found	-1	no_gene_found
3965943	6	32576887	rs9271127	C	T	Y	C	T	0.276206	N	ADD	273935	0.849784	0.0145225	-11.2083	3.71099e-29	.	no_gene_found	-1	no_gene_found
3965469	6	32567795	rs592362	A	G	Y	G	A	0.237161	N	ADD	272895	1.1742	0.0143277	11.2081	3.71945e-29	.	no_gene_found	-1	no_gene_found
3966663	6	32588703	rs9271473	G	C	Y	C	G	0.22857	N	ADD	267487	1.17829	0.014639	11.2076	3.7403e-29	.	no_gene_found	-1	no_gene_found
3965799	6	32574493	rs9271001	A	C	Y	A	C	0.276147	N	ADD	273738	0.849686	0.0145343	-11.2071	3.7624e-29	.	no_gene_found	-1	no_gene_found
3965800	6	32574497	rs9271002	T	C	Y	T	C	0.276147	N	ADD	273738	0.849686	0.0145343	-11.2071	3.7624e-29	.	no_gene_found	-1	no_gene_found
3965597	6	32570144	rs9270828	T	C	Y	T	C	0.275642	N	ADD	273293	0.849639	0.0145396	-11.2069	3.77135e-29	.	no_gene_found	-1	no_gene_found
3966148	6	32580585	rs9271262	A	G	Y	G	A	0.264937	N	ADD	273697	1.1679	0.0138497	11.2068	3.77683e-29	.	no_gene_found	-1	no_gene_found
3965596	6	32570132	rs9270827	C	A	Y	C	A	0.275641	N	ADD	273292	0.84964	0.0145397	-11.2068	3.77741e-29	.	no_gene_found	-1	no_gene_found
1526958	2	204793063	rs10932028	A	C	Y	C	A	0.451784	N	ADD	268015	1.1533	0.0127289	11.2051	3.84774e-29	.	no_gene_found	-1	no_gene_found
3970075	6	32663260	rs9275291	G	A	Y	A	G	0.316512	N	ADD	255076	1.16619	0.0137209	11.2051	3.85028e-29	.	no_gene_found	-1	no_gene_found
3966118	6	32580007	rs3104421	G	A	Y	A	G	0.264838	N	ADD	273624	1.16791	0.0138525	11.205	3.85324e-29	.	no_gene_found	-1	no_gene_found
3966392	6	32584440	rs2647092	C	T	Y	T	C	0.238351	N	ADD	271129	1.1745	0.0143549	11.2049	3.85662e-29	.	no_gene_found	-1	no_gene_found
3965914	6	32576384	6:32576384_TAAG_T	TAAG	T	Y	TAAG	T	0.27622	N	ADD	273916	0.849768	0.0145294	-11.2043	3.88264e-29	.	no_gene_found	-1	no_gene_found
3966107	6	32579702	rs9271238	C	T	Y	T	C	0.26526	N	ADD	273466	1.16786	0.0138502	11.2038	3.90742e-29	.	no_gene_found	-1	no_gene_found
388264	1	108362169	1:108362169_GAC_G	GAC	G	Y	G	GAC	0.0883988	N	ADD	273714	1.25792	0.020481	11.2035	3.92124e-29	.	VAV3	391535	vav guanine nucleotide exchange factor 3
3965801	6	32574506	rs796238140	T	TCTTCTTTAGGAAGGCGATTAA	Y	T	TCTTCTTTAGGAAGGCGATTAA	0.276703	N	ADD	272755	0.849585	0.0145511	-11.2024	3.96751e-29	.	no_gene_found	-1	no_gene_found
3965474	6	32567946	rs3998183	C	T	Y	T	C	0.237793	N	ADD	270511	1.17471	0.0143742	11.2023	3.97416e-29	.	no_gene_found	-1	no_gene_found
3966237	6	32581973	rs521539	G	A	Y	A	G	0.215583	N	ADD	274215	1.17917	0.0147126	11.2018	3.99641e-29	.	no_gene_found	-1	no_gene_found
3965595	6	32570082	rs9270826	G	T	Y	G	T	0.275626	N	ADD	273276	0.849707	0.0145395	-11.2015	4.00931e-29	.	no_gene_found	-1	no_gene_found
3965939	6	32576838	rs9271123	C	T	Y	C	T	0.276195	N	ADD	273973	0.849875	0.0145222	-11.2012	4.02399e-29	.	no_gene_found	-1	no_gene_found
3965599	6	32570149	rs2454137	A	G	Y	G	A	0.237208	N	ADD	271622	1.17446	0.0143579	11.1999	4.08258e-29	.	no_gene_found	-1	no_gene_found
3966146	6	32580571	rs9271261	C	T	Y	T	C	0.26487	N	ADD	274197	1.16763	0.0138382	11.1994	4.10691e-29	.	no_gene_found	-1	no_gene_found
3965675	6	32572076	rs9270905	G	A	Y	G	A	0.275998	N	ADD	273598	0.849867	0.014527	-11.1982	4.1609e-29	.	no_gene_found	-1	no_gene_found
3965676	6	32572079	rs9270906	T	C	Y	T	C	0.275998	N	ADD	273598	0.849867	0.014527	-11.1982	4.1609e-29	.	no_gene_found	-1	no_gene_found
3967939	6	32609506	rs9272724	G	C	Y	C	G	0.25728	N	ADD	273577	1.16908	0.0139507	11.1978	4.17941e-29	.	no_gene_found	-1	no_gene_found
3966254	6	32582451	rs9271322	C	T	Y	T	C	0.264782	N	ADD	274152	1.16765	0.0138428	11.1969	4.22271e-29	.	no_gene_found	-1	no_gene_found
3965000	6	32543733	rs9269529	T	C	Y	T	C	0.273092	N	ADD	269069	0.848325	0.0146911	-11.1967	4.23333e-29	.	no_gene_found	-1	no_gene_found
3965001	6	32543734	rs9269530	T	C	Y	T	C	0.273092	N	ADD	269069	0.848325	0.0146911	-11.1967	4.23333e-29	.	no_gene_found	-1	no_gene_found
3965624	6	32570671	6:32570671_ACG_A	ACG	A	Y	ACG	A	0.275575	N	ADD	273807	0.849828	0.0145333	-11.1965	4.24293e-29	.	no_gene_found	-1	no_gene_found
3965927	6	32576687	rs9271109	T	C	Y	T	C	0.279051	N	ADD	269329	0.8492	0.0145995	-11.1963	4.24999e-29	.	no_gene_found	-1	no_gene_found
3965501	6	32568316	rs9270749	A	G	Y	A	G	0.275499	N	ADD	273707	0.84981	0.0145359	-11.1959	4.27205e-29	.	no_gene_found	-1	no_gene_found
3966025	6	32578191	rs9271178	C	T	Y	C	T	0.275853	N	ADD	274119	0.849896	0.0145273	-11.1956	4.28471e-29	.	no_gene_found	-1	no_gene_found
3966277	6	32582711	rs9271334	A	C	Y	C	A	0.264866	N	ADD	274175	1.16759	0.0138396	11.1954	4.2935e-29	.	no_gene_found	-1	no_gene_found
3966053	6	32578656	rs5021729	C	T	Y	T	C	0.263266	N	ADD	273170	1.16813	0.013881	11.1953	4.29759e-29	.	no_gene_found	-1	no_gene_found
3966214	6	32581614	rs9271301	C	T	Y	T	C	0.264816	N	ADD	274154	1.1676	0.0138408	11.195	4.31639e-29	.	no_gene_found	-1	no_gene_found
3965783	6	32574200	rs9270991	G	C	Y	G	C	0.275908	N	ADD	273948	0.8499	0.014528	-11.1947	4.32822e-29	.	no_gene_found	-1	no_gene_found
3965784	6	32574202	rs9270992	C	T	Y	C	T	0.275908	N	ADD	273948	0.8499	0.014528	-11.1947	4.32822e-29	.	no_gene_found	-1	no_gene_found
3966088	6	32579457	6:32579457_TG_T	TG	T	Y	TG	T	0.276018	N	ADD	274044	0.849922	0.014526	-11.1944	4.34125e-29	.	no_gene_found	-1	no_gene_found
3965139	6	32554621	rs9270102	G	C	Y	G	C	0.272969	N	ADD	272260	0.849156	0.0146067	-11.1944	4.34517e-29	.	HLA-DRB1	10648	major histocompatibility complex, class II, DR beta 1
3965590	6	32569997	rs9270820	C	A	Y	C	A	0.275496	N	ADD	273734	0.849836	0.0145357	-11.1939	4.36625e-29	.	no_gene_found	-1	no_gene_found
3965611	6	32570353	rs9270838	C	T	Y	C	T	0.275535	N	ADD	273693	0.849846	0.0145347	-11.1939	4.36865e-29	.	no_gene_found	-1	no_gene_found
3965161	6	32555805	rs9270180	A	G	Y	A	G	0.273024	N	ADD	272198	0.849169	0.0146064	-11.1935	4.38576e-29	.	HLA-DRB1	10648	major histocompatibility complex, class II, DR beta 1
3965470	6	32567798	rs9270723	G	T	Y	G	T	0.275473	N	ADD	273700	0.849841	0.014536	-11.1933	4.39952e-29	.	no_gene_found	-1	no_gene_found
3965471	6	32567820	rs9270724	A	T	Y	A	T	0.275473	N	ADD	273700	0.849841	0.014536	-11.1933	4.39952e-29	.	no_gene_found	-1	no_gene_found
3965936	6	32576816	rs9271120	A	G	Y	A	G	0.276189	N	ADD	273965	0.849975	0.0145224	-11.1929	4.41529e-29	.	no_gene_found	-1	no_gene_found
3965937	6	32576818	rs9271121	G	A	Y	G	A	0.276189	N	ADD	273965	0.849975	0.0145224	-11.1929	4.4153e-29	.	no_gene_found	-1	no_gene_found
3965938	6	32576821	rs9271122	G	A	Y	G	A	0.276189	N	ADD	273965	0.849975	0.0145224	-11.1929	4.4153e-29	.	no_gene_found	-1	no_gene_found
3967500	6	32602269	rs9272219	G	T	Y	T	G	0.256995	N	ADD	274215	1.16939	0.0139807	11.1929	4.41873e-29	.	no_gene_found	-1	no_gene_found
3965902	6	32576177	rs9271089	T	G	Y	T	G	0.27587	N	ADD	273995	0.849924	0.014528	-11.1927	4.42533e-29	.	no_gene_found	-1	no_gene_found
3965052	6	32548802	rs9269774	G	A	Y	G	A	0.275956	N	ADD	274078	0.850084	0.0145117	-11.1924	4.44301e-29	.	HLA-DRB1	10648	major histocompatibility complex, class II, DR beta 1
3965179	6	32556811	rs9270232	C	T	Y	C	T	0.276936	N	ADD	267145	0.848579	0.0146706	-11.1919	4.46797e-29	.	HLA-DRB1	10648	major histocompatibility complex, class II, DR beta 1
3965627	6	32570776	rs9270851	C	T	Y	C	T	0.275288	N	ADD	273586	0.849837	0.0145386	-11.1916	4.48203e-29	.	no_gene_found	-1	no_gene_found
3966144	6	32580456	rs3997871	G	A	Y	G	A	0.275764	N	ADD	274068	0.849908	0.0145313	-11.1915	4.48957e-29	.	no_gene_found	-1	no_gene_found
3966076	6	32579285	rs4546475	A	C	Y	C	A	0.265008	N	ADD	273892	1.16757	0.0138428	11.1914	4.49262e-29	.	no_gene_found	-1	no_gene_found
3965822	6	32574758	6:32574758_AT_A	AT	A	Y	AT	A	0.276787	N	ADD	272760	0.849793	0.0145443	-11.1908	4.52486e-29	.	no_gene_found	-1	no_gene_found
3965823	6	32574767	rs9271016	C	T	Y	C	T	0.276788	N	ADD	272763	0.849793	0.0145444	-11.1907	4.5266e-29	.	no_gene_found	-1	no_gene_found
3965821	6	32574747	6:32574747_AATAG_A	AATAG	A	Y	AATAG	A	0.276786	N	ADD	272759	0.849795	0.0145442	-11.1907	4.5282e-29	.	no_gene_found	-1	no_gene_found
3966004	6	32577785	rs9271165	A	G	Y	A	G	0.275855	N	ADD	274108	0.849975	0.0145257	-11.1904	4.54567e-29	.	no_gene_found	-1	no_gene_found
3966011	6	32577889	rs9271170	T	C	Y	T	C	0.275831	N	ADD	274153	0.849976	0.014526	-11.19	4.56252e-29	.	no_gene_found	-1	no_gene_found
3965539	6	32569050	rs9270778	A	G	Y	A	G	0.275501	N	ADD	273772	0.849891	0.014535	-11.19	4.56541e-29	.	no_gene_found	-1	no_gene_found
3965862	6	32575406	rs9271058	A	T	Y	A	T	0.275865	N	ADD	274198	0.849989	0.0145248	-11.19	4.56688e-29	.	no_gene_found	-1	no_gene_found
3966096	6	32579533	rs9271233	C	T	Y	C	T	0.275944	N	ADD	274097	0.849999	0.0145239	-11.1898	4.57328e-29	.	no_gene_found	-1	no_gene_found
1526930	2	204783699	rs56085247	T	C	Y	C	T	0.3178	N	ADD	269580	1.16075	0.0133224	11.1894	4.59734e-29	.	no_gene_found	-1	no_gene_found
3965578	6	32569721	rs9270811	A	G	Y	A	G	0.2755	N	ADD	273742	0.849901	0.014535	-11.1893	4.60236e-29	.	no_gene_found	-1	no_gene_found
3966013	6	32577907	rs9271171	C	T	Y	C	T	0.275874	N	ADD	274209	0.850014	0.0145237	-11.1888	4.62671e-29	.	no_gene_found	-1	no_gene_found
3965858	6	32575319	rs9271053	C	T	Y	C	T	0.275854	N	ADD	274156	0.850001	0.0145254	-11.1885	4.64215e-29	.	no_gene_found	-1	no_gene_found
3965674	6	32572060	rs9270904	T	C	Y	T	C	0.275941	N	ADD	273653	0.849999	0.0145259	-11.1883	4.65159e-29	.	no_gene_found	-1	no_gene_found
3965951	6	32577011	rs9271136	A	G	Y	A	G	0.276069	N	ADD	273921	0.849966	0.0145294	-11.1882	4.6555e-29	.	no_gene_found	-1	no_gene_found
3965532	6	32568805	rs9270768	T	C	Y	T	C	0.275498	N	ADD	273775	0.849912	0.0145351	-11.1882	4.65662e-29	.	no_gene_found	-1	no_gene_found
3965159	6	32555641	rs9270168	A	T	Y	A	T	0.273008	N	ADD	272179	0.849241	0.014606	-11.188	4.66716e-29	.	HLA-DRB1	10648	major histocompatibility complex, class II, DR beta 1
3965472	6	32567880	rs4341046	C	T	Y	C	T	0.275456	N	ADD	273722	0.84991	0.0145359	-11.1878	4.67984e-29	.	no_gene_found	-1	no_gene_found
3966001	6	32577715	rs9271162	G	T	Y	G	T	0.275818	N	ADD	274146	0.849999	0.0145267	-11.1878	4.68151e-29	.	no_gene_found	-1	no_gene_found
3965923	6	32576577	rs9271105	T	G	Y	T	G	0.27599	N	ADD	274066	0.850001	0.0145265	-11.1877	4.68343e-29	.	no_gene_found	-1	no_gene_found
3965857	6	32575309	rs9271052	T	C	Y	T	C	0.275851	N	ADD	274161	0.850014	0.0145253	-11.1875	4.69318e-29	.	no_gene_found	-1	no_gene_found
3966002	6	32577733	rs9271163	C	T	Y	C	T	0.275816	N	ADD	274148	0.850004	0.0145266	-11.1874	4.7024e-29	.	no_gene_found	-1	no_gene_found
3966063	6	32578917	rs502917	A	T	Y	T	A	0.264907	N	ADD	274191	1.16743	0.013838	11.1868	4.73469e-29	.	no_gene_found	-1	no_gene_found
1526923	2	204781020	rs3096857	T	C	Y	C	T	0.317981	N	ADD	270081	1.16052	0.0133076	11.1867	4.73938e-29	.	no_gene_found	-1	no_gene_found
3965582	6	32569823	6:32569823_AAT_A	AAT	A	Y	AAT	A	0.275491	N	ADD	273771	0.849938	0.0145347	-11.1865	4.75023e-29	.	no_gene_found	-1	no_gene_found
3965607	6	32570266	rs9270834	C	A	Y	C	A	0.275407	N	ADD	273566	0.849923	0.0145367	-11.1861	4.76924e-29	.	no_gene_found	-1	no_gene_found
3965608	6	32570281	rs9270835	G	A	Y	G	A	0.275407	N	ADD	273566	0.849923	0.0145367	-11.1861	4.76924e-29	.	no_gene_found	-1	no_gene_found
3965592	6	32570025	rs9270822	C	T	Y	C	T	0.275387	N	ADD	273584	0.849932	0.0145361	-11.1859	4.78117e-29	.	no_gene_found	-1	no_gene_found
3965136	6	32554517	rs9270098	T	A	Y	T	A	0.273042	N	ADD	272345	0.84929	0.0146038	-11.1857	4.78911e-29	.	HLA-DRB1	10648	major histocompatibility complex, class II, DR beta 1
3966014	6	32577914	6:32577914_GGA_G	GGA	G	Y	G	GGA	0.215736	N	ADD	273712	1.17899	0.0147203	11.1857	4.79072e-29	.	no_gene_found	-1	no_gene_found
1526920	2	204779181	rs3116505	C	T	Y	T	C	0.318162	N	ADD	270431	1.16034	0.013295	11.1856	4.79639e-29	.	no_gene_found	-1	no_gene_found
3965135	6	32554506	rs9270097	C	A	Y	C	A	0.273041	N	ADD	272344	0.849292	0.0146039	-11.1855	4.80017e-29	.	HLA-DRB1	10648	major histocompatibility complex, class II, DR beta 1
3966083	6	32579372	rs9271223	T	C	Y	T	C	0.275884	N	ADD	274204	0.850063	0.0145229	-11.1854	4.80539e-29	.	no_gene_found	-1	no_gene_found
3966098	6	32579567	rs583177	C	A	Y	A	C	0.265091	N	ADD	273912	1.16747	0.0138429	11.1854	4.8056e-29	.	no_gene_found	-1	no_gene_found
3965700	6	32572433	rs9270925	A	G	Y	A	G	0.275991	N	ADD	273915	0.850058	0.0145235	-11.1853	4.81189e-29	.	no_gene_found	-1	no_gene_found
3966276	6	32582678	rs9271333	C	T	Y	T	C	0.264826	N	ADD	274157	1.16745	0.013842	11.1851	4.82579e-29	.	no_gene_found	-1	no_gene_found
3965742	6	32573434	rs9270962	C	T	Y	C	T	0.275918	N	ADD	274183	0.850059	0.0145238	-11.185	4.82912e-29	.	no_gene_found	-1	no_gene_found
3965743	6	32573441	rs9270963	A	C	Y	A	C	0.275918	N	ADD	274183	0.850059	0.0145238	-11.185	4.82912e-29	.	no_gene_found	-1	no_gene_found
3965744	6	32573442	rs9270964	T	A	Y	T	A	0.275918	N	ADD	274183	0.850059	0.0145238	-11.185	4.82912e-29	.	no_gene_found	-1	no_gene_found
3965915	6	32576439	rs9271097	C	G	Y	C	G	0.275883	N	ADD	274212	0.850069	0.0145228	-11.185	4.82935e-29	.	no_gene_found	-1	no_gene_found
3965916	6	32576440	rs9271098	T	G	Y	T	G	0.275883	N	ADD	274212	0.850069	0.0145228	-11.185	4.82935e-29	.	no_gene_found	-1	no_gene_found
3967715	6	32606444	rs4530904	G	A	Y	G	A	0.148932	N	ADD	270057	0.807807	0.0190825	-11.1847	4.84398e-29	.	no_gene_found	-1	no_gene_found
3966163	6	32580790	rs9271267	T	C	Y	C	T	0.265448	N	ADD	272549	1.168	0.0138844	11.1847	4.84561e-29	.	no_gene_found	-1	no_gene_found
3965551	6	32569232	rs9270791	C	T	Y	C	T	0.275502	N	ADD	273784	0.849963	0.0145344	-11.1847	4.84633e-29	.	no_gene_found	-1	no_gene_found
3965552	6	32569233	rs9270792	A	G	Y	A	G	0.275502	N	ADD	273784	0.849963	0.0145344	-11.1847	4.84633e-29	.	no_gene_found	-1	no_gene_found
3966077	6	32579327	rs9271218	G	T	Y	G	T	0.275959	N	ADD	274086	0.85006	0.0145243	-11.1846	4.849e-29	.	no_gene_found	-1	no_gene_found
3966018	6	32578040	rs9271174	C	G	Y	C	G	0.275834	N	ADD	274152	0.850045	0.0145262	-11.1843	4.86471e-29	.	no_gene_found	-1	no_gene_found
3965309	6	32561526	rs9270594	C	A	Y	C	A	0.275423	N	ADD	273516	0.850032	0.0145278	-11.1842	4.87139e-29	.	no_gene_found	-1	no_gene_found
3965614	6	32570418	rs9270841	T	G	Y	T	G	0.275509	N	ADD	273770	0.849971	0.0145342	-11.1842	4.8727e-29	.	no_gene_found	-1	no_gene_found
3965717	6	32572911	rs9270944	A	G	Y	A	G	0.275857	N	ADD	274157	0.850071	0.0145236	-11.1842	4.87353e-29	.	no_gene_found	-1	no_gene_found
3965547	6	32569164	rs9270786	C	T	Y	C	T	0.275502	N	ADD	273782	0.849971	0.0145343	-11.1841	4.88031e-29	.	no_gene_found	-1	no_gene_found
3965548	6	32569205	rs9270788	G	A	Y	G	A	0.275501	N	ADD	273783	0.849973	0.0145342	-11.184	4.88245e-29	.	no_gene_found	-1	no_gene_found
3966075	6	32579211	rs9271213	G	C	Y	G	C	0.275861	N	ADD	274191	0.850075	0.0145236	-11.1839	4.88902e-29	.	no_gene_found	-1	no_gene_found
3965530	6	32568770	rs9270767	T	C	Y	T	C	0.275548	N	ADD	273588	0.849935	0.0145384	-11.1839	4.89011e-29	.	no_gene_found	-1	no_gene_found
3965527	6	32568740	rs9270765	G	T	Y	G	T	0.275547	N	ADD	273587	0.849936	0.0145384	-11.1838	4.89434e-29	.	no_gene_found	-1	no_gene_found
3965928	6	32576688	rs9271110	G	A	Y	G	A	0.275879	N	ADD	274213	0.850084	0.0145229	-11.1837	4.89769e-29	.	no_gene_found	-1	no_gene_found
3965950	6	32577002	rs9271135	A	T	Y	A	T	0.275879	N	ADD	274209	0.850086	0.0145228	-11.1836	4.90396e-29	.	no_gene_found	-1	no_gene_found
3969131	6	32636991	rs1626993	A	T	Y	T	A	0.35492	N	ADD	273232	1.15595	0.0129585	11.1836	4.90834e-29	.	no_gene_found	-1	no_gene_found
3965944	6	32576888	rs9271128	A	G	Y	A	G	0.275879	N	ADD	274211	0.850087	0.0145228	-11.1835	4.90904e-29	.	no_gene_found	-1	no_gene_found
3965945	6	32576889	rs9271129	A	T	Y	A	T	0.275879	N	ADD	274211	0.850087	0.0145228	-11.1835	4.90904e-29	.	no_gene_found	-1	no_gene_found
3965892	6	32576052	rs9271079	G	C	Y	G	C	0.275877	N	ADD	274200	0.850077	0.014524	-11.1835	4.91198e-29	.	no_gene_found	-1	no_gene_found
3965896	6	32576102	rs9271083	T	C	Y	T	C	0.275877	N	ADD	274198	0.850077	0.014524	-11.1835	4.91279e-29	.	no_gene_found	-1	no_gene_found
1526734	2	204721752	rs1024161	T	C	Y	T	C	0.410738	N	ADD	274215	1.15231	0.0126766	11.1833	4.92315e-29	.	no_gene_found	-1	no_gene_found
3965056	6	32548937	rs9269781	G	A	Y	G	A	0.275877	N	ADD	273970	0.850189	0.0145124	-11.1833	4.92505e-29	.	HLA-DRB1	10648	major histocompatibility complex, class II, DR beta 1
3965477	6	32568018	rs9270732	C	T	Y	C	T	0.275612	N	ADD	273537	0.849989	0.0145337	-11.1831	4.93379e-29	.	no_gene_found	-1	no_gene_found
3966010	6	32577873	6:32577873_TG_T	TG	T	Y	TG	T	0.275874	N	ADD	274210	0.850093	0.0145229	-11.183	4.93877e-29	.	no_gene_found	-1	no_gene_found
3966085	6	32579420	rs9271225	C	A	Y	C	A	0.275949	N	ADD	274109	0.850075	0.0145249	-11.1829	4.94572e-29	.	no_gene_found	-1	no_gene_found
3965854	6	32575265	rs9271049	T	C	Y	T	C	0.275854	N	ADD	274163	0.850069	0.0145256	-11.1829	4.94726e-29	.	no_gene_found	-1	no_gene_found
3965986	6	32577590	rs9271156	G	A	Y	G	A	0.275874	N	ADD	274210	0.850096	0.0145229	-11.1828	4.94997e-29	.	no_gene_found	-1	no_gene_found
3966008	6	32577854	rs9271168	G	A	Y	G	A	0.275873	N	ADD	274211	0.850096	0.0145229	-11.1828	4.95056e-29	.	no_gene_found	-1	no_gene_found
3965559	6	32569318	rs9270799	C	T	Y	T	C	0.237358	N	ADD	271268	1.17424	0.014363	11.1828	4.95087e-29	.	no_gene_found	-1	no_gene_found
3967848	6	32608152	rs9272631	T	C	Y	C	T	0.257115	N	ADD	274111	1.16928	0.0139848	11.1827	4.95835e-29	.	no_gene_found	-1	no_gene_found
3966005	6	32577811	rs9271166	C	T	Y	C	T	0.275872	N	ADD	274212	0.8501	0.0145229	-11.1825	4.96954e-29	.	no_gene_found	-1	no_gene_found
3966039	6	32578369	rs9271190	C	A	Y	A	C	0.264952	N	ADD	274097	1.16737	0.0138391	11.1824	4.96998e-29	.	no_gene_found	-1	no_gene_found
3965882	6	32575852	rs9271075	A	G	Y	A	G	0.275876	N	ADD	274205	0.850092	0.014524	-11.1823	4.97998e-29	.	no_gene_found	-1	no_gene_found
3965553	6	32569260	rs9270794	T	C	Y	T	C	0.2755	N	ADD	273753	0.84999	0.0145349	-11.1821	4.98749e-29	.	no_gene_found	-1	no_gene_found
3954525	6	31164511	rs9501073	C	T	Y	T	C	0.290725	N	ADD	273917	0.852351	0.0142868	-11.1821	4.98756e-29	.	no_gene_found	-1	no_gene_found
3965855	6	32575275	rs9271050	G	A	Y	G	A	0.275853	N	ADD	274164	0.850079	0.0145256	-11.182	4.9951e-29	.	no_gene_found	-1	no_gene_found
3965856	6	32575290	rs9271051	T	C	Y	T	C	0.275853	N	ADD	274164	0.850079	0.0145256	-11.182	4.9951e-29	.	no_gene_found	-1	no_gene_found
3965957	6	32577071	6:32577071_CAG_C	CAG	C	Y	CAG	C	0.276034	N	ADD	273957	0.850049	0.0145289	-11.1819	4.99809e-29	.	no_gene_found	-1	no_gene_found
3965482	6	32568096	rs9270735	T	C	Y	T	C	0.275544	N	ADD	273613	0.849965	0.0145381	-11.1817	5.0129e-29	.	no_gene_found	-1	no_gene_found
3965483	6	32568097	rs9270736	G	A	Y	G	A	0.275544	N	ADD	273613	0.849965	0.0145381	-11.1817	5.0129e-29	.	no_gene_found	-1	no_gene_found
3965646	6	32571117	rs9270868	A	G	Y	G	A	0.215034	N	ADD	268609	1.18134	0.0149044	11.1814	5.03088e-29	.	no_gene_found	-1	no_gene_found
3965617	6	32570478	rs9270843	A	G	Y	A	G	0.275498	N	ADD	273777	0.85001	0.0145338	-11.1813	5.03457e-29	.	no_gene_found	-1	no_gene_found
3965572	6	32569659	rs9270810	T	C	Y	T	C	0.275476	N	ADD	273730	0.850004	0.0145347	-11.1811	5.04504e-29	.	no_gene_found	-1	no_gene_found
1526933	2	204786162	rs3096860	T	C	Y	C	T	0.317888	N	ADD	269449	1.16065	0.0133246	11.181	5.05228e-29	.	no_gene_found	-1	no_gene_found
3965259	6	32560523	rs9270553	A	G	Y	A	G	0.27549	N	ADD	273480	0.850051	0.01453	-11.181	5.05368e-29	.	no_gene_found	-1	no_gene_found
3967574	6	32603676	rs9272284	A	G	Y	G	A	0.256708	N	ADD	273928	1.16935	0.0139923	11.1808	5.06039e-29	.	no_gene_found	-1	no_gene_found
3965261	6	32560546	rs9270554	C	T	Y	C	T	0.275488	N	ADD	273480	0.850056	0.01453	-11.1805	5.07885e-29	.	no_gene_found	-1	no_gene_found
3965157	6	32555460	rs9270158	G	A	Y	G	A	0.272982	N	ADD	272159	0.849341	0.0146053	-11.1805	5.08133e-29	.	HLA-DRB1	10648	major histocompatibility complex, class II, DR beta 1
3965885	6	32575925	rs9271077	G	A	Y	G	A	0.275871	N	ADD	274195	0.850117	0.0145237	-11.1804	5.08392e-29	.	no_gene_found	-1	no_gene_found
3965510	6	32568471	rs9270754	G	A	Y	G	A	0.275455	N	ADD	273742	0.850009	0.0145352	-11.1804	5.08794e-29	.	no_gene_found	-1	no_gene_found
3965315	6	32561579	rs9270595	C	T	Y	C	T	0.275417	N	ADD	273505	0.850084	0.0145273	-11.1803	5.08955e-29	.	no_gene_found	-1	no_gene_found
3965184	6	32557060	rs9270258	G	A	Y	G	A	0.273193	N	ADD	272306	0.849409	0.0145986	-11.1802	5.09762e-29	.	HLA-DRB1	10648	major histocompatibility complex, class II, DR beta 1
3965639	6	32571001	rs9270864	T	C	Y	T	C	0.275606	N	ADD	273708	0.850024	0.0145339	-11.1801	5.1036e-29	.	no_gene_found	-1	no_gene_found
3966079	6	32579354	rs9271219	C	T	Y	C	T	0.275942	N	ADD	274090	0.850116	0.0145243	-11.18	5.10631e-29	.	no_gene_found	-1	no_gene_found
3966080	6	32579355	rs9271220	A	G	Y	A	G	0.275942	N	ADD	274090	0.850116	0.0145243	-11.18	5.10631e-29	.	no_gene_found	-1	no_gene_found
3966081	6	32579363	rs9271221	G	T	Y	G	T	0.275942	N	ADD	274092	0.850117	0.0145243	-11.18	5.10861e-29	.	no_gene_found	-1	no_gene_found
3966026	6	32578196	rs9271179	G	A	Y	G	A	0.275832	N	ADD	274185	0.850122	0.0145238	-11.1799	5.11198e-29	.	no_gene_found	-1	no_gene_found
3965737	6	32573288	rs9270960	T	C	Y	T	C	0.275887	N	ADD	274197	0.850136	0.0145224	-11.1799	5.11278e-29	.	no_gene_found	-1	no_gene_found
3965738	6	32573289	rs9270961	G	A	Y	G	A	0.275887	N	ADD	274197	0.850136	0.0145224	-11.1799	5.11278e-29	.	no_gene_found	-1	no_gene_found
3965763	6	32573780	rs9270979	A	G	Y	A	G	0.275847	N	ADD	274190	0.850123	0.0145239	-11.1798	5.12263e-29	.	no_gene_found	-1	no_gene_found
3965753	6	32573598	rs9270971	T	C	Y	T	C	0.275865	N	ADD	274194	0.850136	0.0145231	-11.1793	5.14759e-29	.	no_gene_found	-1	no_gene_found
3965760	6	32573748	rs9270977	A	G	Y	A	G	0.275863	N	ADD	274196	0.850139	0.0145231	-11.1791	5.15932e-29	.	no_gene_found	-1	no_gene_found
3965258	6	32560520	rs9270552	G	A	Y	G	A	0.275484	N	ADD	273473	0.850078	0.0145298	-11.1789	5.17085e-29	.	no_gene_found	-1	no_gene_found
3965137	6	32554540	rs9270099	A	C	Y	A	C	0.27304	N	ADD	272345	0.849385	0.014603	-11.1787	5.18531e-29	.	HLA-DRB1	10648	major histocompatibility complex, class II, DR beta 1
3967957	6	32609965	rs7990	C	A	Y	A	C	0.125522	N	ADD	253087	1.23129	0.0186129	11.1786	5.19155e-29	.	no_gene_found	-1	no_gene_found
3965864	6	32575513	rs9271060	C	G	Y	C	G	0.275884	N	ADD	274208	0.85015	0.014523	-11.1783	5.2069e-29	.	no_gene_found	-1	no_gene_found
3965868	6	32575584	rs9271063	A	G	Y	A	G	0.275884	N	ADD	274208	0.85015	0.014523	-11.1783	5.2069e-29	.	no_gene_found	-1	no_gene_found
3965869	6	32575601	rs9271064	A	G	Y	A	G	0.275884	N	ADD	274208	0.85015	0.014523	-11.1783	5.2069e-29	.	no_gene_found	-1	no_gene_found
3965877	6	32575701	rs9271070	G	T	Y	G	T	0.275884	N	ADD	274208	0.850152	0.0145228	-11.1783	5.20878e-29	.	no_gene_found	-1	no_gene_found
3965879	6	32575749	rs9271072	C	T	Y	C	T	0.275884	N	ADD	274208	0.850152	0.0145228	-11.1783	5.20878e-29	.	no_gene_found	-1	no_gene_found
3965983	6	32577561	6:32577561_ATG_A	ATG	A	Y	A	ATG	0.21573	N	ADD	273680	1.17887	0.0147211	11.1783	5.20959e-29	.	no_gene_found	-1	no_gene_found
3965480	6	32568088	6:32568088_GC_G	GC	G	Y	GC	G	0.275494	N	ADD	273714	0.850044	0.0145347	-11.1779	5.23069e-29	.	no_gene_found	-1	no_gene_found
3965761	6	32573754	rs9270978	T	A	Y	T	A	0.27586	N	ADD	274184	0.850155	0.0145234	-11.1776	5.24967e-29	.	no_gene_found	-1	no_gene_found
3965875	6	32575674	rs9271068	C	G	Y	C	G	0.275859	N	ADD	274194	0.85015	0.014524	-11.1775	5.25243e-29	.	no_gene_found	-1	no_gene_found
3966090	6	32579480	rs9271227	A	G	Y	A	G	0.275922	N	ADD	274146	0.850155	0.0145235	-11.1775	5.25492e-29	.	no_gene_found	-1	no_gene_found
3966091	6	32579481	rs9271228	A	G	Y	A	G	0.275922	N	ADD	274146	0.850155	0.0145235	-11.1775	5.25492e-29	.	no_gene_found	-1	no_gene_found
3965727	6	32573045	rs9270953	C	T	Y	C	T	0.275878	N	ADD	274208	0.850162	0.0145231	-11.1773	5.26923e-29	.	no_gene_found	-1	no_gene_found
3965680	6	32572179	rs9270909	A	G	Y	A	G	0.275899	N	ADD	274196	0.850187	0.0145206	-11.1771	5.27631e-29	.	no_gene_found	-1	no_gene_found
3966097	6	32579549	rs9271234	G	A	Y	G	A	0.275876	N	ADD	274168	0.850169	0.014523	-11.1768	5.29506e-29	.	no_gene_found	-1	no_gene_found
3965906	6	32576282	rs386699457	T	TA	Y	T	TA	0.27588	N	ADD	274210	0.850169	0.014523	-11.1768	5.29808e-29	.	no_gene_found	-1	no_gene_found
3965794	6	32574379	rs9270998	A	G	Y	A	G	0.275879	N	ADD	274209	0.850169	0.014523	-11.1767	5.30009e-29	.	no_gene_found	-1	no_gene_found
3965713	6	32572806	rs9270939	G	A	Y	G	A	0.275875	N	ADD	274204	0.850171	0.0145231	-11.1766	5.31127e-29	.	no_gene_found	-1	no_gene_found
3965714	6	32572850	rs9270940	A	G	Y	A	G	0.275875	N	ADD	274204	0.850171	0.0145231	-11.1766	5.31127e-29	.	no_gene_found	-1	no_gene_found
3965715	6	32572851	rs9270941	G	A	Y	G	A	0.275875	N	ADD	274204	0.850171	0.0145231	-11.1766	5.31127e-29	.	no_gene_found	-1	no_gene_found
3966016	6	32577975	rs9271172	C	T	Y	C	T	0.275784	N	ADD	274135	0.850139	0.0145265	-11.1765	5.31385e-29	.	no_gene_found	-1	no_gene_found
3966017	6	32577981	rs9271173	A	G	Y	A	G	0.275784	N	ADD	274135	0.850139	0.0145265	-11.1765	5.31385e-29	.	no_gene_found	-1	no_gene_found
3965755	6	32573621	rs9270972	C	T	Y	C	T	0.275876	N	ADD	274208	0.850171	0.0145231	-11.1765	5.31622e-29	.	no_gene_found	-1	no_gene_found
3965707	6	32572659	rs9270933	C	G	Y	C	G	0.275874	N	ADD	274203	0.850173	0.014523	-11.1764	5.32126e-29	.	no_gene_found	-1	no_gene_found
3965632	6	32570859	rs9270858	C	T	Y	C	T	0.2753	N	ADD	273585	0.850051	0.014536	-11.1764	5.32319e-29	.	no_gene_found	-1	no_gene_found
3965773	6	32573985	rs9281928	A	AG	Y	A	AG	0.275881	N	ADD	274200	0.850182	0.0145223	-11.1763	5.32753e-29	.	no_gene_found	-1	no_gene_found
3965072	6	32550331	rs9269854	T	G	Y	T	G	0.275594	N	ADD	273640	0.850206	0.0145199	-11.1761	5.33984e-29	.	HLA-DRB1	10648	major histocompatibility complex, class II, DR beta 1
3965779	6	32574127	rs9270987	T	C	Y	T	C	0.275878	N	ADD	274210	0.850177	0.0145231	-11.1761	5.3399e-29	.	no_gene_found	-1	no_gene_found
3965804	6	32574540	rs28383200	A	G	Y	A	G	0.275878	N	ADD	274210	0.850177	0.0145231	-11.1761	5.3399e-29	.	no_gene_found	-1	no_gene_found
3965772	6	32573973	rs9270983	T	C	Y	T	C	0.275879	N	ADD	274198	0.850177	0.014523	-11.1761	5.34061e-29	.	no_gene_found	-1	no_gene_found
3966052	6	32578653	rs5021728	A	G	Y	G	A	0.264927	N	ADD	274147	1.16726	0.0138388	11.176	5.34573e-29	.	no_gene_found	-1	no_gene_found
3965834	6	32574954	rs9271024	T	C	Y	T	C	0.275798	N	ADD	274088	0.850147	0.0145263	-11.176	5.34694e-29	.	no_gene_found	-1	no_gene_found
3965880	6	32575803	rs9271073	G	T	Y	G	T	0.275812	N	ADD	274149	0.850163	0.0145247	-11.1759	5.34968e-29	.	no_gene_found	-1	no_gene_found
3965925	6	32576604	rs9271107	A	T	Y	A	T	0.275993	N	ADD	274025	0.850157	0.0145257	-11.1757	5.3627e-29	.	no_gene_found	-1	no_gene_found
3965831	6	32574895	rs9271023	T	C	Y	T	C	0.275884	N	ADD	274001	0.850153	0.0145262	-11.1756	5.37065e-29	.	no_gene_found	-1	no_gene_found
3965924	6	32576595	rs9271106	G	A	Y	G	A	0.275992	N	ADD	274026	0.850161	0.0145257	-11.1753	5.38872e-29	.	no_gene_found	-1	no_gene_found
3965768	6	32573932	rs9270981	A	G	Y	A	G	0.275879	N	ADD	274200	0.850189	0.014523	-11.1752	5.395e-29	.	no_gene_found	-1	no_gene_found
3966145	6	32580507	rs9271260	A	C	Y	A	C	0.275834	N	ADD	274132	0.850153	0.0145269	-11.175	5.40202e-29	.	no_gene_found	-1	no_gene_found
3965570	6	32569607	rs9270808	G	C	Y	G	C	0.275476	N	ADD	273726	0.850086	0.0145348	-11.1744	5.4408e-29	.	no_gene_found	-1	no_gene_found
3966162	6	32580741	rs3997874	A	G	Y	A	G	0.275832	N	ADD	274136	0.850161	0.0145269	-11.1744	5.4438e-29	.	no_gene_found	-1	no_gene_found
3967847	6	32608150	rs9272630	G	A	Y	A	G	0.257174	N	ADD	274215	1.16915	0.0139855	11.1743	5.44701e-29	.	no_gene_found	-1	no_gene_found
3965678	6	32572148	rs9270908	G	A	Y	G	A	0.275893	N	ADD	274215	0.850198	0.0145234	-11.1741	5.45993e-29	.	no_gene_found	-1	no_gene_found
3965412	6	32566609	6:32566609_GTA_G	GTA	G	Y	GTA	G	0.27546	N	ADD	273733	0.850098	0.0145342	-11.1739	5.47233e-29	.	no_gene_found	-1	no_gene_found
3965625	6	32570675	6:32570675_GAAATGAATCTCA_G	GAAATGAATCTCA	G	Y	GAAATGAATCTCA	G	0.275486	N	ADD	273731	0.850112	0.0145329	-11.1738	5.48118e-29	.	no_gene_found	-1	no_gene_found
3965776	6	32574027	rs9270985	T	C	Y	T	C	0.275816	N	ADD	274181	0.850197	0.0145241	-11.1736	5.48797e-29	.	no_gene_found	-1	no_gene_found
3965465	6	32567627	rs9270720	T	C	Y	T	C	0.27544	N	ADD	273726	0.850097	0.0145347	-11.1736	5.49079e-29	.	no_gene_found	-1	no_gene_found
3965650	6	32571227	rs9270874	G	A	Y	G	A	0.275831	N	ADD	274161	0.8502	0.0145244	-11.1732	5.51637e-29	.	no_gene_found	-1	no_gene_found
3965623	6	32570649	rs9270849	C	T	Y	C	T	0.275484	N	ADD	273731	0.85012	0.0145329	-11.1731	5.52328e-29	.	no_gene_found	-1	no_gene_found
3965780	6	32574130	rs9270988	A	G	Y	A	G	0.275815	N	ADD	274180	0.850205	0.0145242	-11.1729	5.53359e-29	.	no_gene_found	-1	no_gene_found
3965464	6	32567586	rs9270719	A	C	Y	A	C	0.275437	N	ADD	273723	0.850108	0.0145347	-11.1727	5.54532e-29	.	no_gene_found	-1	no_gene_found
3965528	6	32568763	rs9270766	G	A	Y	G	A	0.275509	N	ADD	273557	0.850075	0.0145382	-11.1727	5.54674e-29	.	no_gene_found	-1	no_gene_found
3965702	6	32572451	rs9270927	A	G	Y	A	G	0.275845	N	ADD	274158	0.850219	0.0145231	-11.1726	5.55132e-29	.	no_gene_found	-1	no_gene_found
3965415	6	32566655	rs9270677	T	C	Y	T	C	0.275439	N	ADD	273674	0.850115	0.0145343	-11.1725	5.56085e-29	.	no_gene_found	-1	no_gene_found
3965911	6	32576347	rs9271094	G	C	Y	G	C	0.275884	N	ADD	274190	0.850228	0.0145224	-11.1724	5.56475e-29	.	no_gene_found	-1	no_gene_found
3965417	6	32566686	rs9270678	T	A	Y	T	A	0.27544	N	ADD	273675	0.850116	0.0145343	-11.1724	5.56572e-29	.	no_gene_found	-1	no_gene_found
3965411	6	32566598	rs9270674	C	A	Y	C	A	0.275439	N	ADD	273674	0.850116	0.0145343	-11.1723	5.56912e-29	.	no_gene_found	-1	no_gene_found
3966034	6	32578320	rs9271188	C	T	Y	T	C	0.26462	N	ADD	273966	1.16737	0.0138518	11.1718	5.60162e-29	.	no_gene_found	-1	no_gene_found
3965479	6	32568085	rs9270734	T	C	Y	T	C	0.275644	N	ADD	273080	0.850048	0.0145422	-11.1718	5.60312e-29	.	no_gene_found	-1	no_gene_found
3965268	6	32560645	rs9270557	A	G	Y	A	G	0.275429	N	ADD	273530	0.850184	0.0145285	-11.1714	5.6316e-29	.	no_gene_found	-1	no_gene_found
3965485	6	32568118	rs9270738	T	C	Y	T	C	0.27564	N	ADD	273066	0.850055	0.0145421	-11.1713	5.63538e-29	.	no_gene_found	-1	no_gene_found
3965827	6	32574840	rs9271020	T	G	Y	T	G	0.276119	N	ADD	273688	0.85018	0.0145291	-11.1712	5.64291e-29	.	no_gene_found	-1	no_gene_found
3965298	6	32561302	rs9270586	G	A	Y	G	A	0.275455	N	ADD	273533	0.850219	0.0145252	-11.171	5.65234e-29	.	no_gene_found	-1	no_gene_found
3965962	6	32577165	rs9271143	T	C	Y	T	C	0.275882	N	ADD	274206	0.850249	0.0145222	-11.1709	5.65801e-29	.	no_gene_found	-1	no_gene_found
3965365	6	32565438	rs9270625	C	G	Y	C	G	0.275785	N	ADD	273148	0.850214	0.0145259	-11.1709	5.65987e-29	.	no_gene_found	-1	no_gene_found
3965366	6	32565447	rs9270627	T	C	Y	T	C	0.275785	N	ADD	273148	0.850214	0.0145259	-11.1709	5.65987e-29	.	no_gene_found	-1	no_gene_found
3965367	6	32565448	rs9270628	C	T	Y	C	T	0.275785	N	ADD	273148	0.850214	0.0145259	-11.1709	5.65987e-29	.	no_gene_found	-1	no_gene_found
3965977	6	32577470	rs9271150	T	G	Y	T	G	0.27588	N	ADD	274208	0.850249	0.0145222	-11.1708	5.66442e-29	.	no_gene_found	-1	no_gene_found
3965979	6	32577474	rs9271151	T	G	Y	T	G	0.27588	N	ADD	274208	0.850249	0.0145222	-11.1708	5.66442e-29	.	no_gene_found	-1	no_gene_found
3965426	6	32566909	rs9270689	A	T	Y	A	T	0.275429	N	ADD	273709	0.850138	0.0145342	-11.1707	5.67537e-29	.	no_gene_found	-1	no_gene_found
3965976	6	32577455	rs9271149	A	G	Y	A	G	0.275879	N	ADD	274209	0.850253	0.0145222	-11.1706	5.68066e-29	.	no_gene_found	-1	no_gene_found
3966093	6	32579515	rs9271229	A	T	Y	A	T	0.275929	N	ADD	274138	0.85024	0.0145236	-11.1706	5.68169e-29	.	no_gene_found	-1	no_gene_found
3966094	6	32579519	rs9271230	C	T	Y	C	T	0.275929	N	ADD	274138	0.85024	0.0145236	-11.1706	5.68169e-29	.	no_gene_found	-1	no_gene_found
3966095	6	32579520	rs9271231	T	C	Y	T	C	0.275929	N	ADD	274138	0.85024	0.0145236	-11.1706	5.68169e-29	.	no_gene_found	-1	no_gene_found
3965748	6	32573543	rs9270967	C	T	Y	C	T	0.275881	N	ADD	274198	0.850245	0.0145233	-11.1704	5.69146e-29	.	no_gene_found	-1	no_gene_found
3965749	6	32573554	rs9270968	C	T	Y	C	T	0.275881	N	ADD	274198	0.850245	0.0145233	-11.1704	5.69146e-29	.	no_gene_found	-1	no_gene_found
3965750	6	32573560	rs9270969	A	G	Y	A	G	0.275879	N	ADD	274204	0.850246	0.0145233	-11.1703	5.69727e-29	.	no_gene_found	-1	no_gene_found
3965883	6	32575873	rs9271076	G	A	Y	G	A	0.275782	N	ADD	274130	0.850224	0.0145257	-11.1702	5.70292e-29	.	no_gene_found	-1	no_gene_found
3965425	6	32566880	rs111297777	G	GAACT	Y	G	GAACT	0.275428	N	ADD	273707	0.850145	0.0145342	-11.17	5.71572e-29	.	no_gene_found	-1	no_gene_found
3965982	6	32577549	rs9271153	A	T	Y	A	T	0.275876	N	ADD	274210	0.85026	0.0145222	-11.17	5.71787e-29	.	no_gene_found	-1	no_gene_found
3965809	6	32574589	rs139581530	A	ATG	Y	A	ATG	0.275879	N	ADD	274207	0.850251	0.0145231	-11.17	5.71822e-29	.	no_gene_found	-1	no_gene_found
1526942	2	204788795	rs3116525	G	A	Y	A	G	0.317903	N	ADD	269305	1.16051	0.0133266	11.1699	5.7277e-29	.	no_gene_found	-1	no_gene_found
3965432	6	32567024	rs9270694	C	T	Y	C	T	0.275428	N	ADD	273710	0.850149	0.0145344	-11.1696	5.74628e-29	.	no_gene_found	-1	no_gene_found
3965830	6	32574881	rs9271022	A	G	Y	A	G	0.275883	N	ADD	273984	0.850234	0.0145256	-11.1695	5.75043e-29	.	no_gene_found	-1	no_gene_found
3965828	6	32574863	rs9271021	G	A	Y	G	A	0.275882	N	ADD	273983	0.850235	0.0145255	-11.1695	5.7523e-29	.	no_gene_found	-1	no_gene_found
3965430	6	32567006	rs9270692	C	T	Y	C	T	0.275427	N	ADD	273708	0.850153	0.0145344	-11.1693	5.76619e-29	.	no_gene_found	-1	no_gene_found
3965431	6	32567007	rs9270693	A	G	Y	A	G	0.275427	N	ADD	273708	0.850153	0.0145344	-11.1693	5.76619e-29	.	no_gene_found	-1	no_gene_found
3965932	6	32576796	rs9271118	A	G	Y	A	G	0.275893	N	ADD	274173	0.850259	0.0145233	-11.1692	5.76719e-29	.	no_gene_found	-1	no_gene_found
3965629	6	32570809	rs9270854	A	G	Y	A	G	0.275289	N	ADD	273553	0.850125	0.0145375	-11.1692	5.7719e-29	.	no_gene_found	-1	no_gene_found
3966033	6	32578314	rs9271187	T	C	Y	C	T	0.264638	N	ADD	273978	1.16731	0.013851	11.169	5.78052e-29	.	no_gene_found	-1	no_gene_found
3965421	6	32566772	rs9270682	G	T	Y	G	T	0.275435	N	ADD	273671	0.850157	0.0145343	-11.169	5.78231e-29	.	no_gene_found	-1	no_gene_found
3965628	6	32570800	rs9270853	G	A	Y	G	A	0.275288	N	ADD	273554	0.850129	0.0145377	-11.1687	5.79925e-29	.	no_gene_found	-1	no_gene_found
3965407	6	32566533	rs9270670	A	G	Y	A	G	0.275424	N	ADD	273705	0.850161	0.0145343	-11.1687	5.79966e-29	.	no_gene_found	-1	no_gene_found
3965408	6	32566549	rs9270671	T	G	Y	T	G	0.275424	N	ADD	273705	0.850161	0.0145343	-11.1687	5.79966e-29	.	no_gene_found	-1	no_gene_found
3965409	6	32566557	rs9270672	G	C	Y	G	C	0.275424	N	ADD	273705	0.850161	0.0145343	-11.1687	5.79966e-29	.	no_gene_found	-1	no_gene_found
3965513	6	32568522	rs9270755	G	A	Y	G	A	0.275442	N	ADD	273720	0.850159	0.0145348	-11.1686	5.81122e-29	.	no_gene_found	-1	no_gene_found
3965796	6	32574438	rs9270999	G	A	Y	G	A	0.275804	N	ADD	274173	0.850262	0.0145241	-11.1684	5.82024e-29	.	no_gene_found	-1	no_gene_found
3965844	6	32575077	rs9271029	A	G	Y	A	G	0.276145	N	ADD	273588	0.850198	0.0145311	-11.1682	5.83769e-29	.	no_gene_found	-1	no_gene_found
3967543	6	32603133	rs9272255	C	T	Y	T	C	0.256501	N	ADD	273459	1.16914	0.0139931	11.1678	5.86431e-29	.	no_gene_found	-1	no_gene_found
3966138	6	32580357	rs9271255	C	T	Y	C	T	0.275876	N	ADD	274159	0.850279	0.0145242	-11.167	5.91749e-29	.	no_gene_found	-1	no_gene_found
3965640	6	32571011	rs9270865	G	C	Y	G	C	0.275796	N	ADD	274103	0.850279	0.0145243	-11.1669	5.92366e-29	.	no_gene_found	-1	no_gene_found
3966133	6	32580288	rs9271252	C	G	Y	C	G	0.275877	N	ADD	274157	0.850285	0.0145241	-11.1666	5.94267e-29	.	no_gene_found	-1	no_gene_found
3965886	6	32575930	rs9271078	C	T	Y	C	T	0.275768	N	ADD	274151	0.850271	0.0145256	-11.1665	5.94654e-29	.	no_gene_found	-1	no_gene_found
3965423	6	32566871	rs9270687	G	A	Y	G	A	0.27542	N	ADD	273698	0.850195	0.014534	-11.1663	5.9645e-29	.	no_gene_found	-1	no_gene_found
3965424	6	32566872	rs9270688	T	C	Y	T	C	0.27542	N	ADD	273698	0.850195	0.014534	-11.1663	5.9645e-29	.	no_gene_found	-1	no_gene_found
3965642	6	32571072	rs201918106	GA	G	Y	GA	G	0.275597	N	ADD	273875	0.850255	0.014528	-11.166	5.98195e-29	.	no_gene_found	-1	no_gene_found
3965695	6	32572388	rs9270922	T	C	Y	T	C	0.275884	N	ADD	274190	0.850308	0.0145224	-11.166	5.98431e-29	.	no_gene_found	-1	no_gene_found
3966044	6	32578530	rs9271192	C	A	Y	C	A	0.275792	N	ADD	274127	0.850269	0.0145266	-11.1659	5.98751e-29	.	no_gene_found	-1	no_gene_found
3965656	6	32571663	rs146705926	T	TA	Y	T	TA	0.275812	N	ADD	274120	0.850308	0.0145227	-11.1657	6.00092e-29	.	no_gene_found	-1	no_gene_found
3965178	6	32556788	rs9270231	A	G	Y	A	G	0.27312	N	ADD	272278	0.849569	0.0146007	-11.1656	6.00551e-29	.	HLA-DRB1	10648	major histocompatibility complex, class II, DR beta 1
1526836	2	204755309	rs1991416	A	G	Y	G	A	0.313047	N	ADD	271451	1.16023	0.0133103	11.1654	6.0195e-29	.	no_gene_found	-1	no_gene_found
3966122	6	32580084	rs9271246	A	G	Y	A	G	0.275867	N	ADD	274145	0.850307	0.014524	-11.1648	6.06536e-29	.	no_gene_found	-1	no_gene_found
3965965	6	32577220	rs9271144	G	A	Y	G	A	0.275766	N	ADD	274144	0.850294	0.014526	-11.1643	6.09473e-29	.	no_gene_found	-1	no_gene_found
3965968	6	32577224	rs9271145	C	G	Y	C	G	0.275765	N	ADD	274143	0.850295	0.014526	-11.1643	6.09989e-29	.	no_gene_found	-1	no_gene_found
3966783	6	32590482	rs2395224	C	G	Y	G	C	0.225771	N	ADD	269426	1.17764	0.0146459	11.1642	6.10316e-29	.	no_gene_found	-1	no_gene_found
3965631	6	32570849	rs9270857	G	A	Y	G	A	0.275306	N	ADD	273561	0.850201	0.0145361	-11.1641	6.11282e-29	.	no_gene_found	-1	no_gene_found
3965704	6	32572547	rs9270931	A	T	Y	A	T	0.275861	N	ADD	274196	0.850339	0.0145225	-11.1634	6.15905e-29	.	no_gene_found	-1	no_gene_found
3965709	6	32572695	rs9270934	G	C	Y	G	C	0.275861	N	ADD	274196	0.850339	0.0145225	-11.1634	6.15905e-29	.	no_gene_found	-1	no_gene_found
3965919	6	32576493	rs9271101	C	T	Y	C	T	0.27583	N	ADD	274076	0.850291	0.0145277	-11.1633	6.16514e-29	.	no_gene_found	-1	no_gene_found
388308	1	108374875	rs10494079	G	C	Y	C	G	0.0890507	N	ADD	274181	1.256	0.020418	11.1632	6.17067e-29	.	VAV3	391535	vav guanine nucleotide exchange factor 3
3966117	6	32579951	rs9271243	C	T	Y	C	T	0.276222	N	ADD	273637	0.8502	0.0145373	-11.1632	6.17074e-29	.	no_gene_found	-1	no_gene_found
3965641	6	32571043	rs9270866	G	A	Y	G	A	0.275807	N	ADD	274117	0.850332	0.0145236	-11.1631	6.17793e-29	.	no_gene_found	-1	no_gene_found
3965710	6	32572701	rs9270935	A	G	Y	A	G	0.27586	N	ADD	274195	0.850344	0.0145224	-11.1631	6.17944e-29	.	no_gene_found	-1	no_gene_found
3967657	6	32605132	rs9272422	T	C	Y	C	T	0.228633	N	ADD	271768	1.17567	0.0144982	11.1627	6.20819e-29	.	no_gene_found	-1	no_gene_found
3965419	6	32566743	rs9270679	A	G	Y	A	G	0.275411	N	ADD	273656	0.850235	0.0145344	-11.1627	6.20853e-29	.	no_gene_found	-1	no_gene_found
3965420	6	32566744	rs9270680	C	T	Y	C	T	0.275411	N	ADD	273656	0.850235	0.0145344	-11.1627	6.20853e-29	.	no_gene_found	-1	no_gene_found
1526941	2	204788141	rs3116511	A	C	Y	C	A	0.317874	N	ADD	269355	1.16039	0.0133265	11.1624	6.22951e-29	.	no_gene_found	-1	no_gene_found
3965635	6	32570894	rs9270859	T	C	Y	T	C	0.27581	N	ADD	274053	0.850337	0.0145243	-11.1622	6.2413e-29	.	no_gene_found	-1	no_gene_found
3965478	6	32568063	rs593635	G	A	Y	A	G	0.237726	N	ADD	270705	1.174	0.0143718	11.1621	6.25296e-29	.	no_gene_found	-1	no_gene_found
3966057	6	32578756	rs9271200	C	T	Y	C	T	0.27584	N	ADD	274119	0.850329	0.0145254	-11.162	6.25806e-29	.	no_gene_found	-1	no_gene_found
3966124	6	32580112	rs9271247	A	G	Y	A	G	0.275887	N	ADD	274136	0.850343	0.0145242	-11.1617	6.27673e-29	.	no_gene_found	-1	no_gene_found
3966061	6	32578837	rs9271202	A	C	Y	A	C	0.275841	N	ADD	274120	0.850337	0.0145254	-11.1613	6.30477e-29	.	no_gene_found	-1	no_gene_found
3966055	6	32578726	rs9271198	G	A	Y	G	A	0.275838	N	ADD	274121	0.850341	0.0145253	-11.1611	6.31978e-29	.	no_gene_found	-1	no_gene_found
3965908	6	32576296	rs9271092	A	G	Y	A	G	0.275757	N	ADD	274153	0.850337	0.0145258	-11.161	6.32982e-29	.	no_gene_found	-1	no_gene_found
3966060	6	32578818	rs9271201	C	A	Y	C	A	0.27584	N	ADD	274119	0.850343	0.0145253	-11.161	6.33056e-29	.	no_gene_found	-1	no_gene_found
3965507	6	32568429	rs9270753	C	T	Y	C	T	0.275314	N	ADD	273562	0.850246	0.0145355	-11.1609	6.33242e-29	.	no_gene_found	-1	no_gene_found
3965459	6	32567502	rs9270716	A	T	Y	A	T	0.275413	N	ADD	273705	0.850258	0.0145342	-11.1609	6.33397e-29	.	no_gene_found	-1	no_gene_found
3965903	6	32576247	rs9271090	T	C	Y	T	C	0.275757	N	ADD	274153	0.850337	0.0145259	-11.1609	6.33445e-29	.	no_gene_found	-1	no_gene_found
3965456	6	32567488	rs9270714	A	T	Y	A	T	0.275413	N	ADD	273705	0.850258	0.0145343	-11.1608	6.3386e-29	.	no_gene_found	-1	no_gene_found
3965279	6	32560899	rs9270569	C	T	Y	C	T	0.274667	N	ADD	272969	0.85003	0.0145588	-11.1605	6.36285e-29	.	no_gene_found	-1	no_gene_found
1526905	2	204774443	rs3116518	A	T	Y	T	A	0.318273	N	ADD	271715	1.15947	0.013258	11.1603	6.3758e-29	.	no_gene_found	-1	no_gene_found
3966064	6	32578941	rs9271205	G	A	Y	G	A	0.275835	N	ADD	274139	0.85035	0.0145254	-11.1603	6.37943e-29	.	no_gene_found	-1	no_gene_found
3965728	6	32573058	rs9270954	C	T	Y	C	T	0.275892	N	ADD	274140	0.850376	0.0145227	-11.1602	6.38286e-29	.	no_gene_found	-1	no_gene_found
3966054	6	32578673	rs7451864	A	T	Y	A	T	0.275836	N	ADD	274123	0.850352	0.0145253	-11.1601	6.39084e-29	.	no_gene_found	-1	no_gene_found
3965724	6	32573027	rs9270950	T	A	Y	T	A	0.275893	N	ADD	274135	0.850379	0.0145227	-11.16	6.39716e-29	.	no_gene_found	-1	no_gene_found
3966129	6	32580229	rs9271249	G	T	Y	G	T	0.275754	N	ADD	274116	0.850337	0.0145271	-11.16	6.39925e-29	.	no_gene_found	-1	no_gene_found
3965725	6	32573039	rs9270951	C	T	Y	C	T	0.275891	N	ADD	274139	0.850382	0.0145227	-11.1598	6.41473e-29	.	no_gene_found	-1	no_gene_found
3965726	6	32573040	rs9270952	A	G	Y	A	G	0.275891	N	ADD	274139	0.850382	0.0145227	-11.1598	6.41473e-29	.	no_gene_found	-1	no_gene_found
388296	1	108371539	1:108371539_TA_T	TA	T	Y	T	TA	0.0889721	N	ADD	274069	1.25609	0.0204313	11.1594	6.44165e-29	.	VAV3	391535	vav guanine nucleotide exchange factor 3
3965931	6	32576795	rs9271117	C	T	Y	C	T	0.275928	N	ADD	274215	0.850398	0.0145215	-11.1593	6.44628e-29	.	no_gene_found	-1	no_gene_found
3966137	6	32580344	rs9281946	C	CT	Y	C	CT	0.275747	N	ADD	274141	0.850347	0.0145271	-11.1592	6.46001e-29	.	no_gene_found	-1	no_gene_found
3965523	6	32568686	rs9270762	A	G	Y	A	G	0.275571	N	ADD	273410	0.850312	0.0145312	-11.1589	6.47587e-29	.	no_gene_found	-1	no_gene_found
3965620	6	32570550	rs9270844	T	G	Y	T	G	0.275778	N	ADD	274086	0.850384	0.0145236	-11.1589	6.47771e-29	.	no_gene_found	-1	no_gene_found
3965514	6	32568538	rs9270756	A	G	Y	A	G	0.27547	N	ADD	273730	0.850289	0.0145343	-11.1584	6.51762e-29	.	no_gene_found	-1	no_gene_found
3966112	6	32579833	rs9271240	T	C	Y	T	C	0.275743	N	ADD	274139	0.85036	0.0145272	-11.1581	6.53724e-29	.	no_gene_found	-1	no_gene_found
3966130	6	32580234	rs9271250	G	T	Y	G	T	0.275743	N	ADD	274139	0.850362	0.0145272	-11.158	6.54831e-29	.	no_gene_found	-1	no_gene_found
3966131	6	32580241	rs9271251	C	A	Y	C	A	0.275743	N	ADD	274139	0.850362	0.0145272	-11.158	6.54831e-29	.	no_gene_found	-1	no_gene_found
3966126	6	32580157	rs9271248	C	T	Y	C	T	0.275742	N	ADD	274140	0.850364	0.0145272	-11.1578	6.56229e-29	.	no_gene_found	-1	no_gene_found
3965899	6	32576165	rs9271086	T	A	Y	T	A	0.275754	N	ADD	274056	0.850397	0.0145238	-11.1577	6.56671e-29	.	no_gene_found	-1	no_gene_found
3965900	6	32576170	rs9271087	C	A	Y	C	A	0.275754	N	ADD	274056	0.850397	0.0145238	-11.1577	6.56671e-29	.	no_gene_found	-1	no_gene_found
3965901	6	32576175	rs9271088	A	C	Y	A	C	0.275754	N	ADD	274056	0.850397	0.0145238	-11.1577	6.56671e-29	.	no_gene_found	-1	no_gene_found
3966114	6	32579870	rs9271241	G	A	Y	G	A	0.275743	N	ADD	274138	0.850365	0.0145271	-11.1577	6.56924e-29	.	no_gene_found	-1	no_gene_found
3966210	6	32581502	rs3104416	C	T	Y	C	T	0.275746	N	ADD	274144	0.850369	0.0145271	-11.1575	6.58471e-29	.	no_gene_found	-1	no_gene_found
3965649	6	32571201	rs9270873	G	A	Y	G	A	0.275612	N	ADD	273878	0.850379	0.0145265	-11.157	6.61591e-29	.	no_gene_found	-1	no_gene_found
3967570	6	32603634	rs9272276	G	C	Y	C	G	0.25759	N	ADD	274215	1.16879	0.0139794	11.1569	6.62917e-29	.	no_gene_found	-1	no_gene_found
3966048	6	32578612	rs9271194	T	G	Y	T	G	0.27581	N	ADD	274102	0.850385	0.0145262	-11.1568	6.63241e-29	.	no_gene_found	-1	no_gene_found
3965684	6	32572229	rs9270913	A	G	Y	A	G	0.275896	N	ADD	274145	0.850426	0.0145225	-11.1563	6.6682e-29	.	no_gene_found	-1	no_gene_found
3965626	6	32570717	rs9270850	G	A	Y	G	A	0.275776	N	ADD	274092	0.850413	0.0145239	-11.1563	6.67036e-29	.	no_gene_found	-1	no_gene_found
3965824	6	32574807	rs9271018	T	C	Y	T	C	0.276613	N	ADD	272975	0.850246	0.0145416	-11.1562	6.67856e-29	.	no_gene_found	-1	no_gene_found
3965825	6	32574808	rs9271019	G	A	Y	G	A	0.276613	N	ADD	272975	0.850246	0.0145416	-11.1562	6.67856e-29	.	no_gene_found	-1	no_gene_found
3965616	6	32570461	rs9270842	C	T	Y	C	T	0.27577	N	ADD	274082	0.850418	0.0145237	-11.156	6.69064e-29	.	no_gene_found	-1	no_gene_found
3965683	6	32572224	rs9270912	A	G	Y	A	G	0.275895	N	ADD	274148	0.850436	0.0145226	-11.1555	6.73258e-29	.	no_gene_found	-1	no_gene_found
3966045	6	32578566	rs9271193	T	C	Y	T	C	0.275805	N	ADD	274105	0.850415	0.014526	-11.1545	6.80704e-29	.	no_gene_found	-1	no_gene_found
3965984	6	32577563	rs9271154	G	C	Y	G	C	0.275937	N	ADD	274108	0.850426	0.0145253	-11.1542	6.83117e-29	.	no_gene_found	-1	no_gene_found
1526739	2	204723541	rs231764	C	T	Y	T	C	0.406757	N	ADD	273822	1.1518	0.0126702	11.154	6.84642e-29	.	no_gene_found	-1	no_gene_found
388309	1	108375010	rs17020148	G	C	Y	C	G	0.0890651	N	ADD	274187	1.25575	0.0204176	11.1537	6.87278e-29	.	VAV3	391535	vav guanine nucleotide exchange factor 3
3965905	6	32576275	rs9271091	G	T	Y	G	T	0.275764	N	ADD	274068	0.85046	0.0145228	-11.1533	6.90003e-29	.	no_gene_found	-1	no_gene_found
3965336	6	32564861	rs9270605	A	G	Y	A	G	0.275431	N	ADD	273568	0.850419	0.0145274	-11.1531	6.91242e-29	.	no_gene_found	-1	no_gene_found
3969158	6	32637316	rs17211958	A	G	Y	G	A	0.164108	N	ADD	262160	1.20292	0.016565	11.1531	6.91847e-29	.	no_gene_found	-1	no_gene_found
[truncated: 8,585 more rows]

## Sheet: Table S4 C-GWAS
Table S4: Coding GWAS with gene names and gene length
#CHROM	POS			both_neg_logP			bothz	ID	ind	chr	gene	length
6	31555480			2.00001			2.57584	rs200801362	31555480	6	LST1	1373
3	36899056			2.00009			2.5759	rs376835291	36899056	3	TRANK1	116531
4	493148			2.00011			2.57592	rs140860254	493148	4	PIGG	40030
4	69536084			2.00057			2.57628	rs1902023	69536084	4	UGT2B15	23511
14	22217935			2.00084			2.5765	rs142337086	22217935	14	TRAV5	515
9	21816758			2.00085			2.57651	rs7023954	21816758	9	MTAP	59262
12	7805403			2.00107			2.57668	rs200390394	7805403	12	APOBEC1	16322
11	6432378			2.00117			2.57676	rs201513100	6432378	11	APBB1	15810
7	142251132			2.00118			-2.57677	rs361436	142251132	7	TRBV6-4	434
17	74077797			2.00129			2.57685	rs1043149	74077797	17	ZACN	3385
12	133209262			2.00161			2.57711	rs147954675	133209262	12	POLE	62615
16	67982001			2.00185			2.5773	rs534127572	67982001	16	SLC12A4	23710
7	142250938			2.00187			-2.57732	rs361439	142250938	7	TRBV6-4	434
7	142250988			2.00187			-2.57732	rs361437	142250988	7	TRBV6-4	434
7	30469036			2.00197			2.57739	rs145580985	30469036	7	NOD1	31280
1	39908165			2.0023			2.57766	rs147673829	39908165	1	MACF1	401572
20	870989			2.00231			2.57767	rs200858753	870989	20	ANGPT4	43251
6	31116409			2.0024			2.57774	rs138683119	31116409	6	CCHCR1	14443
2	121555015			2.00299			2.57821	rs146868972	121555015	2	GLI2	193351
4	187078745			2.003			2.57822	rs113168248	187078745	4	FAM149A	66907
5	825367			2.00303			2.57824	rs200380778	825367	5	ZDHHC11	49492
19	19043769			2.00308			-2.57828	rs147820524	19043769	19	HOMER3	9536
16	88501950			2.00328			2.57844	rs573064293	88501950	16	ZNF469	11858
17	33289046			2.00331			2.57847	rs3744355	33289046	17	ZNF830	1115
19	48255821			2.00358			2.57868	rs202204556	48255821	19	NOP53	11442
16	57101340			2.00375			-2.57881	rs7190199	57101340	16	NLRC5	61812
14	65252552			2.00408			2.57908	rs149186357	65252552	14	SPTB	56434
13	25670947			2.00448			2.57939	rs554783078	25670947	13	PABPC3	1892
4	3210589			2.00467			2.57955	rs201104173	3210589	4	HTT	165230
12	57849372			2.00494			-2.57976	rs147161070	57849372	12	INHBE	1308
5	96314967			2.00513			2.57991	rs575182273	96314967	5	LNPEP	92374
16	812700			2.00585			2.58048	rs141123719	812700	16	MSLN	6049
4	89618434			2.00602			2.58062	rs557515267	89618434	4	HERC3	101133
17	73816106			2.00607			2.58066	rs545927861	73816106	17	UNK	39533
15	62253791			2.00617			2.58073	rs2303405	62253791	15	VPS13C	205914
7	100204209			2.00634			2.58087	rs180706003	100204209	7	PCOLCE	5643
6	25862466			2.00672			2.58118	rs1165165	25862466	6	SLC17A3	23002
12	4705795			2.00677			2.58121	rs140472890	4705795	12	DYRK4	22569
20	32251396			2.00681			-2.58125	rs7260921	32251396	20	NECAB3	16520
2	15427225			2.00726			2.5816	rs148464908	15427225	2	NBAS	394253
2	187698707			2.00733			2.58166	rs6434197	187698707	2	ZSWIM2	21143
2	63053323			2.00761			2.58189	rs200837739	63053323	2	EHBP1	338305
3	38159393			2.00765			2.58192	rs369660043	38159393	3	DLEC1	83183
8	38124878			2.00773			2.58198	rs11539529	38124878	8	PLPP5	4752
1	95530528			2.00803			2.58221	rs138996965	95530528	1	ALG14	89819
11	82880209			2.00831			2.58244	rs200338689	82880209	11	PCF11	27451
16	72994016			2.00831			2.58244	rs12922687	72994016	16	ZFHX3	172978
5	169310407			2.00834			2.58246	rs149156890	169310407	5	INSYN2B	19622
7	101921289			2.00865			-2.58271	rs2230103	101921289	7	CUX1	467068
16	837697			2.00884			2.58286	rs201352829	837697	16	RPUSD1	1784
8	145619131			2.00897			2.58297	rs185630472	145619131	8	CPSF1	16006
12	88454728			2.00917			2.58312	rs117852025	88454728	12	CEP290	92120
7	23391129			2.00953			2.5834	rs145484983	23391129	7	IGF2BP3	157745
1	16095054			2.00953			2.58341	rs547797711	16095054	1	FBLIM1	19674
5	131411460			2.00961			2.58347	rs25882	131411460	5	CSF2	2025
2	186659769			2.00967			2.58352	rs186152614	186659769	2	FSIP2	94328
8	28575485			2.01005			2.58382	rs777350737	28575485	8	EXTL3	34803
6	30653141			2.01032			2.58404	rs143519393	30653141	6	PPP1R18	8746
13	20763341			2.01085			2.58446	rs111033196	20763341	13	GJB2	677
19	42814809			2.01088			2.58448	rs1055512	42814809	19	PRR19	1152
2	163134090			2.01092			-2.58451	rs35744605	163134090	2	IFIH1	51104
21	45387890			2.01107			2.58463	rs139644030	45387890	21	AGPAT3	22707
5	79030326			2.01195			2.58533	rs201492010	79030326	5	CMYA5	109705
19	2405464			2.01212			2.58546	rs146089494	2405464	19	TMPRSS9	36299
19	42355761			2.01216			2.58549	rs569082088	42355761	19	DMRTC2	4264
14	102698887			2.01297			2.58614	rs550324505	102698887	14	MOK	75676
11	5529630			2.01413			2.58706	rs145187997	5529630	11	UBQLN3	1964
17	46688048			2.0142			2.58712	rs35657716	46688048	17	HOXB7	3073
6	53769214			2.01426			2.58716	rs559339335	53769214	6	LRRC1	127533
19	6468339			2.01432			2.58721	rs200635528	6468339	19	DENND1C	14188
9	139641933			2.01474			2.58754	rs73554091	139641933	9	LCN6	3818
6	32363893			2.015			2.58775	rs28362679	32363893	6	BTNL2	12384
16	50745926			2.01525			-2.58795	rs2066844	50745926	16	NOD2	34572
10	103577629			2.01532			-2.58801	rs35402016	103577629	10	OGA	31568
6	26056320			2.01552			2.58816	rs34810376	26056320	6	H1-2	638
14	45403454			2.01558			2.58821	rs150062543	45403454	14	KLHL28	16897
9	37780831			2.01564			-2.58826	rs3208406	37780831	9	EXOSC3	4362
3	153203844			2.01585			2.58842	rs200484423	153203844	3	LINC02877	17922
5	78734935			2.01593			-2.58849	rs200295734	78734935	5	HOMER1	136762
1	214819026			2.01622			2.58872	rs142561288	214819026	1	CENPF	50036
3	195965686			2.01633			2.5888	rs549056100	195965686	3	PCYT1A	31840
14	39650438			2.01637			2.58884	rs34377372	39650438	14	PNN	6580
2	237406093			2.01646			2.58891	rs202091336	237406093	2	IQCA1	182576
1	1120488			2.01681			2.58919	rs74475385	1120488	1	TTLL10	18628
19	14938320			2.01691			2.58926	rs201863024	14938320	19	OR7A5	956
20	52193214			2.01691			2.58926	rs143450020	52193214	20	ZNF217	11079
16	15528587			2.01792			2.59006	rs543201192	15528587	16	BMERB1	152172
3	50598392			2.01812			2.59022	rs142961797	50598392	3	C3orf18	6039
20	60892077			2.01818			2.59027	rs199776859	60892077	20	LAMA5	57906
22	37469634			2.01871			2.59069	rs138915369	37469634	22	TMPRSS6	37456
19	8564523			2.01881			2.59077	rs4804305	8564523	19	PRAM1	12399
3	52410004			2.01898			2.5909	rs201299120	52410004	3	DNAH1	78000
15	91026730			2.01946			-2.59129	rs117246983	91026730	15	IQGAP1	111763
11	48285839			2.01958			-2.59138	rs141012609	48285839	11	OR4X1	914
6	152651137			2.01961			2.59141	rs776494157	152651137	6	SYNE1	505892
10	27382668			2.02021			2.59188	rs530801101	27382668	10	ANKRD26	94733
15	42115747			2.02029			2.59194	rs3959569	42115747	15	MAPKBP1	50157
16	1306685			2.02033			2.59197	rs3993986	1306685	16	TPSD1	2092
16	48286271			2.02049			2.5921	rs750508815	48286271	16	LONP2	107410
11	17741592			2.02081			2.59236	rs544592180	17741592	11	MYOD1	1722
19	1421157			2.02086			2.59239	rs182022415	1421157	19	DAZAP1	27135
1	43220563			2.02107			-2.59256	rs113593896	43220563	1	P3H1	20271
2	43451957			2.02195			-2.59326	rs149290349	43451957	2	ZFP36L2	1993
12	82747091			2.02198			2.59328	rs141837755	82747091	12	CCDC59	5222
6	34497253			2.02235			2.59357	rs138349270	34497253	6	PACSIN1	6221
1	16065816			2.02274			-2.59388	rs201766813	16065816	1	SLC25A34	2917
13	28841274			2.02316			2.59422	rs534718590	28841274	13	PAN3	153861
8	66692011			2.02457			2.59533	rs11557049	66692011	8	PDE7A	122215
17	73512643			2.02497			2.59565	rs563575998	73512643	17	TSEN54	7848
12	863177			2.02503			2.59569	rs34880640	863177	12	WNK1	155223
10	29162203			2.02521			2.59584	rs80341616	29162203	10	C10orf126	33202
6	31079703			2.02549			-2.59606	rs2233978	31079703	6	C6orf15	1171
2	43871897			2.02553			2.59609	rs112429197	43871897	2	PLEKHH2	120921
19	16855457			2.02577			2.59628	rs75226566	16855457	19	NWD1	84128
3	33175734			2.02584			2.59634	rs546298253	33175734	3	CRTAP	28367
3	112299398			2.02586			2.59635	rs146786641	112299398	3	SLC35A5	19329
7	94038686			2.02591			2.5964	rs542393716	94038686	7	COL1A2	35358
18	56202636			2.02636			2.59675	rs572176995	56202636	18	ALPK2	129971
3	158364640			2.02639			2.59677	rs34297061	158364640	3	GFM1	46829
19	55363599			2.02655			2.5969	rs149778550	55363599	19	KIR3DL2	16252
5	79616935			2.02655			2.5969	rs114915340	79616935	5	SPZ1	1289
2	220073764			2.02677			2.59707	rs762114196	220073764	2	ZFAND2B	2315
7	4839025			2.02707			2.59731	rs200794657	4839025	7	RADIL	78758
1	17326767			2.02732			2.59751	rs56367069	17326767	1	ATP13A2	25514
6	29910721			2.02776			-2.59785	rs199474424	29910721	6	HLA-A	2898
12	6562293			2.02837			-2.59833	rs2041385	6562293	12	TAPBPL	9897
2	17952501			2.02914			2.59895	rs141482726	17952501	2	GEN1	21992
14	55818517			2.02916			2.59896	rs1045002	55818517	14	FBXO34	2132
22	24087030			2.02922			2.59901	rs138150320	24087030	22	ZNF70	1337
11	1858632			2.02987			-2.59952	rs138428155	1858632	11	SYT8	2856
3	8590432			2.02998			2.59961	rs200828317	8590432	3	LMCD1	65656
12	109186111			2.03041			2.59995	rs747534856	109186111	12	SSH1	69505
3	97516870			2.03066			2.60015	rs201105839	97516870	3	ARL6	29938
3	14711585			2.03069			2.60017	rs370988051	14711585	3	CCDC174	19354
18	74620329			2.03132			2.60067	rs200474825	74620329	18	ZNF236	143978
7	22202046			2.0321			-2.60128	rs28716840	22202046	7	RAPGEF5	71252
16	4802477			2.03211			2.6013	rs552222304	4802477	16	ZNF500	13599
2	25061315			2.0327			2.60176	rs139407103	25061315	2	ADCY3	99052
6	31556928			2.0328			2.60184	rs3179003	31556928	6	NCR3	3651
8	87591354			2.03302			2.60201	rs546000013	87591354	8	CNGB3	167820
2	187692983			2.03313			2.6021	rs17856918	187692983	2	ZSWIM2	21143
5	96086334			2.03317			2.60213	rs754615	96086334	5	CAST	48998
8	8750333			2.03317			2.60213	rs115597655	8750333	8	MFHAS1	107033
19	13397560			2.03319			2.60214	rs16027	13397560	19	CACNA1A	298908
6	90347516			2.03319			-2.60214	rs151021837	90347516	6	LYRM2	1440
8	97847377			2.03348			2.60238	rs113247437	97847377	8	CPQ	358282
1	38338795			2.03356			2.60243	rs11488569	38338795	1	INPP5B	83990
9	131584729			2.03389			-2.6027	rs61737988	131584729	9	ENDOG	3922
5	156770048			2.03439			2.6031	rs139298900	156770048	5	FNDC9	671
11	134028293			2.03458			2.60324	rs143857348	134028293	11	NCAPD3	70978
14	60976181			2.0348			2.60342	rs577043418	60976181	14	SIX6	1850
3	193232539			2.03487			2.60347	rs142942671	193232539	3	ATP13A4	152144
3	42916090			2.0351			-2.60365	rs150584658	42916090	3	CYP8B1	1502
1	36755040			2.03583			2.60423	rs141254021	36755040	1	THRAP3	21450
2	65315679			2.03593			-2.60431	rs61748092	65315679	2	RAB1A	41419
16	67038011			2.03619			2.60451	16:67038011_GT_G	67038011	16	CES4A	20366
21	32090908			2.03642			2.60469	rs2833031	32090908	21	KRTAP21-3	173
6	99848778			2.0366			-2.60484	rs147317191	99848778	6	PNISR	14116
16	88705476			2.03701			2.60516	rs189998965	88705476	16	IL17C	1427
16	69782855			2.0374			2.60547	rs3811348	69782855	16	NOB1	12575
1	154245848			2.03754			2.60558	1:154245848_TG_T	154245848	1	HAX1	2974
3	56653526			2.03771			2.60571	rs569491612	56653526	3	CCDC66	64372
1	152283937			2.03772			2.60572	1:152283937_TG_T	152283937	1	FLG	12753
6	112397201			2.03787			-2.60584	rs141127175	112397201	6	TUBE1	16019
5	128301885			2.0382			-2.6061	rs2526247	128301885	5	SLC27A6	67141
16	89347612			2.03847			2.60631	rs75362060	89347612	16	ANKRD11	48538
2	89417099			2.03888			2.60664	rs567312968	89417099	2	IGKV1-17	475
17	33749546			2.03894			-2.60668	rs2586514	33749546	17	SLFN12	11687
14	75388183			2.03898			2.60671	rs7156590	75388183	14	RPS6KL1	14524
3	37366459			2.03932			-2.60698	rs11718848	37366459	3	GOLGA4	117718
1	159505524			2.03951			2.60713	rs141380189	159505524	1	OR10J5	926
17	7810253			2.03955			2.60716	rs376704763	7810253	17	CHD3	22581
14	24601659			2.0397			2.60728	rs143978767	24601659	14	FITM1	1256
17	44408004			2.04007			2.60758	rs1863114	44408004	17	LRRC37A	42586
9	4663165			2.04023			2.6077	rs146822603	4663165	9	PLPP6	884
9	131085196			2.04024			2.60771	rs9697215	131085196	9	COQ4	10783
1	181702689			2.04039			2.60783	rs74127835	181702689	1	CACNA1E	315086
11	58979393			2.04048			2.60789	rs11229878	58979393	11	MPEG1	2147
2	21225354			2.04089			2.60822	rs72654423	21225354	2	APOB	42212
16	14024574			2.04104			2.60834	rs143479220	14024574	16	ERCC4	28178
11	1271951			2.04106			2.60835	rs368299785	1271951	11	MUC5B	38481
3	49054692			2.04112			2.6084	rs3087866	49054692	3	DALRD3	2973
7	150747896			2.04116			-2.60844	rs114024820	150747896	7	ASIC3	3763
13	101288864			2.04199			2.60909	rs144801328	101288864	13	TMTC4	63743
5	169693872			2.04248			2.60947	rs527880662	169693872	5	LCP2	48911
16	10626869			2.04295			2.60984	rs200685237	10626869	16	EMP2	14709
4	6616077			2.04326			2.61008	rs200030297	6616077	4	MAN2B2	46071
16	1537967			2.04326			2.61009	rs568444892	1537967	16	PTX4	2967
10	14977469			2.04328			2.6101	rs41297018	14977469	10	DCLRE1C	45599
14	54417522			2.04349			2.61027	rs17563	54417522	14	BMP4	2187
19	1074000			2.04385			2.61055	rs2074442	1074000	19	ARHGAP45	18597
11	59423476			2.04392			2.61061	rs529219335	59423476	11	PATL1	30502
2	219492830			2.04407			2.61073	rs570540098	219492830	2	PLCD4	20834
15	81592792			2.04417			2.61081	rs572690852	81592792	15	IL16	83395
16	23678391			2.04511			2.61155	rs114494878	23678391	16	DCTN5	25598
2	89442167			2.04545			2.61182	rs545239046	89442167	2	IGKV3-20	534
2	89416916			2.04546			2.61182	rs537897189	89416916	2	IGKV1-17	475
12	108145285			2.04563			2.61195	rs12423276	108145285	12	PRDM4	26302
6	25914801			2.04572			-2.61202	rs2071299	25914801	6	SLC17A2	11231
6	100390957			2.04586			2.61213	rs62434070	100390957	6	MCHR2	35204
16	89777078			2.04588			2.61215	rs56288641	89777078	16	VPS9D1	12997
13	42295608			2.04641			2.61256	13:42295608_CT_C	42295608	13	VWA8	392815
5	132199864			2.04646			2.6126	rs149821575	132199864	5	GDF9	2941
3	37368755			2.04654			-2.61267	rs62241896	37368755	3	GOLGA4	117718
3	99568781			2.04657			2.61269	rs576553372	99568781	3	FILIP1L	97782
6	30632655			2.04659			2.61271	rs35836922	30632655	6	DHX16	19596
15	99500618			2.04675			2.61283	rs548962243	99500618	15	IGF1R	307857
16	56438922			2.0468			2.61287	rs149927445	56438922	16	AMFR	62415
5	161116672			2.04708			2.6131	rs3811993	161116672	5	GABRA6	15780
9	140330209			2.04735			2.61331	9:140330209_C_T	140330209	9	ENTPD8	3368
5	148207053			2.04908			2.61467	rs3729943	148207053	5	ADRB2	1238
2	100938481			2.0495			-2.615	rs74177696	100938481	2	LONRF2	37792
4	15709191			2.04958			2.61506	rs527823254	15709191	4	BST1	28697
2	95540522			2.04961			2.61509	rs200435349	95540522	2	TEKT4	5186
4	6302889			2.04961			2.61509	rs1801208	6302889	4	WFS1	25009
19	47259227			2.04964			2.61511	rs200990647	47259227	19	FKRP	1484
18	9255718			2.04968			-2.61514	rs2298546	9255718	18	ANKRD12	98690
1	203767235			2.04976			2.61521	1:203767235_AGAG_A	203767235	1	ZBED6	2936
22	43606181			2.04987			-2.61529	rs144373347	43606181	22	SCUBE1	139261
19	46307983			2.04989			2.6153	rs148314106	46307983	19	RSPH6A	19304
1	94514466			2.04994			-2.61535	rs61754030	94514466	1	ABCA4	127805
7	7550759			2.05002			2.61541	rs76334274	7550759	7	COL28A1	174239
11	8414090			2.05037			2.61568	rs201927394	8414090	11	STK33	82392
1	247751882			2.05054			2.61582	rs200433328	247751882	1	OR2G2	950
12	111856588			2.05093			2.61613	rs111360561	111856588	12	SH2B3	30153
18	43419003			2.05141			2.6165	rs2919643	43419003	18	SIGLEC15	16455
2	219602812			2.05164			2.61668	rs140587312	219602812	2	TTLL4	16709
1	17596818			2.05223			2.61715	rs148352617	17596818	1	PADI3	33938
14	24841717			2.05237			2.61725	rs150267620	24841717	14	NFATC4	9361
3	13655520			2.05253			2.61738	rs148310871	13655520	3	FBLN2	67560
20	43139956			2.05283			2.61761	rs199964696	43139956	20	SERINC3	21652
12	32861094			2.05301			2.61776	rs201929226	32861094	12	DNM1L	64043
6	148861636			2.05377			2.61835	rs550049892	148861636	6	SASH1	205487
22	44328939			2.054			2.61853	rs199539260	44328939	22	PNPLA3	22467
9	126392723			2.05442			2.61886	rs550607029	126392723	9	DENND1A	548470
14	47426651			2.05458			2.61899	rs199900722	47426651	14	MDGA2	832655
19	36135680			2.05464			2.61904	rs149153832	36135680	19	ETV2	2388
3	49691544			2.05569			2.61986	rs147465146	49691544	3	BSN	110233
1	245530451			2.05597			2.62008	rs538698748	245530451	1	KIF26B	547178
10	124389857			2.05609			2.62018	rs201261048	124389857	10	DMBT1	82624
6	151055113			2.05628			2.62033	rs201249819	151055113	6	PLEKHG1	107211
2	122125398			2.0565			2.6205	rs368892378	122125398	2	CLASP1	265031
21	47674718			2.05657			2.62055	rs567021988	47674718	21	MCM3AP	50015
3	49739286			2.05679			2.62072	rs200586465	49739286	3	RNF123	30136
1	201966541			2.05714			2.621	rs79980228	201966541	1	RNPEP	23046
2	69659126			2.05736			2.62118	rs4453725	69659126	2	NFU1	41173
3	46307203			2.05779			2.62151	rs558171934	46307203	3	CCR3	1064
1	222919895			2.05815			-2.62179	rs2378607	222919895	1	FAM177B	3509
3	37337707			2.05819			-2.62183	rs184743517	37337707	3	GOLGA4	117718
11	15197555			2.05838			2.62198	rs548162175	15197555	11	INSC	133567
3	49313882			2.05853			2.62209	rs149243117	49313882	3	C3orf62	5689
5	140774131			2.05876			-2.62227	rs200338108	140774131	5	PCDHGB4	123285
1	161736181			2.05888			2.62237	rs574601352	161736181	1	ATF6	192290
1	36564818			2.05904			2.62249	rs75864656	36564818	1	COL8A2	2670
6	33283766			2.05906			-2.62251	rs3130100	33283766	6	ZBTB22	1901
10	25464596			2.05929			-2.62269	rs147366412	25464596	10	GPR158	423850
19	17627068			2.05931			2.62271	rs45597532	17627068	19	PGLS	9405
5	134344645			2.05957			2.62291	rs145970080	134344645	5	CATSPER3	43628
4	69533852			2.05978			2.62307	rs371697004	69533852	4	UGT2B15	23511
16	2812939			2.05986			-2.62314	rs2240140	2812939	16	SRRM2	14499
1	109824334			2.06022			-2.62342	rs35138999	109824334	1	PSRC1	2542
2	100938226			2.06131			-2.62428	rs74177694	100938226	2	LONRF2	37792
11	27360535			2.06152			2.62444	rs16925453	27360535	11	CCDC34	24370
17	1549767			2.06191			2.62474	rs141024997	1549767	17	RILP	3359
13	25887811			2.06204			2.62485	rs12871608	25887811	13	NUP58	38357
7	102760360			2.06264			2.62532	rs192627519	102760360	7	NAPEPLD	25344
9	140094509			2.06267			2.62534	9:140094509_G_T	140094509	9	TPRN	8596
15	67786631			2.06325			2.6258	rs553622612	67786631	15	IQCH	245846
15	65041232			2.06347			-2.62596	rs145944256	65041232	15	RBPMS2	34136
2	89278103			2.06419			2.62653	rs144594870	89278103	2	IGKV3-7	516
7	33028165			2.06424			2.62657	rs150348129	33028165	7	FKBP9	47774
3	182566330			2.06428			2.6266	rs73177313	182566330	3	ATP11B	124341
19	18377647			2.06528			2.62738	rs8103906	18377647	19	IQCN	12295
16	83948906			2.06543			2.6275	rs35124955	83948906	16	MLYCD	16341
1	63876987			2.06544			2.62751	rs532466353	63876987	1	ALG6	66039
8	145086856			2.06548			2.62754	rs200187840	145086856	8	SPATC1	15170
17	73520359			2.06611			2.62804	rs62088470	73520359	17	TSEN54	7848
11	34226099			2.06638			2.62825	rs756655924	34226099	11	ABTB2	205193
11	125766022			2.06638			-2.62825	rs117878071	125766022	11	PUS3	2496
1	100349757			2.06643			-2.62829	rs149210307	100349757	1	AGL	70605
8	42178334			2.06652			2.62836	rs17875749	42178334	8	IKBKB	58875
1	160099057			2.06724			2.62892	rs562278306	160099057	1	ATP1A2	25457
10	14563986			2.06746			2.62909	rs769640912	14563986	10	FAM107B	9266
5	180687428			2.0676			-2.6292	rs768848481	180687428	5	TRIM52	3396
15	42510524			2.0683			2.62975	rs201455450	42510524	15	TMEM87A	61687
8	126011929			2.06856			2.62995	rs568324199	126011929	8	SQLE	22538
18	21519347			2.06874			2.63009	rs535586460	21519347	18	LAMA3	264961
1	32193164			2.06887			-2.6302	rs544570941	32193164	1	ADGRB2	29798
19	41250066			2.0689			2.63022	rs554998239	41250066	19	C19orf54	7367
2	1320143			2.06891			2.63023	rs4927635	1320143	2	SNTG2	424560
5	140719283			2.06929			-2.63053	rs150706052	140719283	5	PCDHGA2	172198
1	12252955			2.06989			-2.631	rs1061622	12252955	1	TNFRSF1B	39925
10	26512834			2.07051			2.63148	rs568262065	26512834	10	GAD2	84148
3	43074492			2.07063			2.63157	rs200429386	43074492	3	GASK1A	76740
19	57642690			2.07116			2.63199	rs145751286	57642690	19	USP29	2765
14	55818706			2.07121			2.63202	rs3742569	55818706	14	FBXO34	2132
1	207642157			2.07267			2.63317	rs573721416	207642157	1	CR2	31132
17	38907532			2.07281			2.63328	rs140952603	38907532	17	KRT25	6991
1	158226584			2.07301			2.63344	rs199513468	158226584	1	CD1A	3017
19	8400493			2.07314			2.63353	rs202190603	8400493	19	KANK3	14427
5	140810541			2.07324			2.63361	rs141488923	140810541	5	PCDHGA12	80410
9	80863234			2.07347			2.6338	rs565401483	80863234	9	CEP78	34497
15	73590890			2.07353			2.63384	rs200852523	73590890	15	NEO1	250017
5	172590782			2.07367			2.63395	rs769348016	172590782	5	BNIP1	19372
19	19241078			2.07373			2.634	rs750230711	19241078	19	TMEM161A	18495
17	37899435			2.07377			2.63403	rs761471159	37899435	17	GRB7	4592
1	46743589			2.07399			2.6342	rs139712079	46743589	1	RAD54L	29873
10	3189442			2.07409			2.63428	rs200811251	3189442	10	PITRM1	34738
6	31239616			2.07485			-2.63487	rs1050445	31239616	6	HLA-C	2899
5	80631642			2.07504			2.63502	rs10371	80631642	5	ACOT12	63717
11	94906505			2.07506			2.63503	rs139859559	94906505	11	SESN3	57602
2	27260469			2.07508			2.63505	rs1124649	27260469	2	TMEM214	7818
1	27875742			2.07521			2.63516	rs533069538	27875742	1	AHDC1	4808
11	32637615			2.07569			2.63553	rs191760480	32637615	11	CCDC73	157429
18	76753768			2.07627			-2.63598	rs2447437	76753768	18	SALL3	17044
17	64880674			2.07641			2.63609	rs143315434	64880674	17	CACNG5	7903
19	18376522			2.07684			2.63643	rs2277922	18376522	19	IQCN	12295
16	25251430			2.07696			2.63652	rs61742936	25251430	16	ZKSCAN2	17308
19	20727511			2.07713			2.63666	rs142946515	20727511	19	ZNF737	21045
14	21269852			2.07722			2.63672	rs145424082	21269852	14	RNASE1	467
17	73874071			2.07736			2.63683	rs4600514	73874071	17	TRIM47	4062
1	241757989			2.07751			2.63695	rs138406816	241757989	1	OPN3	45823
16	2285437			2.07772			-2.63712	rs138375156	2285437	16	E4F1	11955
2	21238413			2.07905			-2.63816	rs12713844	21238413	2	APOB	42212
14	102807671			2.07916			2.63824	rs9464	102807671	14	ZNF839	16131
10	17147521			2.07929			2.63834	rs1801224	17147521	10	CUBN	304787
1	22211367			2.07957			2.63856	rs376490126	22211367	1	HSPG2	113898
22	50722134			2.0798			-2.63874	rs11547731	50722134	22	PLXNB2	14877
11	502129			2.07991			-2.63883	rs772091864	502129	11	RNH1	7468
20	49221217			2.08031			2.63914	rs201092069	49221217	20	RIPOR3	43612
13	25670601			2.08075			2.63948	rs201771028	25670601	13	PABPC3	1892
16	88752796			2.08124			2.63987	rs145634974	88752796	16	SNAI3	7955
1	200880702			2.08131			-2.63992	rs61740234	200880702	1	INAVA	22085
1	167086718			2.08131			-2.63992	rs149732757	167086718	1	STYXL2	33755
19	45805691			2.08134			2.63994	rs562298714	45805691	19	MARK4	51118
4	69681936			2.08153			2.64009	rs61750900	69681936	4	UGT2B10	14856
9	130826125			2.08161			2.64016	rs141755077	130826125	9	NAIF1	3670
22	32590379			2.08167			2.6402	rs548157648	32590379	22	RFPL2	11676
21	34923980			2.08206			2.64051	rs148953889	34923980	21	SON	33328
11	123900730			2.08221			2.64062	rs199954014	123900730	11	OR10G8	932
10	133930686			2.0827			2.641	rs574033707	133930686	10	JAKMIP3	62221
9	139371888			2.08297			2.64121	rs199506231	139371888	9	SEC16A	35857
10	115663475			2.08351			2.64164	rs74157540	115663475	10	NHLRC2	53660
1	109373253			2.08383			2.64188	rs544090925	109373253	1	AKNAD1	36490
18	7040223			2.08412			2.64211	rs368665310	7040223	18	LAMA1	175638
6	33037060			2.08505			-2.64283	rs115722167	33037060	6	HLA-DPA1	4917
1	104161537			2.08507			2.64286	rs543952790	104161537	1	AMY2A	8302
8	121259902			2.08508			2.64286	rs115276090	121259902	8	COL14A1	223385
16	89294008			2.08513			2.6429	rs201993220	89294008	16	ZNF778	7431
2	169939988			2.08516			2.64293	rs199672898	169939988	2	DHRS9	14182
19	18378219			2.08531			2.64304	rs1469023	18378219	19	IQCN	12295
7	48081095			2.08534			-2.64306	rs10951942	48081095	7	C7orf57	23960
8	74941275			2.08557			-2.64324	rs11466004	74941275	8	LY96	37608
6	33260215			2.08568			-2.64332	rs35273540	33260215	6	RGL2	6505
1	115166212			2.08599			2.64357	rs572772398	115166212	1	DENND2C	40381
13	28130540			2.08618			2.64371	rs139218014	28130540	13	LNX2	33365
19	40030592			2.08664			2.64408	rs77663137	40030592	19	EID2	707
12	108082475			2.08719			2.6445	rs202133075	108082475	12	PWP1	26317
12	54108478			2.0873			2.64459	rs530112359	54108478	12	CALCOCO1	13295
17	3786431			2.08743			2.64469	rs200623715	3786431	17	CAMKK1	23473
18	74692415			2.08845			2.64548	rs148716184	74692415	18	MBP	124831
3	146251266			2.08876			2.64572	rs41267859	146251266	3	PLSCR1	20504
19	33878837			2.08896			2.64588	rs17570	33878837	19	PEPD	134413
16	56686906			2.08919			2.64606	rs201699564	56686906	16	MT1B	1108
8	22147439			2.08993			2.64664	rs201188891	22147439	8	PIWIL2	76115
1	16577908			2.09061			2.64717	rs12069239	16577908	1	FBXO42	64745
1	41486245			2.09074			2.64727	rs1138293	41486245	1	SLFNL1	4551
19	51728646			2.09074			2.64727	19:51728646_CT_C	51728646	19	CD33	14565
15	55647578			2.09097			2.64745	rs377008200	55647578	15	PIGB	36178
16	72093033			2.09132			2.64772	rs200877317	72093033	16	HP	6234
22	24095104			2.09142			2.6478	rs200421976	24095104	22	VPREB3	1484
2	240984579			2.09147			2.64784	rs200423712	240984579	2	OR6B3	992
8	27516076			2.09162			2.64795	rs34791518	27516076	8	SCARA3	37147
3	169099009			2.09171			2.64802	rs117824316	169099009	3	MECOM	578460
3	193334991			2.09244			2.64859	rs7624750	193334991	3	OPA1	98746
16	2018877			2.09253			2.64866	rs181399062	2018877	16	RNF151	2040
7	122337963			2.09261			2.64872	rs148425809	122337963	7	CADPS2	566169
19	40582018			2.09263			-2.64874	rs575901708	40582018	19	ZNF780A	10234
20	44507004			2.09295			2.64899	rs149198668	44507004	20	ZSWIM3	20820
1	202403808			2.09302			2.64904	rs145355178	202403808	1	PPP1R12B	231705
2	192701211			2.09376			2.64962	rs533867062	192701211	2	CAVIN2	10999
8	86025199			2.09399			2.6498	rs181478241	86025199	8	LRRCC1	38212
2	98914394			2.09416			2.64993	rs146321928	98914394	2	VWA3B	219253
1	204416604			2.09422			2.64998	rs201178287	204416604	1	PIK3C2B	44947
14	20711344			2.09447			-2.65017	rs45438498	20711344	14	OR11H4	971
3	15609385			2.09517			2.65072	rs145006644	15609385	3	HACL1	40595
11	5537034			2.09527			2.65079	rs147885423	5537034	11	UBQLNL	1424
6	29408270			2.0961			2.65144	rs2074468	29408270	6	OR10C1	935
10	13330437			2.09633			-2.65162	rs143957922	13330437	10	PHYH	21738
11	134214956			2.09654			2.65178	rs373525902	134214956	11	GLB1L2	42993
12	57390038			2.09665			-2.65187	rs35493121	57390038	12	GPR182	1211
10	72972770			2.09667			2.65188	rs61757568	72972770	10	UNC5B	86288
10	72972771			2.09667			2.65188	rs61757569	72972771	10	UNC5B	86288
19	44891784			2.0968			-2.65199	rs2571089	44891784	19	ZNF285	10741
4	163032498			2.0971			2.65221	rs140747357	163032498	4	FSTL5	725646
4	111470942			2.09721			2.6523	4:111470942_AACT_A	111470942	4	ENPEP	85140
9	94794784			2.0974			2.65245	rs150792865	94794784	9	SPTLC1	82902
5	140864784			2.0975			-2.65253	rs138463062	140864784	5	PCDHGA12	80410
5	140797827			2.09759			-2.65259	rs144490159	140797827	5	PCDHGB4	123285
15	42159290			2.09812			-2.65301	rs2290553	42159290	15	SPTBN5	44878
22	50752083			2.09856			2.65335	rs576503959	50752083	22	DENND6B	14846
10	50531033			2.09923			2.65388	rs201834804	50531033	10	C10orf71	4304
17	9631719			2.09947			2.65406	rs577787620	9631719	17	USP43	83354
13	22067413			2.09967			2.65421	rs369059811	22067413	13	MICU2	110896
15	79069829			2.09969			2.65423	rs532722308	79069829	15	ADAMTS7	51796
15	28228529			2.09985			2.65435	rs121918170	28228529	15	OCA2	326483
2	219146663			2.10022			-2.65464	rs143066899	219146663	2	PNKD	74442
16	24801737			2.10037			-2.65476	rs6497759	24801737	16	TNRC6A	93962
5	140682958			2.10041			-2.65479	rs10075302	140682958	5	SLC25A2	902
9	117118379			2.10073			2.65504	rs61757558	117118379	9	AKNA	44276
22	39441093			2.10078			2.65508	rs141173351	39441093	22	APOBEC3F	11731
12	58201505			2.10166			-2.65576	rs150785031	58201505	12	AVIL	18155
7	51095939			2.10168			2.65578	rs139783292	51095939	7	COBL	299079
17	42161994			2.10188			2.65593	rs573120971	42161994	17	HDAC5	39136
20	5966763			2.10193			2.65597	rs61754763	5966763	20	MCM8	42372
1	228467994			2.10218			2.65617	rs113202278	228467994	1	OBSCN	167008
10	25313254			2.10245			-2.65637	rs41279892	25313254	10	THNSL1	2228
10	129681989			2.10259			-2.65648	rs78331816	129681989	10	CLRN3	14632
5	147807468			2.10266			2.65654	rs530698536	147807468	5	FBXO38	47367
22	32810378			2.10284			-2.65668	rs35856742	32810378	22	BPIFC	43080
19	58101424			2.10334			2.65707	rs749741888	58101424	19	ZIK1	6915
6	123868490			2.10355			2.65723	rs200953683	123868490	6	TRDN	418171
9	2718364			2.10363			2.65729	rs200148749	2718364	9	KCNV2	11984
1	203743798			2.10375			-2.65739	rs41264261	203743798	1	LAX1	9112
5	34823604			2.10382			2.65744	rs147963481	34823604	5	RAI14	143842
10	104140350			2.10392			2.65751	rs11191274	104140350	10	GBF1	123394
6	31238930			2.10437			2.65787	rs2308592	31238930	6	HLA-C	2899
9	139333219			2.10524			2.65854	rs753519048	139333219	9	INPP5E	9741
17	4849267			2.10529			2.65858	rs151313170	4849267	17	PFN1	2491
15	69003978			2.10605			2.65916	rs138122643	69003978	15	CORO2B	146708
11	74109166			2.10619			2.65928	rs12049823	74109166	11	PGM2L1	61506
20	62198298			2.10637			2.65942	rs116699589	62198298	20	HELZ2	13136
16	72822309			2.10638			2.65943	rs576869695	72822309	16	ZFHX3	172978
5	74066544			2.10689			2.65982	rs112629126	74066544	5	NSA2	9307
14	102506647			2.10709			2.65997	rs141696238	102506647	14	DYNC1H1	85868
17	42335163			2.1072			2.66006	rs200576400	42335163	17	SLC4A1	12405
2	46574131			2.10764			2.6604	rs149898744	46574131	2	EPAS1	86745
16	24788645			2.10782			-2.66054	rs11639856	24788645	16	TNRC6A	93962
11	1262540			2.10823			-2.66086	rs201894106	1262540	11	MUC5B	38481
10	128150096			2.10874			2.66126	rs12412320	128150096	10	C10orf90	95453
1	203008305			2.10888			2.66136	rs372663056	203008305	1	PPFIA4	37378
19	2408427			2.10891			-2.66139	rs142962468	2408427	19	TMPRSS9	36299
1	214575065			2.10901			2.66146	rs367585938	214575065	1	PTPN14	106878
4	103556163			2.10937			2.66175	rs544124905	103556163	4	MANBA	128834
17	7906519			2.10941			2.66178	rs61749665	7906519	17	GUCY2D	13479
1	1275693			2.10985			2.66211	rs757542517	1275693	1	DVL1	12920
8	144658689			2.11089			2.66292	rs532722317	144658689	8	NAPRT	3477
10	51768631			2.11138			-2.6633	rs199714140	51768631	10	AGAP6	21467
11	74203256			2.11193			2.66373	rs141813641	74203256	11	LIPT2	1565
6	159462424			2.11255			2.66421	rs41267765	159462424	6	TAGAP	8316
10	32560662			2.11309			2.66463	rs188353527	32560662	10	EPC1	77849
6	32363816			2.11316			2.66467	rs2076530	32363816	6	BTNL2	12384
10	103558759			2.11317			2.66468	rs149208353	103558759	10	OGA	31568
13	40293428			2.11323			2.66473	rs41286961	40293428	13	COG6	95363
14	102808273			2.11359			2.66501	rs1053019	102808273	14	ZNF839	16131
10	134218269			2.11382			-2.66519	rs11146363	134218269	10	PWWP2B	9043
3	196846378			2.11416			2.66545	rs143253568	196846378	3	DLG1	252578
10	135438686			2.11504			2.66613	rs528200386	135438686	10	FRG2B	1640
16	5046994			2.1153			2.66634	rs199521340	5046994	16	SEC14L5	55643
1	203188943			2.1158			2.66672	rs61745299	203188943	1	CHIT1	12744
5	159821636			2.116			2.66688	rs142013929	159821636	5	ZBED8	1781
11	82625814			2.11638			-2.66717	rs61902276	82625814	11	DDIAS	19593
21	33074187			2.11661			2.66735	rs78968283	33074187	21	SCAF4	60290
9	95396712			2.11682			-2.66751	rs2277170	95396712	9	IPPK	54153
6	31901955			2.11685			2.66754	rs201130773	31901955	6	C2	17601
20	3675333			2.11744			-2.66799	rs3746638	3675333	20	SIGLEC1	18565
9	111714580			2.1176			-2.66812	rs548650160	111714580	9	CTNNAL1	70670
16	57735900			2.11788			-2.66834	rs7196016	57735900	16	DRC7	33305
6	31964228			2.11805			2.66847	rs17874654	31964228	6	C4A	20429
19	36674305			2.11845			-2.66877	rs4805162	36674305	19	ZNF565	63061
5	140789415			2.11846			-2.66878	rs149920059	140789415	5	PCDHGB4	123285
12	113874567			2.11879			-2.66904	Affx-52326709	113874567	12	SDSL	10093
6	30954335			2.11918			-2.66934	rs146461318	30954335	6	MUC21	4232
10	73103990			2.11971			2.66975	rs138640615	73103990	10	SLC29A3	43295
4	148407089			2.11985			2.66986	rs192190120	148407089	4	EDNRA	56933
7	30492237			2.1201			2.67005	rs2075820	30492237	7	NOD1	31280
19	51228571			2.12059			2.67042	rs559864710	51228571	19	CLEC11A	1938
19	55740103			2.12103			-2.67077	rs117115360	55740103	19	TMEM86B	1557
12	56351401			2.12108			2.67081	rs148568175	56351401	12	PMEL	11794
15	67501840			2.12111			-2.67083	rs189242691	67501840	15	AAGAB	51807
2	186654082			2.12174			2.67132	rs79400482	186654082	2	FSIP2	94328
19	54659650			2.12176			2.67133	rs146123895	54659650	19	LENG1	3971
5	140799449			2.12233			-2.67177	rs145814583	140799449	5	PCDHGB4	123285
1	154842304			2.12239			2.67182	rs576968004	154842304	1	KCNN3	161985
11	73850653			2.1229			-2.67221	rs149910292	73850653	11	C2CD3	157404
1	40535472			2.1229			2.67221	rs567443790	40535472	1	CAP1	12183
5	65321311			2.12294			-2.67224	rs3213837	65321311	5	ERBIN	85808
20	35526868			2.12317			2.67242	rs199896513	35526868	20	SAMHD1	58708
6	167343140			2.12406			2.67311	rs146590748	167343140	6	RNASET2	26591
19	55086956			2.1243			2.67329	rs147792378	55086956	19	LILRA2	13464
2	61389737			2.12443			2.6734	rs1729674	61389737	2	C2orf74	2030
2	179214107			2.12448			2.67343	rs552307119	179214107	2	OSBPL6	89371
7	107335133			2.12486			2.67373	rs200779286	107335133	7	SLC26A4	53801
14	47426637			2.12492			2.67377	rs12590500	47426637	14	MDGA2	832655
16	24802325			2.12497			-2.67382	rs3803716	24802325	16	TNRC6A	93962
11	1298385			2.1256			2.6743	rs201436284	1298385	11	TOLLIP	32456
19	48197801			2.1262			-2.67476	rs200856502	48197801	19	BICRA	28837
2	98914492			2.12621			2.67477	rs199657811	98914492	2	VWA3B	219253
15	34356201			2.12635			2.67488	rs149897590	34356201	15	CHRM5	1595
12	58335626			2.12638			-2.6749	rs3751325	58335626	12	ATP23	15185
1	248845530			2.12678			2.67521	rs558079121	248845530	1	OR14I1	932
6	33659472			2.12715			2.6755	rs2229642	33659472	6	ITPR3	74174
3	52557247			2.12761			-2.67585	rs200943641	52557247	3	STAB1	28939
9	123301428			2.12762			2.67586	rs542965508	123301428	9	CDK5RAP2	190739
3	48697654			2.12764			2.67587	rs3821875	48697654	3	CELSR3	24426
7	94540062			2.12789			2.67606	rs141443113	94540062	7	PPP1R9A	380186
8	120867994			2.12789			2.67607	rs116553136	120867994	8	DSCC1	20899
16	31201719			2.12798			2.67614	rs186547381	31201719	16	FUS	11220
16	16326656			2.12806			2.6762	rs545946379	16326656	16	NOMO3	61629
5	150567017			2.12829			2.67638	rs61745454	150567017	5	CCDC69	40530
2	29246044			2.12881			2.67678	rs6721861	29246044	2	TOGARAM2	57255
9	5557708			2.12883			-2.67679	rs7854413	5557708	9	PDCD1LG2	47409
7	34118544			2.12927			2.67713	rs560058928	34118544	7	BMPER	247656
1	156046736			2.12942			2.67724	rs143845685	156046736	1	MEX3A	5421
6	47680331			2.12959			2.67737	rs146456290	47680331	6	ADGRF4	11193
17	7131299			2.12991			2.67762	rs145282702	7131299	17	DVL2	8394
9	123911013			2.13041			2.67801	rs575657141	123911013	9	CNTRL	88856
2	10059844			2.13072			2.67825	rs16867245	10059844	2	TAF1B	90439
2	207169638			2.131			-2.67846	rs113954798	207169638	2	ZDBF2	29740
6	106543549			2.13132			-2.67871	rs139534654	106543549	6	PRDM1	20929
13	42740666			2.13165			-2.67897	rs61756564	42740666	13	DGKH	180411
6	31237767			2.13168			-2.67899	rs1130935	31237767	6	HLA-C	2899
16	57957189			2.13267			2.67975	rs145234666	57957189	16	CNGB1	83119
15	49088357			2.13283			2.67988	rs201107392	49088357	15	CEP152	67397
2	54482679			2.13336			2.68028	rs532273037	54482679	2	ACYP2	189100
2	202512533			2.13343			2.68034	rs369650968	202512533	2	MPP4	48741
14	91655458			2.1335			2.68039	rs117996584	91655458	14	DGLUCY	64535
2	68873071			2.1338			2.68062	rs7570797	68873071	2	PROKR1	9751
7	2578080			2.13451			2.68117	rs561549620	2578080	7	BRAT1	16359
3	52833490			2.13468			2.6813	rs546752822	52833490	3	ITIH3	13874
15	91474511			2.13593			-2.68227	rs554761360	91474511	15	HDDC3	1262
3	32582653			2.13686			-2.68298	rs138230944	32582653	3	DYNC1LI1	43968
19	57889012			2.13703			2.68311	rs188250718	57889012	19	ZNF547	9626
1	204091447			2.13768			2.68361	rs201088152	204091447	1	SOX13	13215
11	77920727			2.1378			2.68371	rs201631220	77920727	11	USP35	17564
11	46564096			2.13809			2.68392	rs768845209	46564096	11	AMBRA1	150927
17	42960503			2.1385			2.68424	rs368997855	42960503	17	EFTUD2	43244
16	89795647			2.13873			2.68442	rs148951357	89795647	16	ZNF276	16602
3	10328453			2.13918			2.68477	rs4684677	10328453	3	GHRL	4302
9	35714626			2.13971			2.68517	rs568812149	35714626	9	TLN1	27900
1	177001590			2.14032			2.68565	rs550952032	177001590	1	ASTN1	300389
7	141756665			2.14051			2.68579	rs115080419	141756665	7	MGAM	100357
19	52130925			2.14167			-2.68669	rs8108074	52130925	19	SIGLEC5	34525
2	111598958			2.14195			-2.68689	rs1554005	111598958	2	ACOXL	325105
14	23858697			2.14252			-2.68733	rs34935550	23858697	14	MYH6	25180
11	61113946			2.14336			2.68798	rs139056511	61113946	11	TKFC	11771
4	146076615			2.1434			2.68802	rs369308038	146076615	4	OTUD4	42540
7	149543269			2.14376			-2.68829	rs62621204	149543269	7	ZNF862	25669
6	151673577			2.14398			2.68846	rs146113958	151673577	6	AKAP12	113174
10	94821924			2.14422			2.68865	rs774507195	94821924	10	CYP26C1	7430
12	86373221			2.14476			-2.68906	rs17855890	86373221	12	MGAT4C	10254
7	150389751			2.14518			2.68938	rs144177217	150389751	7	GIMAP2	6237
1	212799535			2.14642			2.69034	rs114509113	212799535	1	FAM71A	1781
1	85594430			2.14663			2.6905	rs140503763	85594430	1	DNAI3	61053
6	138199704			2.14666			2.69052	rs781716884	138199704	6	TNFAIP3	10088
20	3175903			2.14673			2.69057	rs142168973	3175903	20	DDRGK1	13971
3	138351874			2.14692			2.69072	rs149453397	138351874	3	FAIM	11647
11	76831837			2.14753			-2.69119	rs553160472	76831837	11	CAPN5	38980
16	67961447			2.14847			-2.69191	rs561480493	67961447	16	PSKH1	18889
16	1397332			2.14908			2.69238	rs201823456	1397332	16	BAIAP3	13817
19	45153113			2.15022			2.69325	rs35959395	45153113	19	PVR	17678
7	100175342			2.15025			2.69328	rs139516267	100175342	7	LRCH4	10990
15	30659719			2.15039			2.69339	rs540332281	30659719	15	CHRFAM7A	21055
11	64898264			2.15107			2.69391	rs531688046	64898264	11	SYVN1	5215
1	207653395			2.15107			2.69391	rs17617	207653395	1	CR2	31132
16	88802567			2.15112			2.69395	rs139386696	88802567	16	PIEZO1	69356
19	55263966			2.15126			2.69405	rs563210346	55263966	19	KIR2DL3	13957
2	228476316			2.15129			2.69407	rs111332429	228476316	2	C2orf83	21688
4	113352014			2.15215			2.69473	rs145906942	113352014	4	ALPK1	63429
10	127548327			2.15226			2.69482	rs368692405	127548327	10	DHX32	44134
14	31863401			2.15231			2.69486	rs151243375	31863401	14	HEATR5A	109667
6	29430166			2.15259			2.69507	rs141617289	29430166	6	OR2H1	947
1	236205525			2.15355			2.69581	rs201024490	236205525	1	NID1	87209
16	86612708			2.15366			2.69589	rs141410677	86612708	16	FOXL1	1034
3	149470195			2.15442			2.69648	rs543028868	149470195	3	COMMD2	10920
3	126194083			2.15445			2.6965	rs200817107	126194083	3	ZXDC	37487
13	53608592			2.15458			2.6966	rs541581446	53608592	13	OLFM4	21931
2	190617411			2.15461			2.69662	rs568165204	190617411	2	OSGEPL1	11059
19	53454087			2.15476			-2.69673	rs140118973	53454087	19	ZNF816	6267
19	55689589			2.15557			2.69735	rs147841968	55689589	19	SYT5	5554
2	211503935			2.15598			2.69767	rs534815243	211503935	2	CPS1	121248
1	25944307			2.15663			2.69817	rs562857255	25944307	1	MAN1C1	165988
2	220354108			2.1578			-2.69907	rs55760516	220354108	2	SPEG	57805
2	61389683			2.15796			2.69919	rs528875305	61389683	2	C2orf74	2030
10	85972117			2.15812			2.69931	rs200776781	85972117	10	CDHR1	19857
11	62559385			2.15835			-2.69948	rs2584918	62559385	11	TMEM223	1368
8	11301753			2.15842			-2.69954	rs3021513	11301753	8	FAM167A	20035
10	121207674			2.15902			2.7	rs200344195	121207674	10	GRK5	247146
12	95602794			2.1591			-2.70006	rs142845815	95602794	12	FGD6	135717
19	56487619			2.15933			2.70024	rs61734100	56487619	19	NLRP8	40007
10	29839787			2.15954			-2.7004	rs10160013	29839787	10	SVIL	96808
19	17547601			2.15962			2.70046	rs866709705	17547601	19	TMEM221	12001
1	90179041			2.15971			2.70053	rs72712583	90179041	1	LRRC8C	28505
11	78614398			2.15989			2.70067	rs541146378	78614398	11	TENM4	411883
1	168698208			2.1601			2.70082	rs143980534	168698208	1	DPT	32622
9	125288840			2.16048			2.70112	rs151154516	125288840	9	OR1N1	932
1	207110449			2.16072			2.7013	rs12748810	207110449	1	PIGR	10210
6	126332564			2.16087			2.70142	rs187345220	126332564	6	TRMT11	52282
16	84346666			2.1611			2.70159	rs544235424	84346666	16	WFDC1	31965
2	242077452			2.16142			2.70184	rs751329411	242077452	2	PASK	36463
3	44685045			2.16187			2.70218	rs142935278	44685045	3	ZNF197	15062
21	33371489			2.16234			2.70255	rs778884120	33371489	21	HUNK	125506
8	8560717			2.16241			2.7026	rs577594263	8560717	8	CLDN23	875
1	154965244			2.1625			2.70266	rs143499209	154965244	1	FLAD1	9339
9	134351730			2.1628			2.70289	rs199680662	134351730	9	PRRC2B	65726
2	238277257			2.16324			2.70324	rs200433282	238277257	2	COL6A3	72040
4	88903983			2.16342			2.70337	rs149148880	88903983	4	SPP1	5997
1	103379237			2.16361			2.70352	rs559885800	103379237	1	COL11A1	230156
17	54923139			2.16373			2.70361	rs201154049	54923139	17	DGKE	27992
1	248004876			2.164			2.70382	rs140921021	248004876	1	OR11L1	965
2	160801566			2.16474			2.70438	rs202012144	160801566	2	PLA2R1	120622
2	204304605			2.16582			2.70521	rs139015984	204304605	2	RAPH1	55913
2	65298615			2.16587			2.70525	rs115640149	65298615	2	CEP68	13257
1	89652088			2.16628			2.70556	rs1142889	89652088	1	GBP4	13577
1	89652090			2.16628			2.70556	rs1142888	89652090	1	GBP4	13577
19	41313759			2.16672			2.7059	rs141698095	41313759	19	EGLN2	7288
20	32005660			2.16693			2.70606	rs144860423	32005660	20	SNTA1	35110
12	50232289			2.16719			2.70625	rs200233986	50232289	12	BCDIN3D	4713
10	115612770			2.16749			2.70648	rs17235066	115612770	10	DCLRE1A	18027
19	8429323			2.16754			-2.70652	rs116843064	8429323	19	ANGPTL4	9561
8	110412530			2.16822			2.70704	rs202180175	110412530	8	PKHD1L1	167506
2	163167419			2.17001			-2.70841	rs74162075	163167419	2	IFIH1	51104
8	125565328			2.17011			-2.70849	rs3829037	125565328	8	MTSS1	174960
11	74618265			2.17036			2.70868	rs61736355	74618265	11	XRRA1	97675
11	64855986			2.17046			2.70875	rs2282498	64855986	11	TMEM262	573
17	26864266			2.17058			2.70884	rs549453569	26864266	17	FOXN1	13463
2	21360910			2.17064			-2.70889	rs140081299	21360910	2	TDRD15	5801
19	5789421			2.17132			2.70941	rs767870547	5789421	19	DUS3L	5935
8	144557595			2.1714			2.70947	rs763733445	144557595	8	ZC3H3	103362
10	3823982			2.17159			2.70961	rs151112485	3823982	10	KLF6	5472
16	31473275			2.17187			-2.70983	rs35923277	31473275	16	ARMC5	7361
17	75205532			2.17227			2.71013	rs377578365	75205532	17	SEC14L1	70423
3	134339626			2.1725			2.71031	rs188233679	134339626	3	KY	47378
3	183818320			2.17253			2.71033	rs530063012	183818320	3	HTR3E	9160
22	19118973			2.17257			2.71037	rs146971432	19118973	22	TSSK2	1073
16	14766480			2.17274			2.71049	rs200010548	14766480	16	PLA2G10	21619
2	84676864			2.17285			2.71058	rs369610897	84676864	2	SUCLG1	35520
7	150501455			2.17286			-2.71059	rs10378	150501455	7	TMEM176A	3314
8	51314818			2.17316			2.71082	rs35384568	51314818	8	SNTG1	398587
4	57843299			2.17337			2.71098	rs201891782	57843299	4	NOA1	14132
2	227979358			2.17476			2.71204	rs377231912	227979358	2	COL4A4	140155
12	76740149			2.17526			-2.71242	rs35676114	76740149	12	BBS10	2542
6	32261653			2.17639			-2.71328	rs4947338	32261653	6	TSBP1	78722
17	18874965			2.17654			2.7134	rs138715863	18874965	17	SLC5A10	68222
14	74759059			2.17674			2.71354	rs35073715	74759059	14	ABCD4	16448
5	39202118			2.17691			2.71367	rs201570574	39202118	5	FYB1	95514
6	31964669			2.17712			2.71383	rs555040887	31964669	6	C4A	20429
3	15262391			2.17717			2.71387	rs568042775	15262391	3	CAPN7	44761
12	122617989			2.17876			-2.71509	rs7978353	122617989	12	MLXIP	109596
9	96439108			2.17906			2.71531	rs553835565	96439108	9	PHF2	100899
2	74592252			2.17998			2.71602	rs72659383	74592252	2	DCTN1	18535
7	139138876			2.18006			2.71608	rs116776913	139138876	7	KLRG2	30052
17	18874830			2.18011			2.71612	rs145815436	18874830	17	SLC5A10	68222
2	101898412			2.18015			2.71615	rs13151	101898412	2	RNF149	31347
11	71184617			2.1814			2.7171	rs138657763	71184617	11	NADSYN1	48052
5	26881476			2.1818			2.7174	rs372250136	26881476	5	CDH9	107192
7	142231625			2.1826			2.71802	rs17249	142231625	7	TRBV10-1	449
1	196762635			2.18263			2.71804	rs529213873	196762635	1	CFHR3	18623
1	201965333			2.18443			2.71941	rs145423209	201965333	1	RNPEP	23046
8	25364194			2.18479			2.71968	rs573660944	25364194	8	CDCA2	47495
3	130447530			2.18493			-2.71979	rs5852606	130447530	3	PIK3R4	65900
1	17273325			2.18517			2.71997	rs148046550	17273325	1	CROCC	50424
11	59282861			2.18531			2.72008	rs17501584	59282861	11	OR4D9	941
11	62569105			2.18545			-2.72019	rs146787397	62569105	11	NXF1	12877
9	131022776			2.18559			2.72029	rs74686374	131022776	9	GOLGA2	18906
2	172330424			2.18573			-2.7204	rs78488864	172330424	2	DCAF17	46533
19	52001467			2.18642			2.72092	rs28676678	52001467	19	SIGLEC12	10089
19	48685911			2.1865			2.72098	rs554530073	48685911	19	ZSWIM9	25453
5	140782731			2.18717			-2.72149	rs11575960	140782731	5	PCDHGB4	123285
1	150525942			2.18734			2.72162	rs138212692	150525942	1	ADAMTSL4	7904
1	209811318			2.18761			2.72183	rs200105150	209811318	1	LAMB3	35670
10	11505386			2.18774			2.72193	rs568389319	11505386	10	USP6NL	135190
10	11505387			2.18774			2.72193	rs372185786	11505387	10	USP6NL	135190
2	100019512			2.18802			2.72214	rs147467855	100019512	2	REV1	63730
10	6066242			2.18896			2.72285	rs56054476	6066242	10	IL2RA	49276
4	20525487			2.18904			2.72292	rs759322009	20525487	4	SLIT2	365190
6	32781524			2.18966			2.72339	rs2621330	32781524	6	HLA-DOB	3732
1	153516372			2.19006			2.7237	rs754093018	153516372	1	S100A4	1032
16	2813668			2.19023			2.72383	rs150618420	2813668	16	SRRM2	14499
1	160850996			2.19051			2.72404	rs370631307	160850996	1	ITLN1	8210
4	57211352			2.19056			-2.72407	rs12498340	57211352	4	AASDH	45894
2	160832738			2.19068			2.72416	rs75913551	160832738	2	PLA2R1	120622
3	52812994			2.19104			2.72443	rs549599741	52812994	3	ITIH1	14292
15	86122875			2.19149			-2.72478	rs34434221	86122875	15	AKAP13	258953
10	71176012			2.1915			2.72479	rs5030920	71176012	10	TACR2	11494
11	48510435			2.19212			2.72526	rs143117011	48510435	11	OR4A47	926
18	25593694			2.19254			-2.72558	rs17445840	25593694	18	CDH2	224866
1	205801872			2.19299			-2.72592	rs1361754	205801872	1	PM20D1	21449
12	57963881			2.19321			2.72609	rs541896344	57963881	12	KIF5A	32904
1	9322376			2.19353			-2.72633	rs140631516	9322376	1	H6PD	19931
19	54755922			2.19374			2.72649	rs12977062	54755922	19	LILRB5	6403
1	169394057			2.19472			2.72724	rs149997629	169394057	1	CCDC181	29877
11	67177100			2.19562			2.72792	rs201488188	67177100	11	TBC1D10C	5548
7	92762757			2.19614			2.72831	rs200160724	92762757	7	SAMD9L	4751
19	37309922			2.19664			2.72869	rs142182761	37309922	19	ZNF790	7183
1	52498733			2.19686			2.72886	rs138411665	52498733	1	TXNDC12	34160
19	35758620			2.19727			-2.72918	rs139004765	35758620	19	LSR	18977
12	116450675			2.19817			2.72986	rs528048938	116450675	12	MED13L	315862
10	15256169			2.19853			2.73013	rs145662406	15256169	10	FAM171A1	158134
11	284264			2.19879			2.73033	rs143910450	284264	11	NLRP6	6731
11	551753			2.19978			-2.73108	rs4963198	551753	11	LRRC56	13588
6	48036051			2.19984			2.73112	rs201541883	48036051	6	PTCHD4	190349
2	179605212			2.19996			2.73121	rs201437752	179605212	2	TTN	277627
1	89652102			2.20011			2.73133	rs655260	89652102	1	GBP4	13577
1	89652078			2.20019			2.73139	rs608339	89652078	1	GBP4	13577
14	50295784			2.20029			2.73146	rs185928315	50295784	14	NEMF	68114
4	151207127			2.20063			2.73172	rs3749574	151207127	4	LRBA	748917
9	137623460			2.20131			2.73224	rs770793962	137623460	9	COL5A1	200112
16	67318242			2.20131			2.73224	rs8044843	67318242	16	PLEKHG4	8760
1	46087577			2.20139			-2.7323	rs3014242	46087577	1	CCDC17	3631
2	11774391			2.20139			2.7323	rs115587270	11774391	2	GREB1	83836
11	14300913			2.20152			2.7324	rs569248551	14300913	11	RRAS2	79530
2	220159737			2.20155			2.73242	rs548633041	220159737	2	PTPRN	19103
2	9013424			2.20166			2.7325	rs34573615	9013424	2	MBOAT2	144931
6	88239320			2.2033			2.73375	rs139721632	88239320	6	RARS2	75541
2	152550877			2.20349			2.73389	rs147305883	152550877	2	NEB	247393
19	17766944			2.20411			2.73436	rs200561053	17766944	19	UNC13A	82142
3	40500154			2.2042			2.73443	rs139084909	40500154	3	RPL14	4868
7	157926537			2.20442			2.73459	rs147690837	157926537	7	PTPRN2	1046950
1	151062957			2.20452			-2.73468	rs11204774	151062957	1	GABPB2	30063
9	130493140			2.20547			2.73539	rs527320285	130493140	9	TTC16	15256
2	233655546			2.2058			2.73564	rs371141455	233655546	2	GIGYF2	121659
1	109795330			2.20604			2.73582	rs138887323	109795330	1	CELSR2	23966
22	21799870			2.20607			2.73585	rs200309943	21799870	22	HIC2	3908
9	128064926			2.20624			2.73597	rs55779102	128064926	9	GAPVD1	63821
17	2282762			2.20648			2.73616	rs373345397	2282762	17	SGSM2	41828
7	5338694			2.20657			2.73623	rs763353103	5338694	7	SLC29A4	15119
4	8472850			2.20671			2.73633	rs146322919	8472850	4	TRMT44	35175
19	53856642			2.20672			2.73634	rs199526527	53856642	19	ZNF845	12277
1	37949052			2.20699			2.73655	rs17849897	37949052	1	ZC3H12A	8111
19	16980668			2.20771			2.73709	rs117307745	16980668	19	SIN3B	49303
4	53611484			2.20774			2.73711	rs61731313	53611484	4	ERVMER34-1	1688
6	31647001			2.20783			-2.73718	rs11575852	31647001	6	LY6G5C	3413
3	52834608			2.20786			-2.7372	rs146731697	52834608	3	ITIH3	13874
8	23423669			2.20796			2.73727	rs2942194	23423669	8	SLC25A37	42849
4	123192240			2.20817			-2.73744	rs45608936	123192240	4	KIAA1109	191596
20	57287548			2.2092			2.73822	rs202184995	57287548	20	NPEPL1	22422
21	45709906			2.2094			-2.73837	rs1800520	45709906	21	AIRE	11717
17	38122680			2.20995			2.73879	rs7212938	38122680	17	GSDMA	11367
16	28513403			2.2104			2.73913	rs181206	28513403	16	IL27	7157
6	31938412			2.21073			-2.73937	rs17207867	31938412	6	DXO	1795
10	101559079			2.21114			2.73969	rs199528736	101559079	10	ABCC2	68783
12	52941682			2.2112			2.73973	rs35988863	52941682	12	KRT71	8542
9	79834890			2.21141			-2.73989	rs41307461	79834890	9	VPS13A	238298
17	56404133			2.21183			2.74021	rs61732577	56404133	17	TSPOAP1	23547
19	38910787			2.21246			-2.74068	rs41465445	38910787	19	RASGRP4	16048
12	52628947			2.21277			2.74092	rs202150556	52628947	12	KRT7	15460
19	4511973			2.21287			2.741	rs73920827	4511973	19	PLIN4	13242
4	154541935			2.2133			-2.74132	rs200992906	154541935	4	TMEM131L	170175
5	156915323			2.21345			2.74143	rs11466803	156915323	5	ADAM19	94067
16	12897578			2.21357			-2.74153	rs3748976	12897578	16	CPPED1	138887
1	89613326			2.21454			2.74226	rs186580098	89613326	1	GBP7	39783
6	73951389			2.21474			-2.74241	rs201194392	73951389	6	KHDC1	68182
20	43141532			2.21482			2.74247	rs187697627	43141532	20	SERINC3	21652
3	40557443			2.21521			-2.74276	rs35217513	40557443	3	ZNF620	10507
15	42105918			2.21556			-2.74303	rs1201689	42105918	15	MAPKBP1	50157
12	79990413			2.2157			2.74313	rs534861186	79990413	12	PAWR	97634
5	178040727			2.21626			2.74356	rs562424003	178040727	5	CLK4	19796
1	157557721			2.21629			2.74358	rs145588032	157557721	1	FCRL4	22417
1	10523626			2.21705			2.74415	rs78046004	10523626	1	DFFA	10965
6	26502036			2.21711			2.7442	rs141076782	26502036	6	BTN1A1	7884
8	42611545			2.21778			2.74471	rs201295503	42611545	8	CHRNA6	15248
1	215821013			2.21802			2.74489	rs200949691	215821013	1	USH2A	796552
11	62286666			2.21826			-2.74507	rs114515655	62286666	11	AHNAK	19351
5	140798377			2.21846			-2.74522	rs149866479	140798377	5	PCDHGB4	123285
9	136029410			2.21957			2.74606	rs34903033	136029410	9	GBGT1	8832
22	43089591			2.2197			2.74616	rs114722809	43089591	22	A4GALT	1058
12	52966390			2.2198			2.74623	rs11170176	52966390	12	KRT74	6805
10	106139938			2.22096			2.74711	rs199842560	106139938	10	CFAP58	100629
4	88584318			2.22153			2.74754	rs34661425	88584318	4	DMP1	6824
8	30949356			2.22219			2.74804	rs577000913	30949356	8	WRN	114651
6	29454928			2.22225			-2.74809	rs145224180	29454928	6	MAS1L	1133
1	156206158			2.22232			-2.74814	rs62001899	156206158	1	PMF1	26582
1	200978027			2.22428			2.74961	rs140589352	200978027	1	KIF21B	49285
9	123476542			2.22434			2.74966	rs773203005	123476542	9	MEGF9	109165
7	73513396			2.22436			2.74967	rs544200500	73513396	7	LIMK1	37307
9	120476361			2.22444			2.74973	rs201792813	120476361	9	TLR4	10172
15	52073337			2.22479			2.75	rs147446045	52073337	15	TMOD2	42009
3	122641266			2.22513			2.75026	rs577990639	122641266	3	SEMA5B	51117
15	52353498			2.22577			2.75074	rs35697691	52353498	15	MAPK6	18536
4	88243897			2.22726			2.75187	rs535092394	88243897	4	HSD17B13	17620
2	242002223			2.22794			2.75238	rs538079685	242002223	2	SNED1	89558
5	162901156			2.22831			2.75266	rs2303078	162901156	5	HMMR	30468
11	103349893			2.22835			2.75269	rs541028343	103349893	11	DYNC2H1	369674
17	62133037			2.22975			2.75374	rs181900001	62133037	17	ERN1	86038
5	121188212			2.22988			2.75384	rs35482405	121188212	5	FTMT	725
14	105180785			2.22996			-2.7539	rs34251364	105180785	14	INF2	13970
7	6370301			2.23012			2.75402	rs111228806	6370301	7	FAM220A	776
1	203452397			2.23018			2.75407	rs367741970	203452397	1	PRELP	3693
19	44570460			2.23076			2.7545	rs140843501	44570460	19	ZNF223	12097
21	45844751			2.23096			2.75465	rs9978351	45844751	21	TRPM2	88113
5	141019110			2.23161			-2.75514	rs14251	141019110	5	RELL2	2215
6	29523872			2.23209			2.7555	rs2076486	29523872	6	UBD	3818
20	39977742			2.23233			2.75569	rs143795072	39977742	20	LPIN3	13059
10	133954073			2.23303			-2.75622	10:133954073_ACTTGGAGGAGGTAACGAGGGTCTCCTGCCGGGTCCTGGGCTTGGAGGAGGTAACGAGGGTCTCCTGCCGGGTCCTGGG_A	133954073	10	JAKMIP3	62221
2	38570487			2.23318			2.75633	rs747804696	38570487	2	ATL2	81263
22	43213266			2.23318			2.75633	rs75405504	43213266	22	ARFGAP3	59591
6	29523859			2.23341			2.7565	rs2076487	29523859	6	UBD	3818
1	11718390			2.23361			2.75665	rs138412784	11718390	1	FBXO44	5434
17	3628292			2.23384			2.75682	rs150339790	3628292	17	ITGAE	86294
22	46449891			2.23398			-2.75693	rs12159707	46449891	22	PRR34	2263
15	65242092			2.23401			2.75695	rs201858103	65242092	15	ANKDD1A	45394
1	216270538			2.23451			2.75732	rs199679165	216270538	1	USH2A	796552
4	89425507			2.2347			2.75747	rs141622783	89425507	4	HERC5	48605
4	83861100			2.2352			2.75784	rs140374560	83861100	4	LIN54	56739
5	140772679			2.23524			-2.75788	rs148589854	140772679	5	PCDHGB4	123285
18	48331553			2.23531			2.75793	rs2849233	48331553	18	MRO	10060
1	33160878			2.23566			2.75819	rs360042	33160878	1	SYNC	20807
1	111957538			2.23625			2.75863	rs144666939	111957538	1	OVGP1	13254
6	152640110			2.23698			2.75918	rs2306914	152640110	6	SYNE1	505892
12	667203			2.23715			2.75932	rs563412665	667203	12	B4GALNT3	101071
1	152284178			2.23759			-2.75964	rs142133815	152284178	1	FLG	12753
1	192778203			2.23812			2.76005	rs563683359	192778203	1	RGS2	2521
6	139095001			2.23837			2.76023	rs200225836	139095001	6	CCDC28A	19125
22	29913346			2.23868			2.76046	rs553069874	29913346	22	THOC5	40687
19	47570199			2.23895			2.76067	rs202213560	47570199	19	ZC3H4	46225
20	2776503			2.23906			2.76075	rs559989068	2776503	20	CPXM1	6379
21	43319180			2.23948			2.76107	rs9981024	43319180	21	C2CD2	64521
20	47626935			2.24012			2.76155	rs570016433	47626935	20	ARFGEF2	111306
9	131223323			2.24032			2.7617	rs370139700	131223323	9	ODF2	42846
11	64111928			2.24099			2.7622	rs685870	64111928	11	CCDC88B	16824
9	80020874			2.2416			2.76266	rs117983287	80020874	9	VPS13A	238298
16	3640578			2.24165			2.7627	rs138344471	3640578	16	SLX4	26619
16	31383079			2.24255			2.76337	rs141438842	31383079	16	ITGAX	26649
19	55870093			2.24427			2.76467	rs193182653	55870093	19	FAM71E2	7763
20	31975222			2.24537			2.76549	rs139134462	31975222	20	CDK5RAP1	38018
12	56514414			2.24571			-2.76574	rs143673140	56514414	12	ZC3H10	1301
19	8564474			2.24589			2.76588	rs4239541	8564474	19	PRAM1	12399
11	67811676			2.24619			2.76611	rs573287519	67811676	11	TCIRG1	9544
15	85341859			2.24663			-2.76644	rs8182086	85341859	15	ZNF592	19714
7	150553605			2.24715			2.76683	rs10156191	150553605	7	AOC1	4735
11	6566823			2.24768			-2.76723	rs200223989	6566823	11	DNHD1	73767
11	68704124			2.24773			2.76726	rs143986510	68704124	11	IGHMBP2	35775
6	32782112			2.2482			-2.76762	rs11575907	32782112	6	HLA-DOB	3732
6	29524003			2.24827			2.76767	rs2076484	29524003	6	UBD	3818
8	30703845			2.2483			2.76769	rs144234582	30703845	8	TEX15	15728
6	29910730			2.24881			-2.76808	rs199474436	29910730	6	HLA-A	2898
5	140718566			2.24958			-2.76866	rs191299749	140718566	5	PCDHGA2	172198
2	216211572			2.25023			2.76914	rs56117859	216211572	2	ATIC	37509
19	56369143			2.25133			-2.76996	rs145268034	56369143	19	NLRP4	29503
1	39800824			2.25145			2.77006	rs191035583	39800824	1	MACF1	401572
19	58385289			2.2519			2.77039	rs146249598	58385289	19	ZNF814	15977
15	85400622			2.25203			2.77049	rs770595600	85400622	15	ALPK3	51606
5	55412572			2.25271			2.771	rs146546015	55412572	5	ANKRD55	132727
11	45265871			2.25347			2.77157	rs377635830	45265871	11	SYT13	42152
14	59931697			2.25393			2.77191	rs3742646	59931697	14	GPR135	1481
7	50513764			2.25408			2.77203	rs544593048	50513764	7	FIGNL1	2021
6	32370969			2.25455			-2.77238	6:32370969_TG_T	32370969	6	BTNL2	12384
15	48433372			2.25481			2.77258	rs148832380	48433372	15	SLC24A5	21303
15	42171462			2.25488			-2.77263	rs12708402	42171462	15	SPTBN5	44878
8	27605667			2.25617			2.77359	rs539637083	27605667	8	CCDC25	36321
12	109717670			2.2562			2.77361	rs373292889	109717670	12	FOXN4	28647
1	33161212			2.2564			2.77377	rs360041	33161212	1	SYNC	20807
3	138763414			2.25739			2.7745	rs199864957	138763414	3	PRR23C	785
16	1269065			2.2578			2.77481	rs549364922	1269065	16	CACNA1H	67253
20	47841660			2.25788			2.77488	rs11553387	47841660	20	DDX27	24475
12	122672377			2.25799			2.77495	rs114611063	122672377	12	LRRC43	20294
2	169783760			2.25872			2.7755	rs200709879	169783760	2	ABCB11	94500
12	52283225			2.25875			2.77553	rs150583334	52283225	12	ANKRD33	3115
21	45107831			2.25898			-2.7757	rs530340437	45107831	21	RRP1B	33715
17	46939658			2.25904			-2.77574	rs10278	46939658	17	CALCOCO2	21294
1	79115944			2.25966			2.77621	rs548209725	79115944	1	IFI44	13612
6	111587311			2.2627			2.77848	rs117701011	111587311	6	MFSD4B	7415
3	58395863			2.26305			-2.77875	rs56384862	58395863	3	PXK	91968
9	34724796			2.2631			2.77878	rs150496452	34724796	9	FAM205A	6192
16	2577943			2.26315			2.77882	rs182580356	2577943	16	AMDHD2	9101
7	156469288			2.26346			2.77905	rs779674010	156469288	7	RNF32	32774
19	8398949			2.26476			-2.78003	rs746608015	8398949	19	KANK3	14427
11	107578649			2.26511			2.78028	rs755972990	107578649	11	SLN	92
6	49518617			2.26592			2.78089	rs536392892	49518617	6	C6orf141	731
11	4842839			2.26593			2.7809	rs185898822	4842839	11	OR51F2	1025
3	58410554			2.266			-2.78095	rs34579268	58410554	3	PXK	91968
1	109745618			2.26657			-2.78138	rs1052878	109745618	1	ELAPOR1	88825
6	149394969			2.26711			2.78178	rs201103793	149394969	6	UST	326682
12	113875760			2.26716			2.78182	rs150420059	113875760	12	SDSL	10093
6	30679747			2.26725			-2.78188	rs528811156	30679747	6	MDC1	14707
17	52991226			2.26754			2.7821	rs200659319	52991226	17	TOM1L1	59757
1	46806550			2.26798			2.78243	rs41293277	46806550	1	NSUN4	21016
8	144991967			2.26814			2.78255	rs541833704	144991967	8	PLEC	34526
7	117420549			2.26864			2.78292	rs560290699	117420549	7	CTTNBP2	161875
3	47459050			2.26896			2.78316	rs17849129	47459050	3	SCAP	29136
11	60268656			2.27045			2.78427	rs189853008	60268656	11	MS4A12	9802
17	679111			2.27072			2.78448	rs138466937	679111	17	GLOD4	22079
20	20278826			2.27147			2.78504	rs779136647	20278826	20	CFAP61	303753
19	54742861			2.27153			2.78508	rs73938610	54742861	19	LILRA6	3768
15	65398475			2.27187			2.78533	rs557111297	65398475	15	UBAP1L	13115
11	118827987			2.27194			2.78539	rs141565726	118827987	11	UPK2	1879
8	52325795			2.27215			2.78555	rs375266728	52325795	8	PXDNL	489450
1	16458236			2.27224			2.78562	rs534750274	16458236	1	EPHA2	30714
12	103872172			2.27233			2.78568	rs10778257	103872172	12	C12orf42	176315
17	72929522			2.2725			2.7858	rs138994724	72929522	17	OTOP2	8909
19	44117553			2.27276			2.786	rs192490029	44117553	19	SRRM5	2144
4	69795635			2.27349			2.78655	rs62641707	69795635	4	UGT2A3	21944
20	43547677			2.27373			2.78672	rs2075960	43547677	20	PABPC1L	28595
12	48096547			2.27396			2.7869	rs374367674	48096547	12	RPAP3	39332
5	35910529			2.27407			-2.78698	rs1445898	35910529	5	CAPSL	16572
1	150551327			2.2741			-2.787	rs11580946	150551327	1	MCL1	2152
19	8564288			2.27453			2.78732	rs58466313	8564288	19	PRAM1	12399
6	29523670			2.27627			2.78862	rs7757931	29523670	6	UBD	3818
19	47856421			2.27754			2.78956	rs200529916	47856421	19	DHX34	29079
10	103825929			2.27768			-2.78967	rs36078476	103825929	10	HPS6	2324
20	58476811			2.27806			2.78995	rs45441401	58476811	20	SYCP2	58099
15	86286805			2.27881			2.79052	rs530718840	86286805	15	AKAP13	258953
4	187088399			2.28033			2.79165	rs111681837	187088399	4	FAM149A	66907
14	73720482			2.28044			2.79173	rs140984682	73720482	14	PAPLN	32882
1	201294910			2.28064			2.79188	rs61818256	201294910	1	PKP1	45130
2	191937906			2.28089			2.79206	rs140675301	191937906	2	STAT4	118360
19	6713262			2.2811			-2.79222	rs1047286	6713262	19	C3	42704
9	120475602			2.28208			-2.79295	rs4986791	120475602	9	TLR4	10172
1	201982355			2.28238			2.79317	rs566904595	201982355	1	ELF3	4183
18	28611084			2.28256			2.79331	rs115758667	28611084	18	DSC3	48482
2	219128334			2.28261			2.79334	rs115448647	219128334	2	GPBAR1	989
3	126211302			2.28301			2.79364	rs202042371	126211302	3	UROC1	35371
8	55371789			2.28491			2.79505	rs200011294	55371789	8	SOX17	1853
5	140773719			2.28693			-2.79656	rs141035845	140773719	5	PCDHGB4	123285
5	140187173			2.28809			2.79742	rs146575746	140187173	5	PCDHA4	202746
19	18375846			2.2885			2.79773	rs2277921	18375846	19	IQCN	12295
2	242163359			2.2886			2.7978	rs7590653	242163359	2	ANO7	35538
1	95699829			2.28863			2.79782	rs142820652	95699829	1	RWDD3	12636
7	17379245			2.28909			2.79817	rs374810935	17379245	7	AHR	43796
6	32041543			2.28925			-2.79829	rs146120469	32041543	6	TNXB	56846
11	133714517			2.28956			2.79851	rs527347059	133714517	11	SPATA19	3404
9	34723935			2.28989			2.79876	rs2297134	34723935	9	FAM205A	6192
6	32489792			2.28995			2.79881	rs41562816	32489792	6	HLA-DRB5	12482
2	33411979			2.29007			2.79889	rs565829105	33411979	2	LTBP1	451217
5	64925553			2.2911			2.79966	rs17830337	64925553	5	TRAPPC13	39547
4	154649359			2.29126			2.79978	rs137898830	154649359	4	RNF175	49490
14	53521207			2.29145			2.79992	rs184982008	53521207	14	DDHD1	106327
11	59612901			2.29209			2.8004	rs146699265	59612901	11	CBLIF	15966
8	25715850			2.29332			2.80131	rs554772246	25715850	8	EBF2	200247
10	70229801			2.29361			2.80152	rs182312393	70229801	10	DNA2	56822
3	42955915			2.29455			-2.80222	rs142465436	42955915	3	ZNF662	7236
15	83680340			2.29466			2.80231	rs778626590	83680340	15	C15orf40	6007
16	53698869			2.29471			2.80235	rs137982921	53698869	16	RPGRIP1L	98644
2	230910463			2.29532			2.8028	rs138572804	230910463	2	SLC16A14	21969
6	167343141			2.29539			2.80285	rs11159	167343141	6	RNASET2	26591
15	67457698			2.29668			2.80381	rs35874463	67457698	15	SMAD3	124378
20	55027865			2.29712			2.80413	rs534428950	55027865	20	CASS4	46285
9	135786904			2.2972			-2.80419	rs1073123	135786904	9	TSC1	32634
7	38407284			2.29736			2.80431	rs112659307	38407284	7	TRGV1	469
11	10647602			2.29753			2.80443	rs202119960	10647602	11	IRAG1	75887
3	136573696			2.29756			2.80446	rs769139466	136573696	3	SLC35G2	1235
21	26979786			2.29757			2.80447	rs141666402	26979786	21	MRPL39	21765
11	65810064			2.29767			2.80454	rs756451940	65810064	11	GAL3ST3	2905
16	88599804			2.29772			2.80458	rs771559762	88599804	16	ZFPM1	81337
12	105534783			2.29786			2.80468	rs552170145	105534783	12	WASHC4	59127
17	15554505			2.29787			2.80469	rs144568697	15554505	17	TRIM16	22991
15	43817866			2.29827			2.80498	rs200830451	43817866	15	MAP1A	8747
16	88502504			2.29833			2.80503	rs543678278	88502504	16	ZNF469	11858
19	2248303			2.29852			2.80517	rs115008403	2248303	19	SF3A2	5124
17	7369427			2.29885			2.80541	rs556572463	7369427	17	ZBTB4	4858
3	153840095			2.29888			2.80544	rs200766815	153840095	3	ARHGEF26	133477
1	62734089			2.29906			2.80558	rs17123306	62734089	1	KANK4	43284
19	11618314			2.2994			2.80583	rs146112007	11618314	19	ECSIT	12983
1	6685289			2.29965			2.80601	rs547107923	6685289	1	THAP3	7855
12	108985976			2.29989			2.80619	rs112073168	108985976	12	TMEM119	848
3	179051810			2.30004			2.8063	rs150089782	179051810	3	ZNF639	6125
12	7361728			2.30022			2.80643	rs138028549	7361728	12	PEX5	19842
9	34725742			2.30046			2.80661	rs62547039	34725742	9	FAM205A	6192
7	47835027			2.30088			2.80692	rs9719534	47835027	7	PKD1L1	173293
2	54081660			2.30105			2.80705	rs72799238	54081660	2	GPR75	1619
19	17877590			2.3011			2.80708	rs146048151	17877590	19	FCHO1	33138
2	31562405			2.30126			2.80721	rs183714440	31562405	2	XDH	78705
14	105423809			2.30159			-2.80745	rs76650680	105423809	14	AHNAK2	40171
4	44693710			2.30214			2.80786	rs112026924	44693710	4	GUF1	20055
11	124056088			2.30236			2.80802	rs61907117	124056088	11	OR10D3	935
9	75773610			2.3026			2.8082	rs148532111	75773610	9	ANXA1	11568
1	46521559			2.30309			-2.80856	rs785467	46521559	1	PIK3R3	88276
2	54482735			2.30328			2.8087	rs548021910	54482735	2	ACYP2	189100
6	33756532			2.3036			-2.80894	rs13213889	33756532	6	LEMD2	16485
17	41342727			2.30501			2.80999	rs200688322	41342727	17	NBR1	34273
12	53671264			2.30559			2.81041	rs34424268	53671264	12	ESPL1	24704
3	127323609			2.30587			-2.81062	rs201216288	127323609	3	MCM2	23303
8	146107717			2.30667			2.81121	rs754637543	146107717	8	ZNF250	8831
17	8093038			2.30671			2.81124	rs144247363	8093038	17	BORCS6	1070
4	89618483			2.30724			2.81163	rs775604608	89618483	4	HERC3	101133
3	36779865			2.30742			-2.81177	rs199872230	36779865	3	DCLK3	23328
19	5772950			2.30759			-2.81189	rs61180947	5772950	19	CATSPERD	57935
19	53994634			2.30782			2.81207	rs115056122	53994634	19	ZNF813	8260
16	58079127			2.308			-2.8122	rs41504346	58079127	16	MMP15	19092
4	57204777			2.3084			-2.81249	rs8340	57204777	4	AASDH	45894
6	32782826			2.30868			2.81271	rs143319753	32782826	6	HLA-DOB	3732
19	15852849			2.30891			-2.81287	rs138391981	15852849	19	OR10H3	947
19	1785253			2.30964			2.81341	rs537238210	1785253	19	ATP8B3	28705
17	17696545			2.30991			2.81361	rs566514527	17696545	17	RAI1	17029
6	128320042			2.31037			2.81395	rs138674624	128320042	6	PTPRK	550128
2	169313118			2.3105			2.81405	rs201966307	169313118	2	CERS6	313210
8	22049596			2.31083			2.81429	rs145284541	22049596	8	BMP1	46319
4	1720254			2.31116			2.81454	rs759083082	1720254	4	TMEM129	3654
21	26978950			2.31141			-2.81472	rs3989369	26978950	21	MRPL39	21765
16	4432023			2.3115			2.81479	rs747767653	4432023	16	CORO7	61357
7	111936283			2.31203			2.81518	rs181316730	111936283	7	ZNF277	136009
17	26696686			2.3121			2.81524	rs144093348	26696686	17	VTN	2831
16	58054135			2.31305			2.81594	rs143382202	58054135	16	USB1	18758
16	88709828			2.31327			-2.8161	rs1049254	88709828	16	CYBA	7657
5	71739602			2.31329			-2.81612	rs13188519	71739602	5	ZNF366	17737
7	94991729			2.31401			2.81665	rs562802967	94991729	7	PON3	36374
22	50277494			2.31499			2.81737	rs149368184	50277494	22	ZBED4	3512
19	38384781			2.31614			2.81823	rs537123903	38384781	19	WDR87	13304
19	50165358			2.31658			-2.81855	rs143769046	50165358	19	IRF3	5187
20	60911471			2.31665			2.8186	rs201119098	60911471	20	LAMA5	57906
5	180166899			2.31758			2.81929	rs77003786	180166899	5	OR2Y1	932
19	46733758			2.31861			2.82005	rs200224991	46733758	19	IGFL1	1052
2	215901675			2.31896			2.82031	rs145908749	215901675	2	ABCA12	205570
17	4443710			2.31898			2.82032	rs77584164	4443710	17	MYBBP1A	15906
19	14232353			2.31939			2.82062	rs75627293	14232353	19	ASF1B	15994
17	45468858			2.31955			2.82074	rs118004742	45468858	17	EFCAB13	112357
19	38896244			2.32023			2.82124	rs3745962	38896244	19	FAM98C	5725
1	214818912			2.32052			2.82146	rs148462791	214818912	1	CENPF	50036
12	49361925			2.32058			2.8215	rs140227583	49361925	12	WNT10B	4431
8	140631201			2.32119			2.82196	rs768019389	140631201	8	KCNK9	84731
1	220363770			2.32152			2.8222	rs149563712	220363770	1	RAB3GAP2	121083
9	21187311			2.32156			2.82223	rs1062571	21187311	9	IFNA4	566
19	51728641			2.32165			-2.82229	rs2455069	51728641	19	CD33	14565
10	43701471			2.32167			2.82231	rs117610424	43701471	10	RASGEF1A	9869
11	62344743			2.32219			-2.82269	rs117162358	62344743	11	TUT1	16388
8	145754197			2.32263			2.82302	rs558546617	145754197	8	C8orf82	1571
17	42477385			2.32265			-2.82303	rs61744303	42477385	17	GPATCH8	105799
20	5939373			2.32267			2.82305	rs199767517	5939373	20	MCM8	42372
2	160206574			2.32331			2.82352	rs143966878	160206574	2	BAZ2B	158451
17	43323590			2.32334			-2.82354	rs199676283	43323590	17	FMNL1	24468
1	173842630			2.32352			2.82368	rs143211330	173842630	1	ZBTB37	15895
11	62295163			2.32378			2.82387	rs556401870	62295163	11	AHNAK	19351
11	61253278			2.32394			2.82398	rs145271355	61253278	11	PPP1R32	8757
1	108307727			2.32441			2.82433	rs7528153	108307727	1	VAV3	391535
11	56258335			2.32443			2.82435	rs117074178	56258335	11	OR5M8	932
4	160268115			2.32472			2.82456	rs372416849	160268115	4	RAPGEF2	89980
3	36897812			2.32534			-2.82502	rs11712950	36897812	3	TRANK1	116531
7	29552193			2.32539			2.82506	rs148488533	29552193	7	CHN2	317790
5	35876449			2.32548			2.82512	rs2229232	35876449	5	IL7R	19505
9	34311194			2.32663			2.82597	rs111556715	34311194	9	KIF24	56963
14	55604935			2.32663			2.82597	rs4644	55604935	14	LGALS3	7894
5	150028796			2.32679			2.82609	rs34850457	150028796	5	SYNPO	31962
5	1081767			2.32857			2.8274	rs4526148	1081767	5	SLC12A7	59628
11	102713620			2.32919			2.82785	rs679620	102713620	11	MMP3	7417
19	51526425			2.33021			2.82861	rs115554313	51526425	19	KLK11	4969
1	36642320			2.3303			2.82867	rs553220825	36642320	1	MAP7D1	23837
20	47740944			2.33033			2.82869	rs201180807	47740944	20	STAU1	51320
2	160889476			2.33042			2.82876	rs965290	160889476	2	PLA2R1	120622
2	73491572			2.33044			2.82878	rs554669277	73491572	2	FBXO41	10645
11	6977175			2.3307			2.82897	rs2239730	6977175	11	ZNF215	24255
1	40879837			2.33072			2.82898	rs181614649	40879837	1	SMAP2	47977
12	57110962			2.33275			2.83048	rs553055862	57110962	12	NACA	11980
16	71171067			2.33302			2.83068	rs553497343	71171067	16	HYDIN	379312
19	45465227			2.33327			2.83087	rs141106569	45465227	19	CLPTM1	37499
2	231149108			2.33369			2.83117	rs4972946	231149108	2	SP140	86836
10	50944528			2.33632			2.83311	rs140281439	50944528	10	OGDHL	23361
8	25341592			2.33732			2.83384	rs143591039	25341592	8	CDCA2	47495
17	7417116			2.33771			2.83413	rs564268404	7417116	17	POLR2A	29409
12	15654736			2.3378			2.8342	rs559417288	15654736	12	PTPRO	272311
17	7950265			2.33857			2.83476	rs146833910	7950265	17	ALOX15B	9406
6	49519048			2.33914			2.83518	rs199917136	49519048	6	C6orf141	731
10	102749027			2.33947			2.83543	rs533720034	102749027	10	TWNK	5296
7	99764240			2.34024			-2.83599	rs142988850	99764240	7	GAL3ST4	7164
7	89983808			2.34024			-2.83599	rs42663	89983808	7	GTPBP10	38409
1	45345585			2.34067			2.83631	rs565005625	45345585	1	EIF2B3	130214
1	20141237			2.34089			2.83647	rs139260117	20141237	1	RNF186	680
9	36390588			2.34118			2.83668	rs528603008	36390588	9	RNF38	60353
10	79741937			2.34126			-2.83674	rs143422889	79741937	10	POLR3A	51926
7	100304505			2.34225			2.83747	rs569618912	100304505	7	POP7	419
5	13862717			2.34247			2.83763	rs184151103	13862717	5	DNAH5	252451
6	29912301			2.3428			-2.83787	rs41558618	29912301	6	HLA-A	2898
7	44530193			2.34297			2.838	rs307007	44530193	7	NUDCD3	104586
6	32552096			2.34328			-2.83823	rs188617679	32552096	6	HLA-DRB1	10648
19	52380625			2.34342			2.83833	rs149543099	52380625	19	ZNF577	7847
9	131811693			2.34346			-2.83836	rs150751770	131811693	9	MIGA2	29855
15	101718950			2.34348			2.83838	rs74752435	101718950	15	CHSY1	74065
17	56405103			2.34352			2.8384	rs146385838	56405103	17	TSPOAP1	23547
6	139170553			2.34445			2.83908	rs73557274	139170553	6	ECT2L	89349
16	70590898			2.34483			-2.83937	rs116924445	70590898	16	SF3B3	45153
4	114278155			2.34631			2.84046	rs528909081	114278155	4	ANK2	331739
13	32885819			2.347			2.84096	rs530659850	32885819	13	ZAR1L	8043
17	40278845			2.34703			2.84099	rs566170921	40278845	17	RAB5C	4716
20	2797212			2.34726			2.84115	rs770098588	2797212	20	TMEM239	675
20	37001761			2.348			2.84169	rs2232618	37001761	20	LBP	30388
4	6594947			2.34829			-2.84191	rs2301796	6594947	4	MAN2B2	46071
4	47584046			2.34837			2.84197	rs1058793	47584046	4	ATP10D	78837
16	58079027			2.34849			2.84205	rs372957851	58079027	16	MMP15	19092
5	138857925			2.34861			-2.84214	rs78233829	138857925	5	STING1	5440
4	5500756			2.34907			2.84248	rs141748481	5500756	4	STK32B	447216
16	67325711			2.34929			2.84264	rs16957289	67325711	16	KCTD19	37135
20	31894789			2.34948			2.84278	rs17856249	31894789	20	BPIFB1	23690
11	74559446			2.3498			2.84302	rs4944960	74559446	11	XRRA1	97675
7	29070320			2.35026			2.84335	rs1052200	29070320	7	CPVL	125286
11	65628334			2.35061			-2.84361	rs13817	65628334	11	MUS81	5295
3	52429569			2.35109			2.84396	rs543609151	52429569	3	DNAH1	78000
6	33690796			2.35146			2.84423	rs4713668	33690796	6	IP6K3	12753
6	87994003			2.35164			2.84437	rs146904129	87994003	6	GJB7	668
11	65629934			2.35166			-2.84438	rs545500	65629934	11	MUS81	5295
2	71827889			2.35166			2.84438	rs146970014	71827889	2	DYSF	232490
19	33095311			2.35204			2.84466	rs751989277	33095311	19	ANKRD27	60867
7	38768168			2.3522			2.84477	rs200742820	38768168	7	VPS41	182925
3	58503090			2.35224			2.84481	rs141585104	58503090	3	ACOX2	29879
19	18368201			2.35338			2.84564	rs139487168	18368201	19	IQCN	12295
2	21362620			2.35453			2.84649	rs539250970	21362620	2	TDRD15	5801
19	11891003			2.35501			-2.84683	rs799193	11891003	19	ZNF441	14709
14	77229472			2.35521			2.84698	rs149851929	77229472	14	VASH1	16193
13	20067631			2.35529			2.84704	13:20067631_TTGTC_T	20067631	13	TPTE2	80169
16	2147344			2.35647			-2.84791	rs569222960	2147344	16	PKD1	45959
8	28385583			2.35674			2.84811	rs369695773	28385583	8	FZD3	59994
19	43259289			2.35686			2.84819	rs560841302	43259289	19	PSG8	11283
6	136913680			2.35699			2.84829	rs553652137	136913680	6	MAP3K5	234396
16	1129193			2.3577			-2.84881	rs4988487	1129193	16	SSTR5	1091
22	32108951			2.35895			2.84973	rs199620955	32108951	22	PRR14L	53330
19	40902926			2.35978			2.85033	rs201044009	40902926	19	PRX	13963
3	49689642			2.36047			-2.85084	rs150021639	49689642	3	BSN	110233
22	26159201			2.36077			2.85106	rs372043469	26159201	22	MYO18B	266581
19	9491938			2.36103			2.85125	rs559383118	9491938	19	ZNF177	3462
9	34723744			2.36127			2.85142	rs4878588	34723744	9	FAM205A	6192
6	32947865			2.36243			2.85227	rs140400525	32947865	6	BRD2	7816
11	71707339			2.36284			2.85257	rs201855470	71707339	11	RNF121	67250
16	20976360			2.36337			2.85296	rs33928718	20976360	16	DNAH3	226283
19	57642394			2.36369			2.85319	rs144679292	57642394	19	USP29	2765
2	89442341			2.36382			2.85329	rs368511347	89442341	2	IGKV3-20	534
1	158436088			2.36386			2.85332	rs200511689	158436088	1	OR10K1	938
14	70633411			2.36391			-2.85335	rs41286548	70633411	14	SLC8A3	122472
3	169644710			2.36468			-2.85392	rs10513680	169644710	3	SAMD7	19004
16	53653104			2.36531			2.85438	rs376330325	53653104	16	RPGRIP1L	98644
1	152277035			2.36621			-2.85504	rs554242686	152277035	1	FLG	12753
9	5922922			2.36628			2.85509	rs200301488	5922922	9	KIAA2026	88100
11	34189512			2.36658			2.85531	rs139973706	34189512	11	ABTB2	205193
1	74936584			2.36696			2.85559	rs74512617	74936584	1	LRRC53	13468
7	121653398			2.36763			-2.85608	rs1147504	121653398	7	PTPRZ1	187717
9	123308022			2.36773			2.85615	rs537558938	123308022	9	CDK5RAP2	190739
1	155686845			2.36815			2.85645	rs200523835	155686845	1	DAP3	28459
5	77425028			2.36822			2.85651	rs6453373	77425028	5	AP3B1	291674
15	28463760			2.36863			2.85681	rs552531283	28463760	15	HERC2	209667
19	7592423			2.36922			2.85723	rs145706318	7592423	19	MCOLN1	11041
1	186113319			2.36927			2.85727	rs199888050	186113319	1	HMCN1	455095
3	196236533			2.37036			2.85807	rs9869292	196236533	3	SMCO1	7319
1	75229741			2.37099			2.85853	rs747788896	75229741	1	TYW3	30865
9	34726671			2.37299			2.85999	rs1854574	34726671	9	FAM205A	6192
20	3686436			2.37369			-2.8605	rs6037651	3686436	20	SIGLEC1	18565
7	148769173			2.37393			2.86068	rs188243675	148769173	7	ZNF786	20214
16	20959918			2.37403			2.86075	rs2301620	20959918	16	DNAH3	226283
3	142102240			2.37414			2.86083	rs368411156	142102240	3	XRN1	136430
1	51873967			2.37421			2.86088	rs41292521	51873967	1	EPS15	162528
11	64116866			2.37426			2.86092	rs528378524	64116866	11	CCDC88B	16824
10	17089593			2.37429			2.86094	rs553120368	17089593	10	CUBN	304787
3	50334480			2.37458			2.86115	rs587762062	50334480	3	NAA80	857
16	67979422			2.37494			2.86142	rs142683701	67979422	16	SLC12A4	23710
2	219824667			2.37632			2.86242	rs200705478	219824667	2	CDK5R2	1100
2	237123216			2.37654			2.86258	rs529127050	237123216	2	ASB18	69470
19	20307946			2.37691			2.86285	rs187936661	20307946	19	ZNF486	30768
6	111587310			2.37722			2.86308	rs117505745	111587310	6	MFSD4B	7415
10	104156673			2.3781			2.86372	rs200369413	104156673	10	NFKB2	6413
9	37126682			2.37838			2.86392	rs35119826	37126682	9	ZCCHC7	230932
19	53668899			2.37854			2.86404	rs553874991	53668899	19	ZNF665	18442
1	152280023			2.37858			-2.86407	rs138726443	152280023	1	FLG	12753
11	64601768			2.37887			2.86428	rs200681565	64601768	11	CDC42BPG	20093
9	86615956			2.3791			2.86445	rs35819647	86615956	9	RMI1	1874
11	64604002			2.38024			2.86528	rs753082811	64604002	11	CDC42BPG	20093
1	229611399			2.38057			2.86552	rs150406381	229611399	1	NUP133	66342
3	165548529			2.3808			2.86569	rs1799807	165548529	3	BCHE	57648
11	64111794			2.38088			-2.86575	rs74511597	64111794	11	CCDC88B	16824
2	241683449			2.38167			2.86632	rs35698242	241683449	2	KIF1A	80385
4	38831007			2.38262			2.86702	rs137992076	38831007	4	TLR6	2387
7	129663496			2.3834			2.86758	rs11556924	129663496	7	ZC3HC1	32699
16	2144176			2.3837			2.8678	rs34197769	2144176	16	PKD1	45959
17	37903122			2.38486			2.86865	rs547219172	37903122	17	GRB7	4592
14	92920262			2.38509			2.86881	rs139572787	92920262	14	SLC24A4	169794
7	90014408			2.38537			-2.86902	rs17863999	90014408	7	GTPBP10	38409
9	710972			2.38583			2.86936	rs61737969	710972	9	KANK1	68259
5	64466569			2.38662			2.86993	rs144465628	64466569	5	ADAMTS6	321834
5	75923307			2.38678			2.87005	rs2909888	75923307	5	IQGAP2	303764
11	73021097			2.3869			2.87013	rs546792395	73021097	11	ARHGEF17	59138
19	1049372			2.38698			-2.87019	rs376512064	1049372	19	ABCA7	24060
1	167653177			2.38751			2.87058	rs143143504	167653177	1	RCSD1	74269
16	12136921			2.38779			2.87078	rs143780467	12136921	16	SNX29	591819
18	29225329			2.38819			2.87107	rs369396189	29225329	18	B4GALT6	58809
17	60469327			2.38853			2.87132	rs373121156	60469327	17	EFCAB3	33346
4	126372436			2.3887			2.87144	rs561616799	126372436	4	FAT4	175353
2	43732823			2.38895			-2.87163	rs7578597	43732823	2	THADA	361441
12	122217507			2.38912			2.87175	rs61751318	122217507	12	RHOF	14132
6	33631519			2.3892			2.87181	rs200701659	33631519	6	ITPR3	74174
22	40066873			2.38921			-2.87182	rs200593805	40066873	22	CACNA1I	115649
20	47865784			2.38991			2.87233	rs6512577	47865784	20	ZNFX1	28569
2	220043235			2.39003			2.87241	rs556058840	220043235	2	RETREG2	4273
5	41313783			2.39128			2.87332	rs376544781	41313783	5	PLCXD3	196906
8	101153613			2.39147			2.87346	rs202229125	101153613	8	FBXO43	11330
6	35086272			2.39187			-2.87375	rs2234051	35086272	6	TCP11	22598
8	105361634			2.39223			-2.87401	rs146710492	105361634	8	DCSTAMP	7642
11	71943934			2.39224			2.87402	rs200686213	71943934	11	INPPL1	13365
9	34724059			2.39275			2.87439	rs472644	34724059	9	FAM205A	6192
4	77817457			2.39291			2.8745	rs150658509	77817457	4	SOWAHB	2378
12	95927666			2.39524			-2.8762	rs61750891	95927666	12	USP44	16099
7	73631177			2.3954			2.87632	rs144269935	73631177	7	LAT2	8763
5	138856982			2.39567			-2.87651	rs7380824	138856982	5	STING1	5440
12	113873316			2.3961			2.87683	rs144688002	113873316	12	SDSL	10093
3	9970063			2.39653			2.87714	rs145516404	9970063	3	IL17RC	16274
20	44806808			2.39846			2.87854	rs145141491	44806808	20	CDH22	76785
1	89473453			2.39876			2.87875	rs114910977	89473453	1	GBP3	12994
3	37778396			2.39946			2.87927	rs185401070	37778396	3	ITGA9	366611
19	40909664			2.39985			2.87955	rs115090201	40909664	19	PRX	13963
16	71103393			2.40034			2.8799	rs7200126	71103393	16	HYDIN	379312
22	28392208			2.40068			-2.88015	rs554490131	28392208	22	TTC28	697499
5	167654983			2.40071			-2.88017	rs139130485	167654983	5	TENM2	977969
19	50099198			2.40131			2.88061	rs200340380	50099198	19	PRR12	33949
7	99971834			2.40164			-2.88085	rs1859788	99971834	7	PILRA	26247
1	155726769			2.4018			2.88096	rs541780927	155726769	1	GON4L	103193
19	1068738			2.40185			-2.881	rs1801284	1068738	19	ARHGAP45	18597
16	67418957			2.40353			2.88222	rs16957415	67418957	16	LRRC36	58223
11	51412155			2.40403			2.88258	rs536205212	51412155	11	OR4A5	944
19	49340661			2.40439			-2.88284	rs35965411	49340661	19	PLEKHA4	30328
18	24440758			2.40468			2.88306	rs72557975	24440758	18	AQP4	9475
1	203276522			2.40488			2.8832	rs760349639	203276522	1	BTG2	1828
2	152410521			2.40595			2.88397	rs568626228	152410521	2	NEB	247393
6	96652046			2.40666			2.88449	rs201254420	96652046	6	FUT9	1076
9	27561628			2.40711			2.88482	rs17769294	27561628	9	C9orf72	18881
2	202352463			2.40713			2.88483	rs140775049	202352463	2	C2CD6	131515
9	32541880			2.40861			2.8859	rs41302222	32541880	9	TOPORS	11046
16	1129023			2.40908			-2.88624	rs4988484	1129023	16	SSTR5	1091
9	140243977			2.41004			2.88694	9:140243977_C_G	140243977	9	EXD3	88404
18	42532693			2.41096			2.88761	rs1064204	42532693	18	SETBP1	362348
14	74759066			2.41128			2.88784	rs147795328	74759066	14	ABCD4	16448
6	44390458			2.41172			2.88816	rs151023284	44390458	6	CDC5L	58884
12	113698265			2.41198			2.88835	rs144625851	113698265	12	TPCN1	69220
16	3632611			2.41269			2.88886	rs528519471	3632611	16	SLX4	26619
1	214531309			2.41294			2.88904	rs138007137	214531309	1	PTPN14	106878
14	35593082			2.41312			2.88917	rs143311469	35593082	14	PRORP	150317
5	72419267			2.41336			-2.88934	rs638333	72419267	5	TMEM171	8353
[truncated: 1,592 more rows]

## Sheet: Table S5-PWAS (sex)
Supplemental Table S5. PWAS results for Females, Males and Both and inheritance models - along with statistical analyses
[truncated: 155 more rows]

[truncated: 5 more sheets: Table S6-GA, Table S7-TWAS , Table S8-Venn, Table S9-sex, Table S10-OMIM]
